# Supplementary material for: A cell autonomous regulator of neuronal excitability modulates tau in Alzheimer’s disease vulnerable neurons
Source: Brain. 2024 Mar 11;147(7):2384–99. doi: 10.1093/brain/awae051 (PMC11224620; doi:10.1093/brain/awae051)
Supplement: awae051_Supplementary_Data [file awae051_supplementary_data.zip]

Archive with 4 entries (4 files):
- brain-2023-02150-File007.pdf
- brain-2023-02150-File008.xlsx
- brain-2023-02150-File009.pdf
- brain-2023-02150-File010.pdf
