# Supplementary material for: A cell autonomous regulator of neuronal excitability modulates tau in Alzheimer’s disease vulnerable neurons
Source: Brain. 2024 Mar 11;147(7):2384–99. doi: 10.1093/brain/awae051 (PMC11224620; doi:10.1093/brain/awae051)
Supplement: awae051_Supplementary_Data [file awae051_supplementary_data.zip › brain-2023-02150-File008.xlsx]

## Sheet: 1. shDek in vitro RNAseq
IDs	Genes	baseMean	log2FoldChange	lfcSE	stat	pvalue	padj
216848	Chd3	4931.58	-2.50306	0.0792337	-31.5908	4.93e-219	7.61e-215
606496	Gsk3a	2344.93	-2.11626	0.0702819	-30.1111	3.47e-199	2.68e-195
76820	Fam49a	5778.05	-1.79348	0.0619612	-28.9452	3.23e-184	1.66e-180
19088	Prkar2b	2900.63	-2.23947	0.0781376	-28.6607	1.18e-180	4.56e-177
56541	Habp4	1442.78	-2.58424	0.0907256	-28.4842	1.84e-178	5.68e-175
218194	Phactr1	2475.39	-2.10052	0.0739701	-28.3969	2.21e-177	5.68e-174
14680	Gnal	2752.33	-1.97667	0.0698614	-28.2941	4.09e-176	9.01e-173
93686	Rbfox2	3495.92	-1.91841	0.0693635	-27.6574	2.28e-168	4.39e-165
68875	Tmcc2	1794.28	-2.69935	0.0987919	-27.3236	2.22e-164	3.81e-161
53312	Nub1	1454.06	-2.25545	0.0828867	-27.2113	4.77e-163	7.37e-160
319655	Podxl2	3232.09	-2.26547	0.0835657	-27.1101	7.49e-162	1.05e-158
68693	Hnrnpul2	2728.67	-1.85729	0.0690793	-26.8864	3.17e-159	4.08e-156
69202	Ptms	6139.4	-2.0827	0.0779594	-26.7152	3.13e-157	3.72e-154
20541	Slc8a1	1695.56	-2.43214	0.0917989	-26.4942	1.13e-154	1.25e-151
230598	Nrd1	2342.39	-2.02744	0.0772414	-26.248	7.53e-152	7.74e-149
72685	Dnajc6	2367.91	-2.10587	0.0812742	-25.9107	5.04e-148	4.86e-145
226856	Lpgat1	1268.16	-2.25942	0.0885645	-25.5116	1.47e-143	1.33e-140
214931	Fbxl16	2808.09	-1.84998	0.0734006	-25.2038	3.64e-140	3.12e-137
12725	Clcn3	2201.73	-1.94523	0.0776683	-25.0453	1.96e-138	1.59e-135
217340	Rnf157	3196.58	-1.88023	0.075327	-24.9609	1.63e-137	1.26e-134
20970	Sdc3	6521.4	-2.27297	0.0924649	-24.5819	1.97e-133	1.45e-130
227937	Pkp4	3249.2	-1.73519	0.0716974	-24.2016	2.14e-129	1.5e-126
67784	Plxnd1	3072.35	2.0577	0.0851371	24.1692	4.69e-129	3.14e-126
13829	Dmtn	2348.98	-1.89608	0.0786162	-24.1181	1.61e-128	1.04e-125
54525	Syt7	2100.5	-1.82127	0.0755484	-24.1073	2.09e-128	1.29e-125
80985	Trim44	3175.3	-1.587	0.0658998	-24.082	3.86e-128	2.29e-125
17975	Ncl	5966.37	-2.05431	0.0860047	-23.886	4.28e-126	2.45e-123
68094	Smarcc2	2991.52	-2.07507	0.0886897	-23.3969	4.59e-121	2.53e-118
56418	Ykt6	2612.13	-1.76421	0.0759507	-23.2283	2.36e-119	1.25e-116
74189	Phactr3	1244.46	-1.90462	0.0835482	-22.7966	4.95e-115	2.55e-112
12700	Cish	641.972	2.70768	0.119237	22.7084	3.7e-114	1.84e-111
56442	Serinc1	11764.9	-1.4226	0.0632246	-22.5008	4.08e-112	1.97e-109
266781	Snx17	1248.62	-2.3	0.103853	-22.1466	1.13e-108	5.26e-106
19894	Rph3a	4014.94	-1.62992	0.0744542	-21.8916	3.12e-106	1.42e-103
19679	Pitpnm2	2242.49	-1.72389	0.0789168	-21.8444	8.78e-106	3.87e-103
100038347	Fam174b	708.82	-2.29058	0.105578	-21.6957	2.25e-104	9.66e-102
19387	Rangap1	4518.72	-1.56004	0.0724234	-21.5405	6.49e-103	2.71e-100
74330	Dnajc14	719.848	-2.17198	0.103188	-21.0489	2.34e-98	9.51e-96
16874	Lhx6	1591.25	-1.63769	0.0780247	-20.9894	8.19e-98	3.24e-95
19823	Rnf7	1105.01	-1.9029	0.0906936	-20.9816	9.65e-98	3.72e-95
319713	Ablim3	1134.24	-1.96691	0.0944319	-20.8289	2.37e-96	8.92e-94
71653	Shtn1	1576.7	-1.69824	0.0825545	-20.5712	4.97e-94	1.83e-91
71833	Dcaf7	5395.52	-1.33296	0.0648308	-20.5605	6.2e-94	2.22e-91
16783	Lamp1	4824.93	-1.6859	0.0826419	-20.4001	1.67e-92	5.86e-90
55944	Eif3d	1869.43	-1.80718	0.0893087	-20.2353	4.79e-91	1.64e-88
229877	Rap1gds1	3740.14	-1.45758	0.0722327	-20.179	1.5e-90	5.03e-88
18190	Nrxn2	5338.34	-1.62369	0.080603	-20.1443	3.02e-90	9.91e-88
16572	Kif5a	11629.5	-1.19945	0.0597653	-20.0694	1.37e-89	4.39e-87
12537	Cdk11b	1479.91	-1.59532	0.079656	-20.0276	3.16e-89	9.96e-87
217124	Ppp1r9b	3803.5	-1.58652	0.0801645	-19.7909	3.57e-87	1.1e-84
26558	Homer3	626.628	2.25777	0.114526	19.714	1.64e-86	4.95e-84
73251	Setd7	2472.25	1.69545	0.086726	19.5495	4.16e-85	1.24e-82
545474	Scrt2	802.362	2.21224	0.113612	19.4718	1.9e-84	5.54e-82
226180	Ina	2969.99	-1.37921	0.0710921	-19.4003	7.67e-84	2.19e-81
229279	Hnrnpa3	6794.05	-1.33881	0.0690747	-19.3821	1.09e-83	3.07e-81
269639	Zfp512	1045.13	-1.67861	0.0867447	-19.3511	1.99e-83	5.5e-81
18762	Prkcz	2727.94	-1.38062	0.0715405	-19.2984	5.54e-83	1.47e-80
27999	Fam3c	1490.83	-1.5223	0.0788773	-19.2996	5.42e-83	1.47e-80
12321	Calu	2176.93	-1.47697	0.076646	-19.27	9.6e-83	2.51e-80
19765	Ralbp1	680.14	-2.14461	0.11181	-19.1808	5.35e-82	1.38e-79
67163	Ccdc47	1427.64	-1.58365	0.0829843	-19.0838	3.45e-81	8.72e-79
52502	Carhsp1	1897.76	2.06426	0.108314	19.0581	5.63e-81	1.4e-78
54189	Rabep1	1965.57	-1.39189	0.0732051	-19.0135	1.32e-80	3.23e-78
68585	Rtn4	11268.7	-1.21313	0.0643217	-18.8604	2.42e-79	5.82e-77
66700	Chmp3	945.84	-1.71913	0.0924522	-18.5948	3.54e-77	8.4e-75
20775	Sqle	5328.08	-1.45507	0.0783064	-18.5818	4.51e-77	1.05e-74
67437	Ssr3	1854.81	-1.48031	0.0799273	-18.5206	1.41e-76	3.24e-74
104175	Sbk1	4755.06	-1.15639	0.0626291	-18.4642	4.01e-76	9.11e-74
13447	Doc2b	374.489	-2.95013	0.159788	-18.4628	4.12e-76	9.2e-74
76582	Ipo11	989.728	-1.62987	0.0883061	-18.457	4.58e-76	1.01e-73
269610	Chd5	3062.99	-1.31498	0.0716155	-18.3617	2.66e-75	5.79e-73
14679	Gnai3	1072.94	-1.56962	0.0858117	-18.2915	9.67e-75	2.07e-72
28006	Washc2	1404.97	-1.45036	0.0794147	-18.2631	1.63e-74	3.44e-72
110876	Scn2a	2250.79	-1.36995	0.0751876	-18.2204	3.55e-74	7.41e-72
67155	Smarca2	2708.6	-1.31053	0.0721752	-18.1576	1.12e-73	2.3e-71
66855	Tcf25	11176	-1.06829	0.0592478	-18.0308	1.12e-72	2.27e-70
235072	44811	4159.14	-1.23264	0.0685667	-17.9772	2.94e-72	5.89e-70
70292	Afap1	1653.44	-1.46627	0.0819854	-17.8846	1.56e-71	3.08e-69
74440	Cmip	3819.18	-1.17673	0.0661852	-17.7794	1.02e-70	1.99e-68
53605	Nap1l1	3967.99	-1.08133	0.0608237	-17.7781	1.04e-70	2.01e-68
252966	Cables2	1892.09	1.52504	0.0861042	17.7116	3.42e-70	6.51e-68
107371	Exoc6	588.175	-1.95145	0.110318	-17.6893	5.07e-70	9.54e-68
22258	Usp4	1439.83	-1.43691	0.0814796	-17.6352	1.32e-69	2.46e-67
14208	Ppm1g	1807.1	-1.69461	0.0961139	-17.6312	1.42e-69	2.61e-67
53761	Prrc2a	4417.57	-1.314	0.0746781	-17.5955	2.67e-69	4.84e-67
76561	Snx7	1135.98	-1.80361	0.102903	-17.5273	8.86e-69	1.59e-66
12575	Cdkn1a	4354.61	1.38372	0.0792921	17.4509	3.39e-68	6.01e-66
330941	AI593442	1336.67	-1.42158	0.0815565	-17.4306	4.84e-68	8.48e-66
54216	Pcdh7	804.779	-1.87218	0.107736	-17.3775	1.22e-67	2.12e-65
75273	Pelp1	542.822	-2.25989	0.13013	-17.3664	1.48e-67	2.54e-65
100039795	Ildr2	1183.76	-2.00778	0.115637	-17.3629	1.58e-67	2.67e-65
76788	Klhdc10	2628.73	-1.16691	0.0672543	-17.3507	1.95e-67	3.27e-65
52690	Setd3	1744.94	-1.31456	0.0758491	-17.3313	2.73e-67	4.53e-65
53883	Celsr2	1488.18	-1.72657	0.100106	-17.2474	1.17e-66	1.92e-64
17754	Map1a	7487.14	-1.07041	0.0621243	-17.2302	1.58e-66	2.56e-64
12581	Cdkn2d	912.394	-1.64873	0.0960093	-17.1726	4.26e-66	6.84e-64
13427	Dync1i2	2773.34	-1.1856	0.0692017	-17.1325	8.49e-66	1.35e-63
67145	Tomm34	1513.3	1.46312	0.0854174	17.129	9.01e-66	1.4e-63
17252	Rdh11	1018.81	-1.69287	0.098828	-17.1295	8.94e-66	1.4e-63
17161	Maoa	611.827	-1.90362	0.111283	-17.1061	1.34e-65	2.06e-63
18016	Nf2	2622.41	-1.2344	0.0721885	-17.0996	1.49e-65	2.28e-63
17847	Usp34	2117.47	-1.20778	0.0707795	-17.0639	2.75e-65	4.17e-63
23950	Dnajb6	2622.31	-1.16528	0.0685429	-17.0007	8.11e-65	1.22e-62
18822	Plod1	514.239	2.2144	0.130321	16.9919	9.43e-65	1.4e-62
16975	Lrp8	1307.42	-1.38864	0.0817817	-16.9799	1.16e-64	1.7e-62
18616	Peg3	955.941	-1.51047	0.0890881	-16.9548	1.77e-64	2.58e-62
70233	Cd2bp2	1229.69	-1.63027	0.0962804	-16.9325	2.59e-64	3.74e-62
238276	Akap5	672.923	-1.85404	0.109549	-16.9242	2.98e-64	4.26e-62
28199	Dcaf11	1604.23	-1.45211	0.0858443	-16.9156	3.45e-64	4.89e-62
76071	Jakmip1	504.497	-2.08422	0.123287	-16.9055	4.1e-64	5.75e-62
23806	Arih1	1103.41	-1.55423	0.0920742	-16.8802	6.29e-64	8.74e-62
14702	Gng2	7975.04	-1.23555	0.0734245	-16.8274	1.54e-63	2.12e-61
15469	Prmt1	2359.39	-1.22904	0.0730913	-16.8151	1.89e-63	2.58e-61
235180	Fez1	6833.63	-1.04982	0.0624737	-16.8042	2.27e-63	3.08e-61
12445	Ccnd3	819.335	1.66422	0.0992368	16.7702	4.03e-63	5.41e-61
67628	Anp32b	1377.86	-1.59556	0.0951539	-16.7682	4.17e-63	5.54e-61
11444	Chrnb2	2931.51	1.31432	0.0785934	16.723	8.91e-63	1.17e-60
66420	Polr2e	628.37	-2.09076	0.125091	-16.7138	1.04e-62	1.36e-60
18040	Nefm	667.503	-2.40763	0.144136	-16.7039	1.23e-62	1.59e-60
67869	Paip2	2616.34	-1.19582	0.0716075	-16.6997	1.32e-62	1.69e-60
382793	Mtx3	466.596	-2.12743	0.127733	-16.6552	2.77e-62	3.54e-60
68027	Tmem178	304.023	-2.64637	0.15891	-16.6533	2.87e-62	3.62e-60
57439	Tmem183a	1343.95	-1.46508	0.0879839	-16.6516	2.94e-62	3.69e-60
67830	Rer1	1099.78	-1.46326	0.0878929	-16.6482	3.12e-62	3.88e-60
20969	Sdc1	408.373	2.65819	0.160057	16.6078	6.12e-62	7.56e-60
72567	Bclaf1	1419.1	-1.5429	0.0932011	-16.5545	1.49e-61	1.82e-59
20926	Supt6	1731.71	-1.41713	0.0857552	-16.5254	2.41e-61	2.93e-59
67501	Ccdc50	1446.54	-1.57803	0.0956984	-16.4897	4.35e-61	5.25e-59
71529	Kazn	555.878	-1.79649	0.109292	-16.4375	1.03e-60	1.23e-58
12450	Ccng1	3458.61	1.34251	0.081688	16.4346	1.08e-60	1.28e-58
110052	Dek	378.035	-2.18373	0.132969	-16.4228	1.31e-60	1.55e-58
241296	Lrrc8a	1758.22	1.33576	0.0814103	16.4078	1.68e-60	1.97e-58
56784	Ralgapa1	1386.09	-1.35007	0.0824336	-16.3776	2.76e-60	3.21e-58
14800	Gria2	4021.34	-1.18653	0.0725369	-16.3576	3.84e-60	4.42e-58
13589	Mapre1	4420.9	-1.07055	0.065452	-16.3562	3.93e-60	4.49e-58
12419	Cbx5	2469.68	-1.33585	0.0817023	-16.3503	4.33e-60	4.91e-58
59003	Maea	1785.74	-1.43452	0.0878593	-16.3275	6.29e-60	7.09e-58
26441	Psma4	1876.87	-1.20856	0.0741996	-16.288	1.2e-59	1.34e-57
15114	Hap1	2711.54	-1.39598	0.0857766	-16.2746	1.49e-59	1.66e-57
100986	Akap9	1308.7	-1.40872	0.0870269	-16.1872	6.21e-59	6.84e-57
57912	Cdc42se1	2379.97	1.09151	0.0675256	16.1645	8.98e-59	9.83e-57
110750	Cse1l	1146.3	-1.44928	0.0900092	-16.1014	2.49e-58	2.71e-56
18162	Npr3	224.522	-3.01407	0.187686	-16.0591	4.94e-58	5.33e-56
19347	Dennd5a	1763.21	-1.2829	0.0799828	-16.0397	6.75e-58	7.24e-56
213582	Map9	2017.53	-1.21605	0.0761806	-15.9628	2.32e-57	2.47e-55
270097	Vat1l	1454.93	-1.23718	0.0775076	-15.9621	2.35e-57	2.48e-55
22225	Usp5	5064.53	-1.05853	0.0666367	-15.8851	8.04e-57	8.44e-55
17274	Rab8a	723.966	-1.51257	0.0952716	-15.8764	9.23e-57	9.62e-55
74610	Abcb8	704.559	-1.66175	0.105261	-15.787	3.82e-56	3.96e-54
52065	Mfhas1	516.977	-1.90043	0.120429	-15.7805	4.24e-56	4.36e-54
77781	Epm2aip1	2334.13	-1.41889	0.0900143	-15.763	5.59e-56	5.72e-54
20536	Slc4a3	2358.3	-1.27094	0.0808932	-15.7114	1.26e-55	1.28e-53
80904	Dtx3	2161.69	-1.14772	0.0730905	-15.7028	1.45e-55	1.46e-53
15191	Hdgf	1678.03	-1.36915	0.0873199	-15.6797	2.08e-55	2.09e-53
30949	Lcmt1	1415	-1.27776	0.0815491	-15.6686	2.48e-55	2.47e-53
78506	Micu3	881.073	-1.45878	0.0934642	-15.6079	6.44e-55	6.37e-53
108148	Galnt2	2383.6	-1.19163	0.0764554	-15.586	9.07e-55	8.91e-53
100503380	Snhg4	497.669	1.76352	0.113267	15.5695	1.17e-54	1.15e-52
15519	Hsp90aa1	26110.8	-1.17195	0.0754282	-15.5373	1.94e-54	1.88e-52
56526	44810	2455.96	-1.11756	0.0720064	-15.5203	2.53e-54	2.44e-52
219135	Mtmr6	1568.82	-1.32953	0.0857928	-15.497	3.64e-54	3.48e-52
170753	Zfp704	894.865	-1.45952	0.0942314	-15.4887	4.14e-54	3.94e-52
102657	Cd276	796.567	1.44554	0.0934088	15.4755	5.08e-54	4.81e-52
73102	Slc22a23	1249.82	-1.27934	0.0826865	-15.4721	5.35e-54	5.04e-52
399558	Flrt2	1317.22	-1.2867	0.0831672	-15.4712	5.43e-54	5.08e-52
75785	Klhl24	619.564	-1.63418	0.10572	-15.4577	6.7e-54	6.23e-52
51810	Hnrnpu	4996.54	-0.940556	0.0608495	-15.4571	6.76e-54	6.25e-52
110197	Dgkg	469.311	-2.01086	0.130405	-15.4202	1.2e-53	1.1e-51
238266	Syt16	961.706	-1.3728	0.0892659	-15.3788	2.27e-53	2.07e-51
270210	Zfp651	1340.32	-1.43122	0.0932942	-15.3409	4.07e-53	3.7e-51
58801	Pmaip1	513.015	2.07789	0.135459	15.3395	4.16e-53	3.76e-51
16553	Kif13a	444.815	-1.8921	0.123533	-15.3166	5.93e-53	5.32e-51
211347	Pank3	1242.11	-1.25906	0.0822115	-15.3148	6.09e-53	5.43e-51
11785	Apbb1	6321.02	-1.19996	0.0785428	-15.2778	1.08e-52	9.54e-51
27008	Micall1	861.647	-1.37144	0.089865	-15.2611	1.39e-52	1.23e-50
72972	Ccser2	1229.17	-1.21949	0.0800372	-15.2365	2.02e-52	1.77e-50
17755	Map1b	13868.7	-0.906955	0.0595417	-15.2323	2.16e-52	1.88e-50
100072	Camta1	1930.32	-1.18104	0.0775952	-15.2205	2.59e-52	2.24e-50
231834	Snx8	2484.27	1.03649	0.0682467	15.1874	4.29e-52	3.69e-50
76217	Jakmip2	906.634	-1.5041	0.0990593	-15.1838	4.53e-52	3.88e-50
26383	Fto	2905.9	-1.00288	0.0661407	-15.1628	6.23e-52	5.31e-50
245877	Map7d1	2477.52	-1.29849	0.0856574	-15.1591	6.6e-52	5.59e-50
16004	Igf2r	1480.85	1.24655	0.0822525	15.1551	7.01e-52	5.91e-50
225872	Npas4	1087.04	-2.02079	0.133632	-15.1221	1.16e-51	9.71e-50
233208	Scaf1	1828.51	-1.55529	0.103019	-15.0971	1.69e-51	1.41e-49
67382	Brd3	984.395	-1.398	0.0926876	-15.0829	2.1e-51	1.74e-49
27376	Slc25a10	929.716	1.38093	0.0917295	15.0543	3.23e-51	2.67e-49
12530	Cdc25a	487.608	1.70965	0.113823	15.0202	5.41e-51	4.44e-49
69587	Pcgf3	520.143	-1.62992	0.108549	-15.0156	5.81e-51	4.74e-49
14936	Gys1	1619.97	1.46529	0.0976747	15.0017	7.16e-51	5.81e-49
66614	Gpatch4	450.719	-2.2432	0.14954	-15.0007	7.27e-51	5.87e-49
68235	Mturn	4599.76	-0.926728	0.0618204	-14.9906	8.45e-51	6.79e-49
56046	Uqcc1	994.953	-1.41698	0.0945983	-14.9789	1.01e-50	8.06e-49
71709	Syde1	248.076	3.08416	0.206716	14.9198	2.45e-50	1.95e-48
232906	Arhgap35	3194.4	-1.06705	0.0715271	-14.9182	2.51e-50	1.99e-48
53378	Sdcbp	4327.18	1.10891	0.0744493	14.8948	3.56e-50	2.81e-48
210094	Iglon5	889.653	-1.37022	0.0921076	-14.8763	4.7e-50	3.68e-48
14904	Gtpbp1	1986.13	1.12113	0.0753983	14.8694	5.2e-50	4.06e-48
13653	Egr1	647.797	-1.85536	0.124788	-14.8681	5.31e-50	4.12e-48
75758	9130401M01Rik	308.412	-2.17481	0.147012	-14.7934	1.62e-49	1.25e-47
67095	Trak1	2478.91	-0.991752	0.0670628	-14.7884	1.74e-49	1.34e-47
268451	Rab11fip4	687.005	-1.51649	0.102951	-14.7302	4.12e-49	3.15e-47
27280	Phlda3	608.265	1.8818	0.127869	14.7167	5.04e-49	3.83e-47
170729	Scrt1	1990.77	1.15147	0.0782692	14.7117	5.42e-49	4.1e-47
338352	Nell1	1099.26	-2.02393	0.137833	-14.6839	8.17e-49	6.15e-47
16485	Kcna1	1160.51	-1.41259	0.0963346	-14.6633	1.11e-48	8.29e-47
57913	Pidd1	303.432	2.58783	0.176869	14.6314	1.77e-48	1.32e-46
225010	Lclat1	753.842	-1.55451	0.106756	-14.5613	4.95e-48	3.67e-46
50876	Tmod2	7636.78	-0.95641	0.0656909	-14.5593	5.1e-48	3.77e-46
227624	Rabl6	961.599	-1.26619	0.0872554	-14.5113	1.03e-47	7.55e-46
81601	Kat5	962.615	-1.40248	0.0969311	-14.4688	1.91e-47	1.39e-45
217125	Samd14	4111.25	1.28519	0.0888792	14.46	2.17e-47	1.58e-45
16468	Jarid2	627.638	-1.5412	0.106725	-14.4409	2.86e-47	2.07e-45
269397	Ss18l1	957.981	-1.33726	0.0927128	-14.4237	3.67e-47	2.65e-45
70769	Nolc1	936.078	-1.56612	0.108598	-14.4213	3.8e-47	2.73e-45
66612	Ormdl3	2890.7	1.06626	0.0739576	14.4172	4.03e-47	2.87e-45
11496	Adam22	2350.04	-1.42953	0.0991538	-14.4173	4.03e-47	2.87e-45
76130	Las1l	658.759	-1.62942	0.113249	-14.3879	6.16e-47	4.36e-45
320100	Relt	383.882	1.83352	0.12764	14.3648	8.61e-47	6.06e-45
20377	Sfrp1	1366.07	-1.25057	0.0872144	-14.339	1.25e-46	8.75e-45
66151	Prr13	792.515	1.40437	0.0983626	14.2774	3.03e-46	2.11e-44
16835	Ldlr	894.754	-1.69472	0.119148	-14.2237	6.53e-46	4.54e-44
243328	Slc29a4	3109.09	0.91827	0.064579	14.2193	6.95e-46	4.81e-44
100043597	Srcap	822.166	-1.35826	0.0956246	-14.2041	8.65e-46	5.96e-44
15211	Hexa	1262.39	1.19319	0.0842396	14.1643	1.52e-45	1.05e-43
216618	Cfap36	1265.33	-1.60289	0.113281	-14.1497	1.88e-45	1.28e-43
22129	Ttc3	17428.6	-0.835366	0.0590504	-14.1466	1.96e-45	1.33e-43
72900	Ndufv2	2327.87	-1.05162	0.0744671	-14.122	2.78e-45	1.88e-43
383103	Tvp23a	871.729	-1.32446	0.0938333	-14.115	3.07e-45	2.07e-43
74412	Gle1	915.141	-1.34587	0.0953749	-14.1113	3.23e-45	2.17e-43
110078	Pygb	4024.85	-0.980288	0.0695598	-14.0927	4.21e-45	2.81e-43
12287	Cacna1b	2109.6	-1.10202	0.0783847	-14.0591	6.77e-45	4.51e-43
231807	BC037034	2932.92	1.00984	0.0718595	14.053	7.39e-45	4.89e-43
19418	Rasgrf2	655.877	-1.71457	0.122074	-14.0454	8.23e-45	5.42e-43
59026	Huwe1	3140.31	-0.944553	0.0672758	-14.04	8.87e-45	5.83e-43
74270	Usp20	3105.61	1.02769	0.0732137	14.0368	9.28e-45	6.07e-43
67956	Kmt5a	987.241	1.26052	0.0898526	14.0288	1.04e-44	6.76e-43
12326	Camk4	1232.91	-1.45294	0.103824	-13.9943	1.69e-44	1.1e-42
57741	Noc2l	1288.45	-1.22546	0.0876739	-13.9774	2.14e-44	1.38e-42
226982	Eif5b	1457.11	-1.13666	0.081338	-13.9745	2.23e-44	1.44e-42
320827	C530008M17Rik	2867.42	-0.954965	0.0683428	-13.9732	2.27e-44	1.46e-42
72843	Prdm4	533.097	-1.60721	0.1151	-13.9636	2.6e-44	1.66e-42
241727	Snph	1856.25	-1.05521	0.075577	-13.962	2.66e-44	1.69e-42
67238	Fam220a	796.977	-1.32238	0.0947429	-13.9575	2.83e-44	1.79e-42
214597	Sidt2	3356.35	0.931386	0.066747	13.954	2.98e-44	1.87e-42
227693	Zer1	1886.3	-1.05074	0.0755351	-13.9106	5.46e-44	3.43e-42
224129	Adcy5	1532.63	-1.18334	0.0850781	-13.9088	5.6e-44	3.5e-42
11566	Adss	941.892	-1.20605	0.0867675	-13.8998	6.35e-44	3.95e-42
53902	Rcan3	1727.37	-1.19513	0.086001	-13.8967	6.64e-44	4.11e-42
67201	Glod4	1124.04	-1.13604	0.0820559	-13.8448	1.37e-43	8.45e-42
66618	Snrnp27	504.04	-1.66737	0.12047	-13.8406	1.45e-43	8.91e-42
66492	Zmat2	2637.67	-0.966932	0.0698806	-13.8369	1.53e-43	9.35e-42
70297	Gcc2	661.605	-1.5158	0.109733	-13.8135	2.11e-43	1.29e-41
78334	Cdk19	320.105	-2.0489	0.14834	-13.8122	2.15e-43	1.31e-41
235661	Dync1li1	1416.18	-1.11218	0.0806478	-13.7906	2.9e-43	1.76e-41
20745	Spock1	2117.97	-1.02205	0.0742042	-13.7735	3.68e-43	2.22e-41
56449	Ybx3	1141.5	1.13671	0.082734	13.7393	5.91e-43	3.53e-41
22241	Ulk1	2571.92	0.993856	0.0723364	13.7394	5.9e-43	3.53e-41
380684	Nefh	507.9	-2.18535	0.159156	-13.7309	6.63e-43	3.95e-41
14026	Evl	4554.21	-1.06228	0.0773972	-13.7251	7.18e-43	4.26e-41
234875	Ttc13	709.09	-1.35765	0.099023	-13.7104	8.79e-43	5.2e-41
268859	Rbfox1	1326.08	-1.07836	0.078691	-13.7037	9.65e-43	5.68e-41
238161	Akap6	2457.83	-1.02413	0.0748524	-13.682	1.3e-42	7.63e-41
17955	Nap1l4	2938.25	-0.940569	0.0688866	-13.6539	1.91e-42	1.12e-40
58809	Rnase4	130.153	3.77136	0.276973	13.6163	3.2e-42	1.86e-40
74143	Opa1	2324.3	-0.940687	0.0693555	-13.5633	6.61e-42	3.84e-40
108654	Fam210a	419.703	-1.74642	0.128822	-13.5568	7.22e-42	4.17e-40
252870	Usp7	1855.07	-0.973909	0.0718658	-13.5518	7.73e-42	4.45e-40
330177	Taok3	785.834	-1.56023	0.115303	-13.5316	1.02e-41	5.84e-40
108934	Smim13	2317.89	-1.17012	0.0867177	-13.4934	1.71e-41	9.77e-40
108058	Camk2d	2483.18	-1.00277	0.0743346	-13.4899	1.79e-41	1.02e-39
235682	Zfp445	1728.27	-1.009	0.0748738	-13.476	2.17e-41	1.23e-39
17933	Myt1l	988.503	-1.37239	0.102016	-13.4527	2.97e-41	1.68e-39
17159	Man2b1	742.886	1.38572	0.103042	13.4482	3.16e-41	1.78e-39
56384	Letm1	1430.08	-1.103	0.0820324	-13.4459	3.26e-41	1.83e-39
59032	Ppp2r3c	508.491	-1.74541	0.130042	-13.4219	4.5e-41	2.52e-39
58194	Sh3kbp1	805.408	-1.37461	0.102632	-13.3937	6.59e-41	3.67e-39
77683	Ehmt1	952.917	-1.30053	0.0972924	-13.3672	9.4e-41	5.22e-39
76302	Pcnp	1999.71	-1.08493	0.0811964	-13.3618	1.01e-40	5.59e-39
13392	Dlx2	519.929	1.71487	0.128421	13.3535	1.13e-40	6.23e-39
71687	Tmem25	645.263	1.5209	0.114513	13.2815	2.96e-40	1.63e-38
56215	Acin1	1483.47	-1.01912	0.0769162	-13.2498	4.53e-40	2.48e-38
50780	Rgs3	1997.97	1.4763	0.111567	13.2324	5.7e-40	3.11e-38
68598	Dnajc8	1360.91	-1.13757	0.0861414	-13.2059	8.12e-40	4.41e-38
320158	Zmat4	823.923	-1.33402	0.101145	-13.1892	1.01e-39	5.48e-38
406218	Panx2	769.643	-1.27396	0.0966567	-13.1803	1.14e-39	6.15e-38
270627	Taf1	1350.31	-1.12234	0.085204	-13.1724	1.27e-39	6.8e-38
21974	Top2b	2762.85	-0.915786	0.069618	-13.1544	1.6e-39	8.6e-38
72145	Wdfy3	1518.41	-1.1367	0.08646	-13.1471	1.77e-39	9.44e-38
26414	Mapk10	3339.03	-0.876756	0.0668246	-13.1203	2.52e-39	1.34e-37
77300	Raph1	616.884	-1.35313	0.103151	-13.1178	2.6e-39	1.38e-37
22156	Tuft1	198.478	2.61065	0.199056	13.1152	2.7e-39	1.42e-37
106064	AW549877	806.286	-1.29455	0.0988893	-13.0909	3.71e-39	1.96e-37
21769	Zfand3	897.178	-1.23628	0.0945374	-13.0771	4.45e-39	2.34e-37
14403	Gabrd	1333.23	1.24022	0.0949937	13.0558	5.89e-39	3.08e-37
117146	Ube3b	2908.33	0.880843	0.0677411	13.0031	1.17e-38	6.13e-37
14405	Gabrg1	273.301	-1.95198	0.150266	-12.9901	1.39e-38	7.23e-37
68250	Fam96a	292.86	-1.88297	0.144995	-12.9864	1.46e-38	7.56e-37
76142	Ppp1r14c	1447.92	-0.991861	0.0764069	-12.9813	1.56e-38	8.06e-37
208691	Eif5a2	712.387	1.40902	0.108745	12.9571	2.14e-38	1.1e-36
27361	Msrb1	343.531	1.87819	0.145092	12.9448	2.51e-38	1.29e-36
50932	Mink1	1475.35	-1.26202	0.0975575	-12.9361	2.81e-38	1.44e-36
19069	Nup88	884.429	-1.20279	0.0931551	-12.9117	3.87e-38	1.97e-36
72296	Rusc1	6330.92	0.755361	0.0585576	12.8994	4.53e-38	2.3e-36
17069	Ly6e	1094.62	1.0738	0.0832765	12.8944	4.84e-38	2.44e-36
66483	Rpl36al	1457.92	-1.28103	0.0993487	-12.8943	4.85e-38	2.44e-36
67886	Camsap2	1903.22	-0.977463	0.075858	-12.8854	5.44e-38	2.72e-36
20452	St8sia4	411.996	-1.99691	0.154974	-12.8855	5.44e-38	2.72e-36
66915	Cops9	1599.88	-0.974523	0.075648	-12.8823	5.66e-38	2.83e-36
20667	Sox12	592.265	-1.3369	0.1038	-12.8797	5.86e-38	2.92e-36
230991	Fndc10	875.93	1.21693	0.0945223	12.8745	6.26e-38	3.11e-36
18577	Pde4a	803.685	-1.25253	0.0973836	-12.8618	7.38e-38	3.65e-36
57436	Gabarapl1	7498.82	-0.922574	0.0718164	-12.8463	9.02e-38	4.45e-36
74287	Kcmf1	914.452	-1.16411	0.0910771	-12.7816	2.08e-37	1.02e-35
18569	Pdcd4	864.627	-1.40462	0.10994	-12.7762	2.23e-37	1.09e-35
104082	Wdr7	2383.45	-0.927936	0.0726766	-12.768	2.47e-37	1.21e-35
109331	Rnf20	1101.15	-1.07431	0.0841507	-12.7665	2.52e-37	1.22e-35
77771	Csrnp3	992.844	-1.14306	0.0895305	-12.7673	2.5e-37	1.22e-35
72349	Dusp3	1727.67	-0.997506	0.078169	-12.7609	2.71e-37	1.31e-35
74411	Plpp6	780.226	1.24267	0.0974305	12.7544	2.95e-37	1.42e-35
11426	Macf1	3077.21	-0.835366	0.0654985	-12.754	2.96e-37	1.42e-35
208846	Daam1	1641.15	-1.07791	0.0845703	-12.7457	3.29e-37	1.58e-35
268747	Carmil3	2264.07	-0.898433	0.070536	-12.7372	3.67e-37	1.75e-35
14824	Grn	2153.65	0.967091	0.0759345	12.7359	3.74e-37	1.78e-35
69399	1700025G04Rik	1062.31	-1.30711	0.102676	-12.7304	4.01e-37	1.9e-35
66253	Aig1	702.293	-1.37495	0.10802	-12.7287	4.1e-37	1.94e-35
56044	Rala	1707.6	-0.97267	0.0764287	-12.7265	4.21e-37	1.99e-35
78283	Map7d2	1625.82	-1.39453	0.109583	-12.7258	4.25e-37	2e-35
380959	Alg10b	277.703	-2.2291	0.175247	-12.7198	4.59e-37	2.15e-35
76022	Gon4l	887.568	-1.31878	0.103739	-12.7125	5.04e-37	2.36e-35
67287	Parp6	3218.07	-0.906901	0.0713501	-12.7106	5.17e-37	2.41e-35
71306	Mfap3l	890.543	-1.52584	0.120238	-12.6902	6.7e-37	3.11e-35
18148	Npm1	4878.99	-0.818604	0.0646171	-12.6685	8.84e-37	4.09e-35
69981	Tmem30a	3229.13	-0.955584	0.0754638	-12.6628	9.5e-37	4.39e-35
227707	BC005624	761.216	-1.59138	0.125757	-12.6544	1.06e-36	4.87e-35
68507	Ppfia4	1412.15	-1.01457	0.0802226	-12.6469	1.16e-36	5.34e-35
111173	Erc1	3233.1	-0.805866	0.0639307	-12.6053	1.97e-36	9.04e-35
14712	Gnpat	991.021	-1.06642	0.0846049	-12.6047	1.99e-36	9.08e-35
230753	Thrap3	1445.65	-1.052	0.083481	-12.6017	2.07e-36	9.41e-35
65105	Arl6ip4	518.122	-1.81009	0.143696	-12.5967	2.2e-36	9.99e-35
15289	Hmgb1	3504.76	-0.970167	0.0771509	-12.5749	2.9e-36	1.31e-34
103266	Tmem263	474.535	-1.43688	0.114361	-12.5645	3.31e-36	1.49e-34
99512	Wdr47	2062.55	-1.03583	0.0825255	-12.5516	3.9e-36	1.75e-34
382018	Unc13a	3978.31	-0.982454	0.0783483	-12.5396	4.54e-36	2.03e-34
11950	Atp5f1	6354.57	-0.855776	0.0682604	-12.5369	4.69e-36	2.1e-34
214230	Pak6	6562.41	0.797963	0.0637287	12.5213	5.71e-36	2.55e-34
18453	P4hb	5281.61	0.84616	0.0675866	12.5196	5.83e-36	2.59e-34
29813	Zfp385a	1736.06	1.05733	0.0844966	12.5132	6.32e-36	2.8e-34
67808	Tprgl	1284.33	-0.998377	0.0798576	-12.502	7.28e-36	3.22e-34
94315	Prcc	745.097	-1.29361	0.103502	-12.4984	7.62e-36	3.36e-34
52708	Zfp410	1008.46	1.05352	0.0843243	12.4937	8.09e-36	3.55e-34
215445	Rab11fip3	1162.35	-1.03859	0.083155	-12.4898	8.49e-36	3.72e-34
74840	Manf	1845.61	1.07991	0.0864896	12.4861	8.9e-36	3.89e-34
27407	Abcf2	1101.13	-1.08597	0.0870031	-12.482	9.36e-36	4.08e-34
22183	Zrsr1	808.296	-1.16886	0.0936465	-12.4816	9.4e-36	4.09e-34
320808	Dcaf5	1516.78	-0.986284	0.0790989	-12.469	1.1e-35	4.78e-34
29864	Rnf11	2471.61	-1.11579	0.0894879	-12.4687	1.11e-35	4.78e-34
66437	Fis1	1699.7	-0.963307	0.0773191	-12.4589	1.25e-35	5.39e-34
65113	Ndfip1	7436.05	-0.727455	0.0584061	-12.4551	1.31e-35	5.64e-34
232539	Klhl42	423.173	-1.51426	0.121623	-12.4505	1.39e-35	5.96e-34
52187	Rragd	1574.39	0.951871	0.0765564	12.4336	1.72e-35	7.34e-34
12123	Hrk	837.793	1.45852	0.117334	12.4306	1.78e-35	7.61e-34
11765	Ap1g1	1825.02	-0.918137	0.0738664	-12.4297	1.8e-35	7.67e-34
232286	Tmf1	480.252	-1.45183	0.117117	-12.3965	2.73e-35	1.16e-33
243300	Nyap1	1500.19	-1.26323	0.101933	-12.3927	2.86e-35	1.21e-33
13395	Dlx5	598.541	1.62529	0.131202	12.3877	3.05e-35	1.28e-33
100336	Ppp1r8	971.645	-1.10914	0.089659	-12.3706	3.77e-35	1.58e-33
108989	Tpr	2096.58	-0.844844	0.0683002	-12.3696	3.82e-35	1.6e-33
67771	Arpc5	6850.76	0.75519	0.0611097	12.3579	4.41e-35	1.85e-33
20591	Kdm5c	1465.41	-0.959039	0.0776963	-12.3434	5.29e-35	2.2e-33
381921	Taok2	2412	-1.00423	0.081611	-12.3051	8.5e-35	3.54e-33
117150	Pip4k2c	1384.73	0.951279	0.0773117	12.3045	8.57e-35	3.55e-33
276846	Pigs	2073.92	0.885805	0.0719906	12.3045	8.57e-35	3.55e-33
68251	Babam1	1044.63	-1.19487	0.0971798	-12.2954	9.58e-35	3.95e-33
83396	Glis2	457.594	1.64998	0.134499	12.2676	1.35e-34	5.56e-33
71389	Chd6	783.36	-1.29863	0.106009	-12.2502	1.67e-34	6.87e-33
231717	Fam109a	652.613	1.3489	0.110122	12.2491	1.7e-34	6.95e-33
107569	Nt5c3	698.687	-1.20442	0.0984411	-12.235	2.02e-34	8.25e-33
235534	Pxylp1	367.448	-1.6892	0.138146	-12.2277	2.21e-34	9.01e-33
52009	Hn1l	626.033	1.43413	0.11734	12.222	2.37e-34	9.63e-33
80982	Cemip	4679.31	1.01152	0.0827974	12.2168	2.53e-34	1.02e-32
110380	Shroom2	1610.26	-0.991793	0.0812978	-12.1995	3.13e-34	1.26e-32
24068	Sra1	520.445	-1.37954	0.113101	-12.1974	3.21e-34	1.29e-32
22589	Atrx	1531.28	-1.05458	0.0864907	-12.193	3.39e-34	1.36e-32
50850	Spast	1130.69	-1.08066	0.0887826	-12.172	4.38e-34	1.76e-32
330319	Wipf3	277.151	-1.85519	0.152467	-12.1678	4.61e-34	1.84e-32
14155	Fem1b	3609.9	-0.825416	0.0679064	-12.1552	5.38e-34	2.15e-32
22210	Ube2b	3486.05	0.814312	0.0669989	12.1541	5.45e-34	2.16e-32
18795	Plcb1	1899.19	-0.909401	0.0748196	-12.1546	5.42e-34	2.16e-32
216197	Ckap4	849.572	-1.22387	0.100728	-12.1502	5.72e-34	2.26e-32
227541	Camk1d	797.511	-1.22594	0.10118	-12.1164	8.64e-34	3.41e-32
338372	Map3k9	1479.4	-1.09696	0.0906815	-12.0968	1.1e-33	4.32e-32
75608	Chmp4b	2164.54	-1.01773	0.0842312	-12.0826	1.3e-33	5.12e-32
64652	Nisch	6512.72	-0.854456	0.0707523	-12.0767	1.4e-33	5.49e-32
109689	Arrb1	3441.69	-0.793295	0.0658042	-12.0554	1.82e-33	7.1e-32
28135	Cep63	251.952	-1.7944	0.14886	-12.0543	1.84e-33	7.17e-32
19240	Tmsb10	16570.3	-1.15247	0.0956162	-12.053	1.87e-33	7.27e-32
97387	Strn4	3222.73	-0.819829	0.068073	-12.0434	2.1e-33	8.15e-32
66556	Drap1	1545.99	-1.127	0.0935862	-12.0424	2.13e-33	8.22e-32
230796	Wdtc1	1293.35	1.02952	0.0856809	12.0158	2.94e-33	1.13e-31
22223	Uchl1	15242.5	-0.818456	0.0681843	-12.0036	3.4e-33	1.31e-31
320203	C130071C03Rik	1042	-1.06901	0.0890851	-11.9999	3.56e-33	1.37e-31
20924	Supt5	2583.03	-0.800667	0.0667375	-11.9973	3.67e-33	1.41e-31
11957	Atp5j	3426.07	-0.878133	0.0732636	-11.9859	4.21e-33	1.61e-31
93761	Smarca1	787.008	-1.22672	0.102391	-11.9808	4.48e-33	1.71e-31
20266	Scn1b	2435.26	0.867929	0.0725226	11.9677	5.25e-33	1.99e-31
56742	Psrc1	281.8	1.74868	0.146326	11.9506	6.45e-33	2.45e-31
224139	Golgb1	1053.28	-1.02335	0.0856634	-11.9462	6.8e-33	2.57e-31
56700	Glmp	1155.04	1.02883	0.086174	11.939	7.41e-33	2.8e-31
76787	Ppfia3	1949.17	-1.01268	0.0848273	-11.9382	7.48e-33	2.82e-31
18803	Plcg1	1051.77	-1.03495	0.0867376	-11.932	8.07e-33	3.03e-31
107823	Nsd2	2099.56	-0.885789	0.0743153	-11.9193	9.39e-33	3.52e-31
75956	Srrm2	3661.51	-0.766786	0.0643571	-11.9146	9.94e-33	3.71e-31
12626	Cetn3	1285.11	-1.02568	0.0861277	-11.9088	1.07e-32	3.97e-31
109910	Zfp91	1192.03	-1.02407	0.085999	-11.9079	1.08e-32	4e-31
16412	Itgb1	2673.6	0.923059	0.0775337	11.9053	1.11e-32	4.12e-31
22184	Zrsr2	764.68	-1.36089	0.114407	-11.8952	1.25e-32	4.64e-31
54214	Golga4	673.939	-1.21472	0.102389	-11.8637	1.83e-32	6.75e-31
19933	Rpl21	7664.08	-0.780858	0.0658589	-11.8565	1.99e-32	7.33e-31
66827	Ttc1	761.828	-1.189	0.100363	-11.847	2.23e-32	8.2e-31
75553	Zc3h14	1402.46	-0.960308	0.0811656	-11.8315	2.68e-32	9.84e-31
66596	Gtf3a	295.492	-2.12683	0.179823	-11.8273	2.82e-32	1.03e-30
208151	Tmem132b	1350.19	-1.08684	0.0919492	-11.82	3.08e-32	1.12e-30
235281	Scn3b	4571.88	1.01748	0.0861271	11.8138	3.31e-32	1.21e-30
13209	Ddx6	2522.05	-0.79373	0.0672519	-11.8024	3.8e-32	1.38e-30
28042	Selenoi	1547.77	-1.13433	0.0961448	-11.7981	3.99e-32	1.45e-30
210573	Tmem151b	2300.33	-0.84006	0.0712463	-11.7909	4.35e-32	1.57e-30
105348	Golm1	1320.85	1.01494	0.0860826	11.7903	4.38e-32	1.58e-30
50880	Scly	538.319	1.39887	0.1187	11.7849	4.67e-32	1.68e-30
224624	Rab40c	1643.85	0.901981	0.0766647	11.7653	5.89e-32	2.11e-30
268890	Lsamp	3142.93	0.764374	0.0649711	11.7648	5.92e-32	2.12e-30
66576	Uqcrh	4782.28	-1.0625	0.0904102	-11.752	6.89e-32	2.46e-30
67998	Fam134c	1507.52	-0.932805	0.0794308	-11.7436	7.62e-32	2.71e-30
105785	Kdelr3	250.875	2.55626	0.217914	11.7306	8.88e-32	3.16e-30
13544	Dvl3	1445.36	0.920216	0.0785571	11.714	1.08e-31	3.83e-30
217342	Ube2o	2737.07	-0.879403	0.0751496	-11.702	1.24e-31	4.39e-30
78287	Rbsn	745.868	-1.21912	0.104178	-11.7022	1.24e-31	4.39e-30
56176	Pigp	493.162	-1.3589	0.116171	-11.6974	1.31e-31	4.63e-30
72075	Ogfr	1936.39	-1.11825	0.0956512	-11.6909	1.42e-31	4.99e-30
114128	Laptm4b	1834.77	1.0504	0.0898911	11.6852	1.52e-31	5.32e-30
71795	Pitpnc1	1128.46	-1.06388	0.0910818	-11.6805	1.6e-31	5.61e-30
170772	Glcci1	872.593	1.283	0.109979	11.6659	1.9e-31	6.65e-30
66682	Trappc5	1520.41	0.886326	0.0760167	11.6596	2.05e-31	7.14e-30
67229	Prpf18	611.264	-1.19937	0.102938	-11.6514	2.26e-31	7.85e-30
12934	Dpysl2	8010.94	-0.807056	0.069313	-11.6436	2.47e-31	8.57e-30
270163	Myo9a	1103.33	-1.03084	0.0886003	-11.6347	2.74e-31	9.5e-30
235497	Leo1	728.222	-1.19873	0.103068	-11.6305	2.88e-31	9.95e-30
67291	Ccdc137	803.215	1.11828	0.0961835	11.6265	3.02e-31	1.04e-29
23797	Akt3	1091.42	-1.11181	0.0956481	-11.624	3.11e-31	1.07e-29
16007	Cyr61	193.545	-2.05506	0.176897	-11.6173	3.37e-31	1.15e-29
78832	Cacul1	882.079	-1.04642	0.0901159	-11.6119	3.59e-31	1.23e-29
71966	Nkiras2	1594.29	0.903784	0.0778725	11.6059	3.84e-31	1.31e-29
224105	Pak2	687.317	-1.12037	0.0966431	-11.5929	4.48e-31	1.53e-29
22213	Ube2g2	1507.06	0.955095	0.0824145	11.5889	4.69e-31	1.59e-29
60597	Mapk8ip2	3069.03	-0.930505	0.0804031	-11.573	5.65e-31	1.92e-29
225358	Fam13b	653.512	-1.27887	0.110537	-11.5696	5.87e-31	1.99e-29
67452	Pnpla8	1580.37	-0.934868	0.0808962	-11.5564	6.85e-31	2.31e-29
227619	Man1b1	2656.25	0.890777	0.0770912	11.5548	6.98e-31	2.35e-29
56468	Socs5	1181.17	-1.02885	0.0890422	-11.5547	6.99e-31	2.35e-29
67088	Cand2	346.441	1.59873	0.138468	11.5458	7.75e-31	2.6e-29
18550	Furin	521.519	-1.49714	0.129671	-11.5457	7.76e-31	2.6e-29
17258	Mef2a	2416.06	0.883917	0.0765617	11.5452	7.81e-31	2.61e-29
70974	Pgm2l1	2323.39	-1.14505	0.0991914	-11.5439	7.93e-31	2.64e-29
19876	Robo1	565.088	-1.35264	0.117177	-11.5435	7.96e-31	2.65e-29
110075	Bmp3	226.916	-1.95509	0.169494	-11.5348	8.81e-31	2.92e-29
218100	Zfp322a	486.576	-1.4533	0.126193	-11.5165	1.09e-30	3.61e-29
72117	Naa50	919.837	-1.11212	0.0966142	-11.5109	1.16e-30	3.84e-29
12443	Ccnd1	998.707	-1.56341	0.136064	-11.4902	1.48e-30	4.87e-29
29873	Cspg5	5019.23	-1.06315	0.0925545	-11.4868	1.54e-30	5.06e-29
224671	Btbd9	1493.76	-0.926049	0.0806238	-11.4861	1.55e-30	5.09e-29
192654	Pla2g15	1002.29	1.01506	0.0884186	11.4801	1.66e-30	5.44e-29
23849	Klf6	1777.54	-0.962672	0.0838644	-11.4789	1.68e-30	5.51e-29
18710	Pik3r3	1234.14	-1.01292	0.0885298	-11.4416	2.59e-30	8.45e-29
110829	Lims1	875.483	1.05496	0.0923457	11.424	3.17e-30	1.03e-28
12317	Calr	7819.39	-0.871584	0.0763849	-11.4104	3.71e-30	1.21e-28
232875	Zscan18	272.048	-1.62112	0.142146	-11.4046	3.96e-30	1.29e-28
227695	Spout1	610.213	-1.27821	0.112266	-11.3856	4.94e-30	1.6e-28
170460	Stard5	315.778	2.07229	0.18212	11.3787	5.34e-30	1.72e-28
238871	Pde4d	2045.65	-1.01373	0.0891291	-11.3737	5.65e-30	1.82e-28
228564	Frmd5	653.23	-1.19611	0.105339	-11.3549	7.01e-30	2.25e-28
12181	Bop1	861.717	-1.12717	0.0993309	-11.3476	7.62e-30	2.45e-28
15182	Hdac2	1714.26	-0.827739	0.0729688	-11.3437	7.97e-30	2.55e-28
68942	Chmp2b	1887.65	0.815051	0.0723025	11.2728	1.79e-29	5.71e-28
55991	Panx1	821.366	-1.00495	0.0891668	-11.2704	1.84e-29	5.86e-28
68420	Ankrd13a	562.991	-1.27652	0.113267	-11.27	1.85e-29	5.88e-28
71779	44628	1280.08	-0.947684	0.0841062	-11.2677	1.89e-29	6.02e-28
170822	Usp33	1398.6	-0.934712	0.0830664	-11.2526	2.25e-29	7.13e-28
381983	Lmtk3	2073.23	-1.24867	0.111002	-11.2491	2.34e-29	7.4e-28
19158	Cyth2	2344.95	0.80352	0.0715044	11.2373	2.67e-29	8.44e-28
16499	Kcnab3	360.159	1.8233	0.162577	11.215	3.44e-29	1.08e-27
51788	H2afz	2752.83	0.818729	0.0730103	11.2139	3.49e-29	1.09e-27
60595	Actn4	3403.37	0.702086	0.0626084	11.2139	3.48e-29	1.09e-27
68050	Akirin1	1861.43	0.820554	0.0731859	11.2119	3.56e-29	1.12e-27
66306	Fam53c	1032.21	-0.945025	0.0843727	-11.2006	4.05e-29	1.27e-27
70571	Tcerg1l	378.133	-1.45105	0.129662	-11.191	4.51e-29	1.41e-27
19108	Prkx	478.366	1.43406	0.12832	11.1756	5.37e-29	1.67e-27
18021	Nfatc3	327.476	1.51069	0.135244	11.1701	5.71e-29	1.77e-27
99237	Tm9sf4	1592.89	-0.941316	0.0842864	-11.1681	5.84e-29	1.81e-27
106581	Fam234a	841.017	1.07106	0.095996	11.1573	6.59e-29	2.04e-27
72333	Palld	211.366	1.89582	0.169946	11.1554	6.74e-29	2.07e-27
193116	Slu7	676.134	-1.20666	0.108164	-11.1559	6.7e-29	2.07e-27
18514	Pbx1	1670.3	-0.839547	0.0753665	-11.1395	8.05e-29	2.48e-27
63958	Ube4b	1865.79	-0.939202	0.0843484	-11.1348	8.49e-29	2.61e-27
277854	Depdc5	600.28	-1.16901	0.10509	-11.1239	9.6e-29	2.94e-27
219158	Ccar2	1591.45	-0.898155	0.0807622	-11.121	9.92e-29	3.03e-27
74022	Glyr1	3748.87	-0.820674	0.0738237	-11.1167	1.04e-28	3.17e-27
70350	Basp1	8533.52	-0.909755	0.0818746	-11.1116	1.1e-28	3.35e-27
223649	Nrbp2	1910.95	-0.864603	0.0778739	-11.1026	1.22e-28	3.69e-27
68043	Eef1akmt1	452.421	-1.39521	0.125662	-11.1029	1.21e-28	3.69e-27
225283	Rprd1a	1877.9	-0.785335	0.0707818	-11.0952	1.32e-28	4.01e-27
66902	Mtap	342.828	1.45576	0.131226	11.0935	1.35e-28	4.07e-27
319263	Pcmtd1	904.225	-1.05597	0.0952308	-11.0885	1.43e-28	4.3e-27
56791	Ube2l6	575.647	1.28568	0.116	11.0834	1.51e-28	4.54e-27
12338	Capn6	115.74	2.86588	0.258668	11.0794	1.58e-28	4.74e-27
212892	Rsph4a	115.065	-2.68323	0.2422	-11.0786	1.59e-28	4.78e-27
231532	Arhgap24	416.583	-1.62342	0.146639	-11.0709	1.74e-28	5.19e-27
21781	Tfdp1	749.39	-1.09693	0.0991151	-11.0673	1.81e-28	5.4e-27
78267	Klhdc8b	2262.58	0.81875	0.0741068	11.0482	2.24e-28	6.66e-27
215194	Kri1	474.861	-1.39146	0.125966	-11.0463	2.28e-28	6.79e-27
11820	App	20709.8	-0.802424	0.0726863	-11.0395	2.46e-28	7.31e-27
56095	Ftsj3	645.473	-1.11246	0.100792	-11.0372	2.53e-28	7.49e-27
235461	Fam63b	1083.48	-0.923203	0.0836686	-11.0341	2.62e-28	7.74e-27
77929	Yipf6	512.871	-1.24433	0.112823	-11.029	2.77e-28	8.17e-27
214290	Zcchc6	641.313	-1.12096	0.101741	-11.0178	3.14e-28	9.24e-27
69082	Zc3h15	2412.76	-0.81141	0.0737002	-11.0096	3.43e-28	1.01e-26
232440	H2afj	377.299	1.69133	0.153678	11.0056	3.59e-28	1.05e-26
72345	Amer1	221.554	-1.83737	0.166984	-11.0033	3.68e-28	1.08e-26
20847	Stat2	522.776	-1.22652	0.111554	-10.9948	4.05e-28	1.18e-26
68170	B230118H07Rik	422.254	-1.44058	0.131057	-10.992	4.18e-28	1.22e-26
102857	Slc6a8	3919.55	1.02989	0.093782	10.9817	4.68e-28	1.36e-26
16490	Kcna2	1039.53	-1.02345	0.0932861	-10.971	5.27e-28	1.53e-26
20908	Stx3	548.87	1.18298	0.108043	10.9491	6.71e-28	1.95e-26
56228	Ube2j1	1844.57	-0.87301	0.0798426	-10.9341	7.92e-28	2.29e-26
353187	Nr1d2	231.021	-1.68768	0.154501	-10.9234	8.91e-28	2.57e-26
329154	Ankrd44	171.883	-2.04731	0.187522	-10.9177	9.49e-28	2.74e-26
50926	Hnrnpdl	2692.99	-0.770234	0.0706762	-10.8981	1.18e-27	3.39e-26
12812	Coil	377.436	-1.36608	0.12548	-10.8869	1.33e-27	3.83e-26
27223	Trp53bp1	3877.56	-0.817855	0.0751341	-10.8853	1.35e-27	3.89e-26
56695	Pnkd	2240.35	0.765179	0.0703259	10.8805	1.43e-27	4.09e-26
74122	Tmem43	1729.3	0.963443	0.0885691	10.8779	1.47e-27	4.2e-26
51800	Bok	407.641	1.59066	0.146321	10.871	1.58e-27	4.52e-26
21835	Thrsp	928.978	1.12979	0.104012	10.8621	1.75e-27	4.97e-26
52874	Pum3	770.295	-1.01971	0.093916	-10.8577	1.83e-27	5.21e-26
67298	Gprasp1	14510.1	-0.620423	0.0571784	-10.8507	1.98e-27	5.62e-26
269233	Fam171a1	1076.99	-0.887223	0.081831	-10.8421	2.17e-27	6.15e-26
215708	Miga1	1935.72	0.78226	0.0722286	10.8303	2.47e-27	6.99e-26
229512	Smg5	1179.18	-0.95152	0.0878755	-10.828	2.54e-27	7.15e-26
83704	Slc12a9	729.064	1.2001	0.110863	10.825	2.62e-27	7.38e-26
72416	Lrpprc	1816.66	-0.79333	0.0733534	-10.8152	2.92e-27	8.2e-26
99167	Ssx2ip	944.397	-1.03974	0.0961509	-10.8136	2.97e-27	8.33e-26
14605	Tsc22d3	967.714	1.22667	0.113487	10.809	3.12e-27	8.74e-26
18647	Cdk14	1118.78	-1.01752	0.0942051	-10.8011	3.4e-27	9.5e-26
243846	Ccdc9	486.467	-1.29662	0.120103	-10.7959	3.6e-27	1e-25
215114	Hip1	3464.47	-0.834853	0.0774944	-10.7731	4.61e-27	1.29e-25
434128	Pnmal2	4503.02	-0.836361	0.077659	-10.7697	4.79e-27	1.33e-25
59126	Nek6	1517.6	1.09067	0.101318	10.7648	5.05e-27	1.4e-25
193670	Rnf185	950.018	0.971467	0.09042	10.7439	6.33e-27	1.75e-25
242894	Actr3b	2237.08	-0.890113	0.08285	-10.7437	6.35e-27	1.76e-25
278097	Armcx6	1363.98	1.05924	0.0986232	10.7403	6.59e-27	1.82e-25
72170	Chchd4	635.222	-1.33218	0.124083	-10.7362	6.88e-27	1.9e-25
270028	Fam155a	543.107	-1.1619	0.108326	-10.7259	7.7e-27	2.12e-25
19349	Rab7	6833.78	-0.624352	0.0582265	-10.7228	7.96e-27	2.18e-25
327744	E130307A14Rik	282.738	-1.62058	0.151144	-10.7221	8.02e-27	2.2e-25
100859931	Gm20604	939.677	1.04685	0.0976621	10.7191	8.28e-27	2.27e-25
75339	Mphosph8	1005.49	-1.00935	0.0942523	-10.7091	9.23e-27	2.52e-25
12386	Ctnna2	3562.22	-0.659517	0.0615914	-10.7079	9.34e-27	2.55e-25
71954	Suds3	1114.22	-0.94134	0.0879341	-10.7051	9.64e-27	2.62e-25
22393	Wfs1	1553.88	0.816941	0.076323	10.7037	9.78e-27	2.66e-25
74038	Brip1os	500.573	1.2415	0.116062	10.6969	1.05e-26	2.85e-25
207777	Tspoap1	1546.21	-0.941531	0.0880925	-10.688	1.16e-26	3.14e-25
66863	Lztr1	4014.12	0.78263	0.073264	10.6823	1.23e-26	3.33e-25
18391	Sigmar1	902.592	-1.18315	0.11081	-10.6773	1.3e-26	3.51e-25
665775	Bod1l	763.537	-0.988606	0.0926124	-10.6747	1.34e-26	3.6e-25
56298	Atl2	842.357	-1.05418	0.0988321	-10.6664	1.46e-26	3.92e-25
102693	Phldb1	759.432	-1.13533	0.106438	-10.6666	1.46e-26	3.92e-25
11837	Rplp0	8743.79	-0.770215	0.0722655	-10.6581	1.6e-26	4.28e-25
194268	9930104L06Rik	411.357	1.29547	0.121744	10.6409	1.92e-26	5.12e-25
68066	Slc25a39	2869.74	0.786731	0.0739343	10.641	1.92e-26	5.12e-25
52906	Ahi1	3084.72	-0.841117	0.0790433	-10.6412	1.92e-26	5.12e-25
20135	Rrm2	353.962	1.64122	0.154397	10.6299	2.16e-26	5.76e-25
68018	Col4a3bp	511.118	-1.20922	0.113783	-10.6274	2.22e-26	5.9e-25
16779	Lamb2	356.721	1.88067	0.177144	10.6166	2.49e-26	6.61e-25
66839	0610009O20Rik	611.755	-1.1294	0.106459	-10.6088	2.71e-26	7.18e-25
16511	Kcnh2	985.098	0.935705	0.0882857	10.5986	3.02e-26	7.99e-25
11804	Aplp2	11509	-0.632197	0.0596543	-10.5977	3.05e-26	8.06e-25
106572	Rab31	3867.32	0.945122	0.0892682	10.5874	3.41e-26	8.96e-25
17988	Ndrg1	485.06	-1.1828	0.111717	-10.5875	3.41e-26	8.96e-25
67103	Ptgr1	146.377	2.23885	0.211509	10.5851	3.49e-26	9.17e-25
17119	Mxd1	399.852	1.56005	0.147411	10.583	3.57e-26	9.36e-25
215351	Senp6	1003.31	-0.959634	0.0906864	-10.5819	3.62e-26	9.46e-25
277743	Fam131c	177.869	-1.95954	0.185183	-10.5816	3.63e-26	9.47e-25
74438	Clvs1	534.817	-1.12707	0.106555	-10.5774	3.8e-26	9.89e-25
12805	Cntn1	6387.36	-0.686081	0.0648905	-10.5729	3.98e-26	1.04e-24
103710	Slc35e4	1271.19	0.985173	0.0931983	10.5707	4.07e-26	1.06e-24
76952	Nt5c2	1018.38	-0.912961	0.0863917	-10.5677	4.21e-26	1.09e-24
21807	Tsc22d1	9641.16	-0.623844	0.0591587	-10.5453	5.34e-26	1.38e-24
219181	Akap11	2284.65	-0.766806	0.0727794	-10.536	5.89e-26	1.52e-24
227325	Dner	19789	-0.636429	0.0604703	-10.5247	6.65e-26	1.72e-24
242506	Frmd3	194.545	-1.7693	0.168231	-10.5171	7.2e-26	1.86e-24
19358	Rad23a	834.662	-1.24402	0.118342	-10.5121	7.6e-26	1.95e-24
80883	Ntng1	123.239	-2.39869	0.228202	-10.5113	7.66e-26	1.97e-24
18679	Phka1	462.903	1.25754	0.119782	10.4986	8.77e-26	2.24e-24
75745	Rian	13690.2	-0.654599	0.0623494	-10.4989	8.74e-26	2.24e-24
56637	Gsk3b	3232.61	-0.774899	0.0739246	-10.4823	1.04e-25	2.66e-24
234366	Gatad2a	1246.07	0.875806	0.0835821	10.4784	1.09e-25	2.77e-24
27279	Tnfrsf12a	419.654	1.41579	0.13529	10.4649	1.25e-25	3.19e-24
228875	Slc35c2	822.341	-0.931235	0.0889944	-10.464	1.26e-25	3.21e-24
244349	Kat6a	766.231	-1.03267	0.098733	-10.4592	1.33e-25	3.37e-24
321006	Vprbp	337.39	-1.37213	0.1313	-10.4503	1.46e-25	3.7e-24
22217	Usp12	1020.7	-0.896993	0.0858815	-10.4445	1.55e-25	3.93e-24
66522	Pgpep1	625.672	1.12882	0.108137	10.4387	1.65e-25	4.17e-24
329777	Pigk	1203.13	-0.967715	0.0927069	-10.4384	1.66e-25	4.17e-24
11492	Adam19	402.321	-1.31491	0.125989	-10.4367	1.68e-25	4.24e-24
448850	Znhit3	322.358	-1.35136	0.129531	-10.4327	1.76e-25	4.42e-24
20973	Syngr2	149.389	2.1086	0.202314	10.4224	1.96e-25	4.92e-24
320557	Fam169a	675.578	-1.04255	0.100036	-10.4217	1.97e-25	4.94e-24
106794	Dhx57	1109.48	-0.86345	0.0828682	-10.4196	2.02e-25	5.05e-24
71885	Faap100	2488.05	0.811937	0.0780136	10.4076	2.29e-25	5.71e-24
13121	Cyp51	5233.1	-0.940955	0.0904431	-10.4038	2.38e-25	5.94e-24
432450	Nkain2	1141.95	-0.919002	0.0883536	-10.4014	2.44e-25	6.08e-24
50496	E2f6	679.436	1.02093	0.0982038	10.396	2.58e-25	6.42e-24
329165	Abi2	2505.82	-0.708852	0.0681876	-10.3956	2.6e-25	6.44e-24
28295	D10Jhu81e	2340.57	0.710022	0.0683137	10.3935	2.65e-25	6.57e-24
319984	Jph4	2605.82	-1.01143	0.0973862	-10.3858	2.88e-25	7.12e-24
140740	Sec63	874.258	-1.04266	0.100507	-10.374	3.26e-25	8.04e-24
18114	Rrp1	6937.89	-0.64441	0.0622145	-10.3579	3.85e-25	9.5e-24
56857	Slc37a2	182.053	1.87227	0.180854	10.3524	4.08e-25	1e-23
17536	Meis2	1272.87	-0.827207	0.0799275	-10.3495	4.21e-25	1.03e-23
107503	Atf5	1590.2	0.978587	0.0946567	10.3383	4.73e-25	1.16e-23
11941	Atp2b2	3227.69	-0.835307	0.0808022	-10.3377	4.76e-25	1.17e-23
18230	Nxn	411.281	1.25909	0.121849	10.3332	4.99e-25	1.22e-23
14365	Fzd3	1675.68	-0.810703	0.078517	-10.3252	5.42e-25	1.32e-23
72315	Ccdc74a	241.287	1.6646	0.161302	10.3198	5.74e-25	1.4e-23
381356	Cacfd1	1525.28	0.865403	0.0838586	10.3198	5.73e-25	1.4e-23
207304	Hectd1	1581.73	-0.79083	0.0766628	-10.3157	5.99e-25	1.45e-23
74254	Gpn1	539.2	-1.15725	0.112181	-10.3159	5.97e-25	1.45e-23
19697	Rela	671.074	1.00412	0.0974365	10.3053	6.67e-25	1.61e-23
94253	Hecw1	779.75	-1.02684	0.0998447	-10.2844	8.29e-25	2e-23
71728	Stk11ip	572.508	-1.10204	0.107166	-10.2835	8.36e-25	2.02e-23
14707	Gng5	474.894	1.29989	0.126465	10.2787	8.79e-25	2.12e-23
228966	Ppp1r3d	397.384	1.31697	0.128379	10.2584	1.08e-24	2.61e-23
11787	Apbb2	480.194	-1.38334	0.134899	-10.2546	1.13e-24	2.71e-23
103711	Pnpo	2249.98	1.01863	0.0995404	10.2333	1.41e-24	3.37e-23
13047	Cux1	1552.95	-0.774762	0.0757248	-10.2313	1.44e-24	3.44e-23
20441	St3gal3	1318.56	0.828687	0.0810239	10.2277	1.49e-24	3.57e-23
17219	Mcm6	491.98	1.12838	0.110339	10.2265	1.51e-24	3.6e-23
107271	Yars	3818.06	-0.79479	0.0777608	-10.221	1.6e-24	3.81e-23
74374	Clec16a	2794.36	0.794085	0.0777136	10.2181	1.65e-24	3.92e-23
225655	Prelid3a	1310.98	0.86418	0.0845872	10.2164	1.67e-24	3.98e-23
56771	Med20	1058.73	0.906362	0.0887252	10.2154	1.69e-24	4.02e-23
11772	Ap2a2	6062.93	-0.574549	0.0562856	-10.2077	1.83e-24	4.34e-23
71665	Fuca1	1112.64	0.959537	0.094038	10.2037	1.91e-24	4.52e-23
319554	Idi1	3857.72	-1.02058	0.100165	-10.189	2.22e-24	5.25e-23
77569	Limch1	1613.96	-0.991219	0.0973061	-10.1866	2.28e-24	5.37e-23
242409	Tmem8b	2612.6	0.712213	0.0699656	10.1795	2.45e-24	5.77e-23
15184	Hdac5	3441.26	-0.792971	0.077963	-10.1711	2.67e-24	6.28e-23
19247	Ptpn11	3755.26	0.619259	0.0609169	10.1656	2.82e-24	6.63e-23
232187	Smyd5	642.869	-1.08126	0.106423	-10.16	2.99e-24	7.01e-23
231452	Sdad1	392.935	-1.2577	0.123832	-10.1566	3.1e-24	7.26e-23
227737	Fam129b	1108.74	0.919799	0.0907019	10.1409	3.64e-24	8.5e-23
66185	1110037F02Rik	613.345	-1.04556	0.103243	-10.1271	4.19e-24	9.78e-23
64294	Itm2c	4147.04	0.756233	0.0747363	10.1187	4.56e-24	1.06e-22
66660	Sltm	960.736	-0.886122	0.0876301	-10.1121	4.88e-24	1.14e-22
72459	Htatsf1	1329.48	-0.801911	0.0795215	-10.0842	6.49e-24	1.51e-22
14673	Gna12	1520.78	0.933401	0.0925988	10.0801	6.77e-24	1.57e-22
106840	Unc119b	1043.82	0.86423	0.0858232	10.0699	7.51e-24	1.74e-22
241568	Lrrc4c	1085.33	-0.918699	0.0912363	-10.0694	7.54e-24	1.74e-22
22240	Dpysl3	27612.6	-0.606401	0.0602283	-10.0684	7.62e-24	1.76e-22
14272	Fnta	980.904	-0.907789	0.0901662	-10.0679	7.66e-24	1.77e-22
213760	Prepl	4461.3	-0.673053	0.0668962	-10.0611	8.2e-24	1.89e-22
78070	Cpt1c	2074.12	0.758837	0.0756218	10.0346	1.07e-23	2.47e-22
52808	Tspyl2	1548.83	-0.899177	0.0896435	-10.0306	1.12e-23	2.57e-22
16210	Impact	2534.84	-0.794241	0.0792567	-10.0211	1.23e-23	2.82e-22
21453	Tcof1	306.218	-1.41307	0.141102	-10.0146	1.32e-23	3.01e-22
58994	Smpd3	3006.44	-0.672121	0.0671256	-10.0129	1.34e-23	3.06e-22
73844	Ankrd45	752.867	1.2363	0.123586	10.0036	1.47e-23	3.36e-22
18023	Nfe2l1	4598.88	-0.765951	0.0766223	-9.99645	1.58e-23	3.6e-22
58227	Fam184b	249.139	-1.60604	0.160745	-9.99119	1.67e-23	3.79e-22
15572	Elavl4	1039.55	-0.868434	0.086953	-9.9874	1.73e-23	3.93e-22
71853	Pdia6	4201.74	0.669938	0.0670978	9.9845	1.78e-23	4.04e-22
78656	Brd8	868.248	-0.904902	0.0906824	-9.97881	1.89e-23	4.28e-22
73233	Zfp942	206.975	-1.62079	0.162447	-9.97737	1.91e-23	4.33e-22
70093	Ube2q1	1481.7	-0.784697	0.0787294	-9.96701	2.13e-23	4.8e-22
170459	Stard4	803.965	-1.17565	0.117981	-9.96469	2.18e-23	4.91e-22
11841	Arf2	4350.66	0.648109	0.0650507	9.96314	2.21e-23	4.98e-22
22327	Vbp1	1141.28	-1.06205	0.106632	-9.95992	2.28e-23	5.13e-22
403187	Opa3	821.937	-0.981656	0.0985818	-9.95778	2.33e-23	5.24e-22
20355	Sema4f	640.164	-0.972948	0.0977216	-9.95632	2.37e-23	5.31e-22
270156	AU019823	318.853	-1.39331	0.13995	-9.95574	2.38e-23	5.33e-22
57440	Ehd3	1198	-0.893294	0.0897328	-9.95504	2.4e-23	5.36e-22
93762	Smarca5	927.757	-0.922932	0.0927452	-9.95127	2.49e-23	5.56e-22
56405	Dusp14	603.126	1.00439	0.100947	9.94964	2.53e-23	5.64e-22
67197	Zcrb1	459.77	-1.21313	0.12204	-9.94045	2.78e-23	6.18e-22
67074	Mon2	1065.47	-0.853824	0.0860043	-9.92768	3.16e-23	7.02e-22
73699	Ppp2r1b	865.032	0.972405	0.0980014	9.92236	3.33e-23	7.39e-22
11370	Acadvl	1181.17	0.822959	0.0829738	9.91829	3.47e-23	7.69e-22
17885	Myh8	644.855	-1.10386	0.111328	-9.91533	3.57e-23	7.91e-22
225288	Fhod3	916.749	-0.940221	0.0948499	-9.91272	3.67e-23	8.1e-22
226551	Suco	663.487	-1.10047	0.111055	-9.90923	3.8e-23	8.38e-22
11922	Neurod6	1128.68	-0.802966	0.081046	-9.90753	3.86e-23	8.51e-22
66488	Fam136a	608.996	-0.993188	0.100251	-9.90703	3.88e-23	8.54e-22
23881	G3bp2	3904.73	-0.643684	0.0649767	-9.90638	3.91e-23	8.59e-22
16923	Sh2b3	347.875	1.35038	0.136375	9.90203	4.08e-23	8.95e-22
629059	Fam124a	635.049	-1.08932	0.110017	-9.90131	4.11e-23	9.01e-22
78885	Coro7	1652.76	0.752147	0.0759742	9.90002	4.16e-23	9.11e-22
20265	Scn1a	781.021	-0.931036	0.0941139	-9.89265	4.48e-23	9.79e-22
320722	Akain1	253.419	1.78831	0.181258	9.86611	5.84e-23	1.27e-21
231713	Naa25	457.02	-1.19477	0.121139	-9.86278	6.04e-23	1.32e-21
68215	Fam98b	675.323	-0.935913	0.0950711	-9.84435	7.25e-23	1.58e-21
52592	Brms1l	786.778	-0.978146	0.0993877	-9.84172	7.44e-23	1.62e-21
52837	Tmx4	3603.92	-0.802985	0.0816056	-9.83983	7.58e-23	1.65e-21
66589	Ube2v1	5110.59	-0.620151	0.063074	-9.83211	8.19e-23	1.77e-21
100042498	Mir22hg	332.642	-1.37209	0.139557	-9.83171	8.22e-23	1.78e-21
67680	Sdhb	3445.2	-0.761488	0.0775759	-9.81604	9.6e-23	2.08e-21
407243	Tmem189	896.823	-0.904599	0.0921759	-9.81383	9.82e-23	2.12e-21
227753	Gsn	347.626	1.39989	0.142673	9.81187	1e-22	2.15e-21
70028	Dopey2	807.556	-0.918089	0.0935657	-9.81224	9.97e-23	2.15e-21
18457	Bloc1s6	1672.14	-0.844422	0.0862311	-9.79255	1.21e-22	2.61e-21
22793	Zyx	1140.57	0.946471	0.0967286	9.78481	1.31e-22	2.81e-21
12331	Cap1	5515.15	-0.623758	0.0637534	-9.78391	1.32e-22	2.83e-21
20867	Stip1	2781.37	-0.713367	0.0729187	-9.78305	1.33e-22	2.85e-21
218397	Rasa1	821.02	-1.08201	0.110609	-9.78234	1.34e-22	2.87e-21
21804	Tgfb1i1	698.625	1.01386	0.103657	9.78099	1.36e-22	2.9e-21
13445	Cdk2ap1	860.134	0.966289	0.0988001	9.78024	1.37e-22	2.92e-21
81000	Rad54l2	474.742	-1.18043	0.120736	-9.777	1.41e-22	3.01e-21
67072	Cdc37l1	1165.14	-0.830509	0.0850448	-9.76556	1.58e-22	3.36e-21
140481	Man2a2	2600.55	0.723711	0.0741308	9.76263	1.63e-22	3.46e-21
27643	Ubl4a	2440.71	0.7548	0.077361	9.75685	1.72e-22	3.65e-21
68842	Tulp4	2219.58	-0.76162	0.0780917	-9.7529	1.79e-22	3.8e-21
26949	Vat1	7315.41	0.745473	0.0765557	9.73766	2.08e-22	4.4e-21
619605	Zcchc17	1252.53	-0.828065	0.085047	-9.73656	2.11e-22	4.45e-21
71069	Stox2	2147.54	-0.702139	0.0721592	-9.73041	2.24e-22	4.72e-21
71675	0610010F05Rik	1105.43	-0.818078	0.0841389	-9.72295	2.41e-22	5.07e-21
70369	Bag5	549.762	-1.04103	0.107079	-9.72211	2.43e-22	5.1e-21
76524	Cln6	243.92	1.47236	0.151448	9.72187	2.43e-22	5.11e-21
77113	Klhl2	2037.19	-0.812374	0.083586	-9.71902	2.5e-22	5.25e-21
22791	Dnajc2	751.805	-1.03214	0.106236	-9.71558	2.59e-22	5.42e-21
13822	Epb41l2	855.085	-0.955167	0.0983225	-9.71463	2.61e-22	5.46e-21
242022	Frem2	298.257	1.50475	0.154925	9.71275	2.66e-22	5.56e-21
19943	Rpl28	2758.54	-0.817644	0.084271	-9.70255	2.94e-22	6.13e-21
94191	Adarb2	1438.99	-0.943133	0.0972516	-9.69787	3.08e-22	6.41e-21
140500	Acap3	2242.37	-0.782718	0.0808143	-9.6854	3.48e-22	7.23e-21
68481	Mpzl1	606.511	-1.06738	0.110208	-9.68515	3.49e-22	7.24e-21
56295	Higd1a	3698.66	0.667488	0.0689232	9.68453	3.51e-22	7.28e-21
16573	Kif5b	1560.39	-0.723999	0.0747795	-9.68178	3.6e-22	7.46e-21
81018	Rnf114	1363.6	0.807368	0.0834014	9.6805	3.65e-22	7.55e-21
54391	Rfk	798.997	-1.01769	0.105213	-9.67259	3.94e-22	8.15e-21
74182	Gpcpd1	1355.79	-0.86043	0.0890604	-9.66119	4.41e-22	9.09e-21
64658	Mrps25	1088.96	0.916234	0.0948851	9.65625	4.62e-22	9.53e-21
67880	Dcxr	433.743	1.61029	0.166806	9.65367	4.74e-22	9.76e-21
329540	Nol4l	1268.66	0.869839	0.0901382	9.65006	4.91e-22	1.01e-20
20742	Sptbn1	14117.5	-0.570912	0.0592037	-9.64319	5.25e-22	1.08e-20
15168	Hcn3	1525.5	0.805555	0.0835503	9.64156	5.34e-22	1.09e-20
74241	Chpf	2721.66	0.933881	0.096876	9.63996	5.42e-22	1.11e-20
22003	Tpm1	2045.44	-0.786599	0.0815944	-9.64035	5.4e-22	1.11e-20
230649	Atpaf1	955.597	1.09153	0.11339	9.62634	6.19e-22	1.26e-20
93760	Arid1a	1271.88	-0.757841	0.0787793	-9.61979	6.6e-22	1.34e-20
70727	Rasgef1a	1450.25	0.828218	0.086147	9.61401	6.98e-22	1.42e-20
29861	Dpf1	739.533	-0.959409	0.0998035	-9.61298	7.05e-22	1.43e-20
76846	Rps9	5720.77	-0.837019	0.0870815	-9.61191	7.12e-22	1.45e-20
66686	Dcbld1	336.454	1.25448	0.130533	9.61045	7.22e-22	1.46e-20
17768	Mthfd2	354.609	-1.5944	0.165901	-9.61056	7.22e-22	1.46e-20
77626	Smpd4	962.356	0.874968	0.0910908	9.60546	7.58e-22	1.53e-20
12799	Cnp	640.585	1.27682	0.133142	9.58992	8.82e-22	1.78e-20
67040	Ddx17	6292.11	-0.559842	0.0583898	-9.58801	8.98e-22	1.81e-20
20358	Sema6a	1441.17	-0.745594	0.0777735	-9.58673	9.09e-22	1.83e-20
231672	Fbxw8	1937.75	0.705864	0.0737365	9.57278	1.04e-21	2.09e-20
20024	Sub1	5038.16	-0.663153	0.069279	-9.57221	1.05e-21	2.1e-20
216874	Camta2	1262.99	-0.886694	0.0927099	-9.56417	1.13e-21	2.27e-20
226922	Kcnq5	900.282	-0.843419	0.088193	-9.56333	1.14e-21	2.29e-20
269254	Setx	741.264	-0.945645	0.0988902	-9.56258	1.15e-21	2.3e-20
66054	Cndp2	2233.44	0.643186	0.0672988	9.55716	1.21e-21	2.42e-20
53379	Hnrnpa2b1	8852	-0.580754	0.0607663	-9.55717	1.21e-21	2.42e-20
11641	Akap2	491.577	-1.14107	0.119401	-9.55658	1.22e-21	2.43e-20
66294	Fam3a	483.453	1.0582	0.110739	9.55587	1.23e-21	2.44e-20
378702	Serf2	7592.52	0.624794	0.0654069	9.55241	1.27e-21	2.52e-20
69870	Polr3gl	125.165	-2.07655	0.217391	-9.55213	1.27e-21	2.52e-20
269116	Nfasc	3118.78	0.620579	0.0650043	9.54673	1.34e-21	2.65e-20
18993	Pou3f3	688.711	-0.976955	0.102434	-9.53737	1.46e-21	2.9e-20
108100	Baiap2	1405.47	1.0353	0.108555	9.53711	1.47e-21	2.91e-20
18604	Pdk2	920.227	0.854119	0.0896072	9.53182	1.55e-21	3.05e-20
99480	Dnttip2	453.969	-1.16245	0.121999	-9.52838	1.6e-21	3.15e-20
75416	Nop14	758.025	-0.932794	0.0979335	-9.52476	1.65e-21	3.26e-20
64934	Pes1	964.486	-0.840798	0.0883472	-9.51697	1.78e-21	3.51e-20
70611	Fbxo33	548.214	1.16875	0.122815	9.51638	1.79e-21	3.52e-20
54645	Gripap1	1429.04	-0.911746	0.0958386	-9.51335	1.85e-21	3.62e-20
109676	Ank2	8247.69	-0.590674	0.0620983	-9.51191	1.87e-21	3.67e-20
50754	Fbxw7	1542.77	-0.73275	0.0770358	-9.51181	1.87e-21	3.67e-20
18039	Nefl	1926.53	-2.26608	0.238508	-9.50109	2.08e-21	4.06e-20
320840	Negr1	4256.22	-0.732402	0.0770964	-9.49982	2.1e-21	4.11e-20
22190	Ubc	20970.4	-0.513801	0.0541474	-9.48894	2.33e-21	4.55e-20
212647	Aldh4a1	980.336	0.985237	0.103868	9.48547	2.41e-21	4.7e-20
102614	Rpp25	447.29	1.08834	0.114747	9.48471	2.43e-21	4.73e-20
227682	Trub2	821.06	0.939185	0.0991924	9.46832	2.84e-21	5.53e-20
231861	Tnrc18	2141.62	-0.966684	0.102125	-9.46567	2.92e-21	5.66e-20
19179	Psmc1	3898.5	-0.661649	0.0699427	-9.45987	3.08e-21	5.98e-20
67727	Stx17	913.718	0.96264	0.101832	9.45325	3.28e-21	6.36e-20
58231	Stk4	612.657	-0.958137	0.101392	-9.44983	3.39e-21	6.56e-20
110147	Ehmt2	2281.85	-0.722154	0.0764847	-9.44181	3.66e-21	7.08e-20
12757	Clta	3678.69	-0.788496	0.0836794	-9.42282	4.39e-21	8.47e-20
66848	Fuca2	685.951	1.0081	0.107037	9.41828	4.59e-21	8.83e-20
117109	Pop5	491.674	1.02083	0.108431	9.41451	4.75e-21	9.15e-20
216810	Tom1l2	2861.04	-0.625485	0.0664551	-9.41214	4.86e-21	9.34e-20
67760	Slc38a2	964.372	-1.04147	0.110783	-9.40101	5.4e-21	1.04e-19
71063	Zfp597	278.503	-1.32683	0.141194	-9.39717	5.61e-21	1.07e-19
16467	Atcay	6027.76	-0.621259	0.0661325	-9.39415	5.77e-21	1.1e-19
67177	Cdt1	173.308	1.92511	0.205178	9.38263	6.43e-21	1.23e-19
17826	Fam89b	2324.94	0.755457	0.0806665	9.3652	7.59e-21	1.45e-19
20933	Med22	1458.2	0.762441	0.0814742	9.35807	8.12e-21	1.55e-19
170737	Znrf1	2957.26	-0.613214	0.0655388	-9.35651	8.24e-21	1.57e-19
245847	Amdhd2	430.126	1.17206	0.1253	9.35408	8.43e-21	1.6e-19
69952	Tunar	248.788	-1.4241	0.152388	-9.34519	9.17e-21	1.74e-19
276952	Rasl10b	9758.6	0.539915	0.057805	9.34027	9.61e-21	1.82e-19
80911	Acox3	681.974	0.976685	0.1047	9.32844	1.07e-20	2.03e-19
72925	44621	539.602	-1.06706	0.114381	-9.32905	1.07e-20	2.03e-19
76795	Tbc1d9b	1507.73	-0.748685	0.0803145	-9.32192	1.14e-20	2.16e-19
83797	Smarcd1	1968.3	-0.717929	0.0770234	-9.32093	1.15e-20	2.18e-19
30953	Schip1	2109.35	-0.870311	0.0934333	-9.31478	1.22e-20	2.31e-19
66573	Dzip1	1396.85	-0.724152	0.0777579	-9.3129	1.24e-20	2.34e-19
215449	Rap1b	1819.78	0.8758	0.0940785	9.30925	1.29e-20	2.42e-19
17434	Mocs2	1394.7	0.73308	0.0787666	9.30699	1.32e-20	2.47e-19
13844	Ephb2	567.672	-1.13674	0.122135	-9.30724	1.31e-20	2.47e-19
19230	Twf1	835.964	-0.904657	0.0972355	-9.30377	1.36e-20	2.54e-19
229949	Ak5	1304.38	-0.724627	0.0779532	-9.29566	1.46e-20	2.74e-19
71207	Nudt4	3115.1	-0.683439	0.0735476	-9.29248	1.51e-20	2.82e-19
78593	Nrip3	3509.43	0.815654	0.087867	9.28283	1.65e-20	3.08e-19
56698	Phax	951.169	-0.828173	0.0892472	-9.27954	1.7e-20	3.18e-19
13424	Dync1h1	10366.5	-0.500915	0.0539949	-9.27709	1.74e-20	3.25e-19
66868	Mfsd1	1015.79	0.805495	0.0869511	9.26377	1.97e-20	3.67e-19
71911	Bdh1	5521.29	-0.562188	0.0606872	-9.26371	1.97e-20	3.67e-19
18777	Lypla1	791.111	0.931495	0.100559	9.2632	1.98e-20	3.68e-19
20586	Smarca4	3585.22	-0.586672	0.0633431	-9.26181	2.01e-20	3.73e-19
384009	Glipr2	327.163	1.30687	0.141177	9.257	2.1e-20	3.9e-19
68479	Phf5a	1331.2	0.751863	0.0812236	9.2567	2.11e-20	3.9e-19
106326	Osbpl11	323.307	-1.20983	0.130722	-9.25504	2.14e-20	3.96e-19
73825	Ppp1r21	946.918	-0.817337	0.0883919	-9.24674	2.31e-20	4.27e-19
11983	Atpif1	5817.21	-0.708669	0.0766669	-9.24348	2.39e-20	4.4e-19
72931	Swi5	4321.33	-0.659495	0.0713857	-9.23847	2.5e-20	4.6e-19
217109	Utp18	437.722	-1.06951	0.115801	-9.23572	2.57e-20	4.72e-19
50492	Thop1	830.736	-1.05076	0.113782	-9.23486	2.59e-20	4.75e-19
75580	Zbtb4	1084.14	-0.795626	0.0861614	-9.23414	2.6e-20	4.78e-19
20481	Ski	1909.74	-0.798899	0.0865919	-9.22603	2.81e-20	5.15e-19
71648	Optn	529.506	-1.04765	0.113716	-9.21282	3.18e-20	5.81e-19
66154	Tmem14c	1758.7	0.663006	0.0719671	9.21262	3.18e-20	5.82e-19
16527	Kcnk3	430.709	-1.27287	0.138212	-9.20953	3.28e-20	5.98e-19
75430	Anapc15	331.889	-1.27362	0.138331	-9.20706	3.35e-20	6.11e-19
19775	Xpr1	1454.33	-0.735228	0.0800157	-9.18855	3.98e-20	7.25e-19
231821	Adap1	5973.39	0.570622	0.0621674	9.17879	4.36e-20	7.93e-19
60510	Syt9	555.482	-1.04115	0.113549	-9.16916	4.77e-20	8.67e-19
213895	Bms1	553.1	-0.983558	0.107369	-9.16058	5.16e-20	9.37e-19
16434	Itpa	2553.52	0.637968	0.0696944	9.15379	5.5e-20	9.97e-19
59093	Pcbp3	1808.2	0.670402	0.0732832	9.14809	5.79e-20	1.05e-18
14534	Kat2a	1265.54	-0.781685	0.085549	-9.13728	6.4e-20	1.16e-18
14312	Brd2	4990.88	-0.578007	0.0632878	-9.13298	6.66e-20	1.2e-18
52858	Cdipt	3973.21	0.604256	0.0661718	9.13162	6.75e-20	1.22e-18
110611	Hdlbp	3530.04	-0.660969	0.072405	-9.12878	6.93e-20	1.25e-18
74111	Rbm19	326.809	-1.48052	0.162428	-9.11497	7.87e-20	1.42e-18
218454	Lhfpl2	520.642	1.10644	0.121428	9.11196	8.09e-20	1.46e-18
66118	Sarnp	790.739	-0.867459	0.095324	-9.10011	9.02e-20	1.62e-18
12661	Chl1	6654.22	-0.641578	0.0705548	-9.09333	9.61e-20	1.72e-18
13669	Eif3a	4411.91	-0.535677	0.0589298	-9.09009	9.9e-20	1.77e-18
68559	Pdrg1	2995.94	0.635225	0.0698915	9.08873	1e-19	1.79e-18
106763	Ttbk1	976.391	-0.81537	0.0899207	-9.06766	1.22e-19	2.17e-18
104215	Rhoq	1639.2	0.871796	0.0961564	9.06643	1.23e-19	2.2e-18
21402	Skp1a	8545.8	-0.555226	0.0612446	-9.06571	1.24e-19	2.21e-18
72368	Borcs8	970.573	0.777887	0.0858568	9.06028	1.3e-19	2.32e-18
27225	Ddx24	2954.93	-0.678574	0.0749628	-9.05215	1.4e-19	2.5e-18
83397	Akap12	565.471	-1.04768	0.115778	-9.04901	1.44e-19	2.56e-18
28040	D6Wsu163e	598.97	-0.976874	0.108034	-9.04231	1.53e-19	2.72e-18
71461	Ptk7	615.041	0.957271	0.106104	9.02201	1.85e-19	3.28e-18
14248	Flii	850.278	-0.802479	0.0889607	-9.0206	1.87e-19	3.31e-18
83997	Slmap	734.965	-0.898274	0.099673	-9.01221	2.02e-19	3.57e-18
55989	Nop58	794.62	-0.901751	0.100072	-9.01098	2.04e-19	3.61e-18
381338	Lonrf2	2630.89	-0.613203	0.0680671	-9.00881	2.08e-19	3.68e-18
70804	Pgrmc2	1239.23	-0.760538	0.0844624	-9.00445	2.17e-19	3.82e-18
13430	Dnm2	1471.51	0.687959	0.076466	8.99692	2.32e-19	4.09e-18
22418	Wnt5a	663.102	0.984855	0.109591	8.98664	2.55e-19	4.49e-18
216527	Ccm2	1246.23	0.764797	0.0851099	8.986	2.56e-19	4.51e-18
11737	Anp32a	2811.37	-0.753723	0.0839014	-8.98344	2.62e-19	4.61e-18
217882	Cep170b	5238.48	0.559689	0.0623323	8.97911	2.73e-19	4.79e-18
70713	Gpr137c	364.806	1.27603	0.142133	8.97773	2.76e-19	4.84e-18
26877	B3galt1	367.998	-1.15005	0.128176	-8.97242	2.9e-19	5.08e-18
14696	Gnb4	2372.07	-0.677541	0.0755347	-8.96992	2.97e-19	5.19e-18
226977	Actr1b	3891.38	0.549141	0.0612256	8.96913	2.99e-19	5.22e-18
19079	Prkab1	513.406	1.01289	0.113021	8.96201	3.19e-19	5.56e-18
67220	Plekho1	882.952	-0.932202	0.104068	-8.95764	3.32e-19	5.78e-18
23807	Arih2	816.595	-1.03395	0.115428	-8.95755	3.32e-19	5.78e-18
57230	Sap30bp	900.017	-0.832773	0.0930141	-8.95319	3.45e-19	6e-18
72091	Snhg7	224.732	1.417	0.158303	8.95119	3.52e-19	6.1e-18
69017	Prrt2	1212.42	-0.910878	0.101861	-8.94238	3.81e-19	6.6e-18
13163	Daxx	383.026	-1.23238	0.137854	-8.93974	3.9e-19	6.76e-18
97541	Qars	1978	0.649454	0.0726546	8.93893	3.93e-19	6.8e-18
19654	Rbm6	936.988	-0.906077	0.101373	-8.93801	3.96e-19	6.85e-18
27357	Gyg	1624.82	0.647934	0.0725547	8.93029	4.25e-19	7.33e-18
16011	Igfbp5	767.317	-0.9942	0.111414	-8.9235	4.52e-19	7.79e-18
66165	Bccip	656.676	-0.946927	0.10612	-8.92314	4.53e-19	7.81e-18
192663	Abcg4	1568.27	0.678337	0.076103	8.91341	4.95e-19	8.51e-18
14805	Grik1	3220.69	-0.726337	0.0814929	-8.91289	4.97e-19	8.54e-18
215335	Slc36a1	1388.66	0.853402	0.0957788	8.91014	5.1e-19	8.75e-18
19769	Rit1	1361.04	0.687644	0.077208	8.90638	5.27e-19	9.04e-18
74136	Sec14l1	3257.42	0.561349	0.0630323	8.90574	5.3e-19	9.08e-18
20817	Srpk2	2619.61	-0.668756	0.075124	-8.90203	5.48e-19	9.38e-18
72244	1600014C10Rik	329.238	1.17658	0.132342	8.89048	6.08e-19	1.04e-17
238328	Vash1	2019.9	-0.708092	0.0796493	-8.89012	6.1e-19	1.04e-17
12616	Cenpb	1806.55	-2.32209	0.261179	-8.8908	6.07e-19	1.04e-17
100710	Pds5b	796.794	-0.882349	0.0993371	-8.88237	6.55e-19	1.11e-17
70101	Cyp4f16	195.714	1.63253	0.183808	8.88168	6.59e-19	1.12e-17
76281	Tax1bp3	488.078	1.01286	0.114128	8.87473	7.01e-19	1.19e-17
240756	Klhl12	1166.44	0.77182	0.0870469	8.86671	7.53e-19	1.28e-17
57170	Dolpp1	473.814	-1.00984	0.11392	-8.86443	7.69e-19	1.3e-17
108030	Lin7a	1305.53	0.807498	0.0910974	8.86412	7.71e-19	1.31e-17
22110	Tspyl1	2259.43	-0.647458	0.0730763	-8.86002	8e-19	1.35e-17
216558	Ugp2	1774.69	0.692525	0.0782398	8.85132	8.65e-19	1.46e-17
57376	Smarce1	1429.96	-0.754911	0.0852841	-8.85172	8.62e-19	1.46e-17
72293	Nkd2	175.86	1.66219	0.18796	8.84333	9.29e-19	1.57e-17
26875	Pclo	1192.51	-0.868423	0.0982163	-8.84194	9.41e-19	1.58e-17
76895	Bicd2	1787.74	0.664775	0.0752223	8.83746	9.79e-19	1.65e-17
23970	Pacsin2	1073.54	0.851636	0.096415	8.83302	1.02e-18	1.71e-17
13999	Gm14288	730.257	-0.844921	0.095652	-8.83328	1.02e-18	1.71e-17
22323	Vasp	352.127	-1.307	0.147966	-8.83308	1.02e-18	1.71e-17
67467	Gpalpp1	555.006	-0.989869	0.112081	-8.83176	1.03e-18	1.73e-17
11821	Aprt	1966.29	0.743514	0.0842092	8.82936	1.05e-18	1.76e-17
13390	Dlx1	1230.54	0.925054	0.104795	8.82731	1.07e-18	1.79e-17
329502	Pla2g4e	552.858	-0.926791	0.105001	-8.82646	1.08e-18	1.8e-17
11352	Abl2	786.152	-0.830328	0.0941506	-8.81914	1.15e-18	1.92e-17
69155	1810030O07Rik	251.198	-1.37833	0.156512	-8.80653	1.29e-18	2.15e-17
320541	Slc35e2	1278.99	0.775943	0.0881283	8.80469	1.31e-18	2.18e-17
108954	Ppp1r15b	1029.89	-0.762106	0.0865822	-8.80211	1.34e-18	2.23e-17
14563	Gdf5	50.3679	3.78297	0.429948	8.79867	1.38e-18	2.3e-17
211556	Ap1ar	849.683	-0.781079	0.0888425	-8.79173	1.47e-18	2.44e-17
22142	Tuba1a	119738	-0.599289	0.0681706	-8.79102	1.48e-18	2.46e-17
22700	Zfp40	215.576	-1.44	0.163821	-8.7901	1.49e-18	2.47e-17
27388	Ptdss2	1572.02	0.654846	0.0745191	8.78763	1.53e-18	2.53e-17
11610	Agtrap	159.088	1.63593	0.186311	8.78066	1.63e-18	2.69e-17
117600	Srgap1	1608.71	0.777584	0.0886194	8.77442	1.72e-18	2.84e-17
12211	Birc6	1181.81	-0.77845	0.0887237	-8.77387	1.73e-18	2.85e-17
19221	Ptgfrn	444.079	-1.01836	0.11616	-8.76684	1.84e-18	3.03e-17
228359	Arhgap1	3311	0.583473	0.066576	8.76402	1.88e-18	3.1e-17
12972	Cryz	486.86	1.06875	0.121965	8.76277	1.91e-18	3.13e-17
266692	Cpne1	1183.98	0.763192	0.0871297	8.75926	1.97e-18	3.23e-17
19275	Ptprn	5999.04	-0.755617	0.086292	-8.75651	2.01e-18	3.3e-17
231440	Parm1	633.145	0.896883	0.102455	8.75394	2.06e-18	3.37e-17
98496	Pid1	1396.35	0.74958	0.0856271	8.75401	2.06e-18	3.37e-17
52398	44815	4489.66	-0.785636	0.0897632	-8.75232	2.09e-18	3.42e-17
100861571	DQ267101	1013.58	-0.934587	0.106786	-8.75194	2.1e-18	3.42e-17
20322	Sord	443.161	1.14984	0.131401	8.75063	2.12e-18	3.46e-17
233552	Gdpd5	794.08	0.865425	0.0990377	8.73834	2.37e-18	3.85e-17
14794	Spsb2	119.748	1.86344	0.213289	8.73667	2.4e-18	3.91e-17
231134	Dok7	306.919	1.30562	0.149466	8.73524	2.43e-18	3.95e-17
245468	Pnma3	323.769	-1.13243	0.129692	-8.73173	2.51e-18	4.07e-17
109900	Asl	538.516	1.07049	0.122634	8.72915	2.57e-18	4.16e-17
20133	Rrm1	799.793	0.866543	0.099329	8.72397	2.69e-18	4.35e-17
23837	Cfdp1	2203.57	-0.678404	0.077764	-8.72389	2.69e-18	4.35e-17
22782	Slc30a1	458.061	-1.01133	0.115931	-8.72357	2.7e-18	4.36e-17
17919	Myo5b	1169.71	-0.89892	0.103061	-8.72224	2.73e-18	4.41e-17
93707	Pcdhgc4	1860.62	-0.657186	0.0754818	-8.70655	3.13e-18	5.06e-17
230674	Kdm4a	1351.84	-0.656546	0.07544	-8.70288	3.24e-18	5.22e-17
381694	B3glct	238.869	-1.36752	0.157252	-8.69641	3.43e-18	5.52e-17
66606	Lrrc57	389.018	1.11093	0.127862	8.68848	3.67e-18	5.91e-17
319322	Sf3b2	4304.52	-0.584475	0.0672912	-8.68576	3.76e-18	6.04e-17
68671	Pcyt2	2143.45	-0.62453	0.071902	-8.68585	3.76e-18	6.04e-17
75612	Gns	3038.24	0.641963	0.0739656	8.67922	3.98e-18	6.39e-17
432486	Gnptab	1511.77	-0.644049	0.0742115	-8.67857	4.01e-18	6.42e-17
66194	Pycrl	740.945	0.825999	0.0954021	8.65808	4.8e-18	7.68e-17
231912	Katnal1	786.661	-0.799368	0.0923435	-8.65646	4.87e-18	7.78e-17
72199	Mms19	973.284	0.845799	0.0977474	8.6529	5.02e-18	8.02e-17
13191	Dctn1	11981.8	0.515879	0.059623	8.65234	5.05e-18	8.05e-17
503610	Zdhhc18	778.038	0.812517	0.0939273	8.6505	5.13e-18	8.17e-17
50997	Mpp2	2185.79	0.674983	0.0780383	8.64938	5.18e-18	8.25e-17
105513	Chmp7	1927	-0.675782	0.0781477	-8.64751	5.26e-18	8.37e-17
103534	Mgat4b	1754.87	0.670653	0.0776141	8.64087	5.58e-18	8.87e-17
66967	Edem3	826.541	-0.813713	0.0941738	-8.64055	5.59e-18	8.88e-17
56200	Ddx21	601.154	-0.934226	0.108129	-8.63995	5.62e-18	8.92e-17
54561	Nap1l3	1111.36	-0.734612	0.0850994	-8.63239	6.01e-18	9.52e-17
26950	Vsnl1	4466.24	-0.545545	0.0632582	-8.62409	6.46e-18	1.02e-16
319317	Snhg11	4830.78	-0.672146	0.0779611	-8.62156	6.61e-18	1.04e-16
12333	Capn1	166.318	1.62374	0.188356	8.62061	6.66e-18	1.05e-16
236539	Phgdh	1356.34	0.889129	0.103189	8.61652	6.9e-18	1.09e-16
75735	Pank1	641.744	-0.955023	0.11086	-8.6147	7.01e-18	1.11e-16
105722	Ano6	656.502	-0.836897	0.0972238	-8.60794	7.44e-18	1.17e-16
74464	Zswim5	362.656	1.10107	0.127936	8.60644	7.54e-18	1.18e-16
243312	Elfn1	1190.7	0.767964	0.0892283	8.60674	7.52e-18	1.18e-16
216873	Spag7	1186.68	-0.697326	0.0810596	-8.60263	7.79e-18	1.22e-16
67851	1700021F05Rik	295.99	-1.17496	0.136641	-8.59887	8.05e-18	1.26e-16
98733	Obsl1	572.66	0.915618	0.106535	8.59455	8.36e-18	1.31e-16
57748	Jmy	469.34	-1.12072	0.130427	-8.59265	8.5e-18	1.33e-16
71780	Isyna1	352.392	1.08397	0.126182	8.59046	8.66e-18	1.35e-16
67378	Bbs2	206.045	-1.44731	0.168559	-8.58634	8.98e-18	1.4e-16
68801	Elovl5	2501.18	0.668225	0.0778851	8.57963	9.52e-18	1.49e-16
102442	Dennd4a	499.137	-1.02916	0.119979	-8.57786	9.67e-18	1.51e-16
18187	Nrp2	1421.64	-0.772292	0.0900798	-8.57342	1e-17	1.56e-16
11658	Alcam	2975.59	-0.723436	0.0844431	-8.56714	1.06e-17	1.65e-16
142682	Zcchc14	1881.92	0.650531	0.0759518	8.56505	1.08e-17	1.68e-16
11438	Chrna4	1102.67	0.973422	0.113662	8.56415	1.09e-17	1.69e-16
69961	Rpp25l	645.606	0.872932	0.101975	8.56029	1.13e-17	1.75e-16
224647	D17Wsu92e	2073.95	-0.599937	0.0700899	-8.55954	1.13e-17	1.76e-16
20499	Slc12a7	125.084	2.04266	0.238893	8.55054	1.23e-17	1.9e-16
56086	Set	3347.13	-0.592947	0.0693731	-8.54722	1.26e-17	1.95e-16
208076	Pknox2	1416.7	-0.679386	0.0795008	-8.54566	1.28e-17	1.97e-16
217716	Mlh3	282.558	-1.2323	0.144208	-8.54532	1.28e-17	1.98e-16
106947	Slc39a3	2405.42	0.589346	0.0689817	8.54351	1.3e-17	2.01e-16
17263	Meg3	18288.4	-0.509716	0.0596814	-8.54061	1.34e-17	2.05e-16
15481	Hspa8	49189.4	-0.527575	0.061771	-8.54082	1.33e-17	2.05e-16
19664	Rbpj	484.774	1.00337	0.11749	8.54001	1.34e-17	2.06e-16
15081	H3f3b	10543.4	0.519104	0.0607848	8.54003	1.34e-17	2.06e-16
97212	Hadha	2115.87	0.615306	0.0721177	8.53196	1.44e-17	2.21e-16
76932	Arfip2	3040.87	0.553872	0.0649205	8.53155	1.44e-17	2.21e-16
98303	D630023F18Rik	443.368	1.00062	0.117303	8.53028	1.46e-17	2.24e-16
74213	Rbm26	383.496	-1.031	0.120909	-8.52707	1.5e-17	2.3e-16
71302	Arhgap26	1027.07	-0.784059	0.0919853	-8.52374	1.54e-17	2.36e-16
54387	Mcm3ap	839.48	-0.834663	0.0979913	-8.51772	1.63e-17	2.48e-16
14156	Fen1	364.042	1.08462	0.127367	8.51567	1.66e-17	2.53e-16
13821	Epb41l1	6783.5	-0.615618	0.0723328	-8.51092	1.73e-17	2.63e-16
78100	Msantd4	1320.13	-0.7123	0.083773	-8.50274	1.85e-17	2.82e-16
74388	Dpp8	1494.67	-0.65205	0.0766973	-8.5016	1.87e-17	2.84e-16
12018	Bak1	729.967	0.817585	0.0961924	8.49947	1.9e-17	2.89e-16
26426	Nubp2	1150.09	0.697326	0.0821222	8.49132	2.04e-17	3.1e-16
66234	Msmo1	4016.74	-0.766251	0.0902449	-8.49079	2.05e-17	3.11e-16
50918	Myadm	1130.35	0.691623	0.0814828	8.48797	2.1e-17	3.18e-16
58243	Nap1l5	5070.2	-0.682879	0.0804599	-8.4872	2.12e-17	3.2e-16
69116	Ubr4	2815.06	-0.618338	0.0729635	-8.47462	2.36e-17	3.56e-16
27360	Add3	1211.36	-0.830016	0.0980515	-8.4651	2.56e-17	3.86e-16
51886	Fubp1	1232.04	-0.802108	0.0949092	-8.45132	2.88e-17	4.34e-16
100463512	Gm20594	5976.26	-0.560927	0.0664334	-8.44345	3.08e-17	4.64e-16
17966	Nbr1	1974.84	-0.637766	0.0755705	-8.43934	3.19e-17	4.8e-16
107932	Chd4	1934.98	-0.66654	0.0790465	-8.43225	3.39e-17	5.1e-16
74351	Ddx23	1094.29	-0.707738	0.0839446	-8.43101	3.43e-17	5.15e-16
21859	Timp3	916.749	1.06589	0.126439	8.4301	3.45e-17	5.18e-16
22088	Tsg101	1324.48	-0.714033	0.0847009	-8.43004	3.46e-17	5.18e-16
116914	Slc19a2	400.503	1.15537	0.137071	8.42899	3.49e-17	5.22e-16
22671	Rnf112	1001.12	-0.891916	0.105826	-8.42818	3.51e-17	5.26e-16
18117	Emc8	944.783	-0.892252	0.105873	-8.42761	3.53e-17	5.28e-16
72357	2210016L21Rik	1883.18	-0.729132	0.086589	-8.42061	3.75e-17	5.6e-16
233833	Tnrc6a	1441.78	0.764123	0.0907903	8.41634	3.88e-17	5.8e-16
213827	Arcn1	2406.51	-0.600861	0.0714018	-8.41521	3.92e-17	5.85e-16
21855	Timm17b	563.357	-0.973828	0.115728	-8.41481	3.94e-17	5.86e-16
268449	Rpl23a	6022	-0.558008	0.0663228	-8.41352	3.98e-17	5.92e-16
67530	Uqcrb	2662.79	-0.64832	0.0770922	-8.40966	4.11e-17	6.11e-16
236900	Pdk3	630.513	0.845861	0.100649	8.40407	4.31e-17	6.41e-16
67843	Slc35a4	1493.98	0.659926	0.0786106	8.39487	4.66e-17	6.92e-16
50785	Hs6st1	1233.13	-0.735802	0.0877111	-8.38893	4.91e-17	7.27e-16
384061	Fndc5	478.036	1.04543	0.124822	8.37535	5.51e-17	8.15e-16
231580	Gak	1882.11	-0.675079	0.0806275	-8.3728	5.63e-17	8.32e-16
20932	Surf4	2969.9	0.615914	0.0735627	8.37264	5.63e-17	8.33e-16
11733	Ank1	507.501	-1.24775	0.149209	-8.36241	6.15e-17	9.07e-16
54723	Tfip11	1043.64	-0.85299	0.102031	-8.36007	6.27e-17	9.25e-16
66844	Ormdl2	118.505	1.81046	0.216638	8.35708	6.43e-17	9.48e-16
211286	Cln5	201.215	1.54264	0.184607	8.35635	6.47e-17	9.53e-16
208718	Dis3l2	543.477	-0.932079	0.111622	-8.3503	6.81e-17	1e-15
269593	Luzp1	512.864	-0.951137	0.113901	-8.35054	6.8e-17	1e-15
211329	Ncoa7	650.625	-0.958283	0.114769	-8.34967	6.85e-17	1.01e-15
19345	Rab5c	3637.05	0.561371	0.0672574	8.3466	7.03e-17	1.03e-15
18186	Nrp1	1228.62	0.787755	0.0943895	8.34579	7.07e-17	1.04e-15
26965	Cul1	1996.03	-0.602572	0.0722061	-8.34518	7.11e-17	1.04e-15
71968	Wdr73	472.805	-0.913873	0.109626	-8.33627	7.67e-17	1.12e-15
72278	Ccpg1	990.774	-0.761939	0.0914513	-8.33164	7.97e-17	1.17e-15
65107	Lrp10	964.661	0.756751	0.0908734	8.32753	8.25e-17	1.2e-15
214987	Chtf8	1650.06	0.641108	0.0769821	8.32801	8.22e-17	1.2e-15
71699	Slc41a3	188.943	1.43223	0.17202	8.32594	8.37e-17	1.22e-15
17428	Mnt	672.814	-0.848492	0.101937	-8.32366	8.53e-17	1.24e-15
12400	Cbfb	554.841	0.941186	0.113125	8.31988	8.81e-17	1.28e-15
72480	Tspyl4	11559.5	-0.614338	0.0739087	-8.31211	9.4e-17	1.37e-15
192191	Med9	1190.85	0.723317	0.0870332	8.31081	9.5e-17	1.38e-15
109880	Braf	1182.03	-0.829689	0.0998569	-8.30878	9.67e-17	1.4e-15
234852	Chmp1a	2997.88	-0.581789	0.0700323	-8.30743	9.78e-17	1.42e-15
330192	Vps37b	753.564	0.822512	0.0990284	8.30583	9.91e-17	1.44e-15
80385	Tusc2	940.301	-0.764193	0.0920782	-8.29939	1.05e-16	1.51e-15
100737	Dcun1d4	1848.91	0.667673	0.0805283	8.29116	1.12e-16	1.62e-15
65020	Zfp110	338.121	-1.13007	0.136555	-8.27557	1.28e-16	1.85e-15
110639	Prps2	505.545	1.02831	0.124272	8.27466	1.29e-16	1.86e-15
22256	Ung	101.508	1.92366	0.232678	8.26747	1.37e-16	1.97e-15
72662	Dis3	331.403	-1.34666	0.162919	-8.26585	1.39e-16	2e-15
195040	Tmem199	864.157	-0.731744	0.0885977	-8.25918	1.47e-16	2.11e-15
108079	Prkaa2	1792.01	0.656162	0.0794601	8.25775	1.48e-16	2.13e-15
11739	Slc25a4	17931.1	-0.52279	0.0633182	-8.25656	1.5e-16	2.15e-15
15893	Ica1	848.563	-0.752198	0.0911573	-8.25165	1.56e-16	2.24e-15
54397	Ppt2	655.814	0.815263	0.0988161	8.2503	1.58e-16	2.26e-15
76457	Ccdc134	478.196	1.35838	0.164786	8.24333	1.67e-16	2.4e-15
330064	Slc5a6	695.952	-0.95204	0.115554	-8.2389	1.74e-16	2.49e-15
269209	Stk36	278.764	1.24006	0.150642	8.23185	1.84e-16	2.63e-15
235028	Zfp426	505.138	-0.934513	0.113562	-8.22907	1.89e-16	2.69e-15
68212	Tmbim4	591.49	0.844182	0.102661	8.22301	1.98e-16	2.83e-15
332110	Mapk15	56.8454	-2.81196	0.341968	-8.22287	1.99e-16	2.83e-15
232314	Ppp4r2	858.773	-0.767104	0.0933546	-8.2171	2.08e-16	2.97e-15
54633	Pqbp1	1621.44	-0.659968	0.0803214	-8.2166	2.09e-16	2.98e-15
240427	Setbp1	475.899	-0.974319	0.118632	-8.21298	2.16e-16	3.07e-15
56491	Vapb	2962.66	-0.544311	0.0662866	-8.21148	2.18e-16	3.1e-15
11671	Aldh3a2	1472.71	0.646767	0.078784	8.20936	2.22e-16	3.15e-15
70186	Fam162a	353.797	-1.11208	0.135488	-8.20794	2.25e-16	3.19e-15
14225	Fkbp1a	8786.65	0.462237	0.0563612	8.20133	2.38e-16	3.37e-15
53870	Cntn6	490.057	-0.887266	0.108258	-8.19585	2.49e-16	3.52e-15
80334	Kcnip4	340.994	-1.18931	0.145117	-8.19551	2.5e-16	3.53e-15
14559	Gdf1	1671.05	0.931891	0.113726	8.1942	2.52e-16	3.56e-15
215008	Vezt	825.777	-0.929371	0.113422	-8.19391	2.53e-16	3.57e-15
67815	Sec14l2	331.455	1.1686	0.14281	8.18285	2.77e-16	3.91e-15
213993	Ccdc186	193.767	-1.41616	0.17308	-8.18211	2.79e-16	3.93e-15
209018	Vps8	942.87	-0.769071	0.0940004	-8.18158	2.8e-16	3.94e-15
12751	Tpp1	913.12	0.74455	0.091026	8.17953	2.85e-16	4e-15
16514	Kcnj11	577.5	0.873262	0.106787	8.17757	2.9e-16	4.07e-15
76742	Snx27	1987	-0.587588	0.0718769	-8.17492	2.96e-16	4.15e-15
216011	Lrrc20	309.737	-1.0798	0.132204	-8.16769	3.14e-16	4.41e-15
432530	Adcy1	5759.58	-0.570815	0.0698922	-8.16708	3.16e-16	4.42e-15
54604	Pcnx	1304.73	-0.644503	0.0789135	-8.16721	3.16e-16	4.42e-15
208144	Dhx37	357.735	-1.11088	0.136092	-8.16269	3.28e-16	4.58e-15
326622	Upf2	260.366	-1.20136	0.147194	-8.16174	3.3e-16	4.61e-15
70223	Nars	5126.65	-0.783637	0.0960236	-8.16088	3.33e-16	4.64e-15
210027	Slc35f3	488.828	-0.885474	0.108513	-8.1601	3.35e-16	4.67e-15
238247	Arid4a	412.21	-1.01805	0.124766	-8.15963	3.36e-16	4.68e-15
56459	Sae1	3481.34	0.53015	0.0649841	8.15815	3.4e-16	4.73e-15
72290	Lsm11	2515.43	0.553093	0.0678345	8.15357	3.53e-16	4.91e-15
74778	Rrp7a	2216.51	-0.635322	0.0779395	-8.15148	3.59e-16	4.99e-15
242443	Grin3a	1083.43	-0.709316	0.0870183	-8.15134	3.6e-16	4.99e-15
72124	Seh1l	631.995	-0.850855	0.104454	-8.14571	3.77e-16	5.23e-15
12804	Cntfr	1577.41	0.646351	0.0793829	8.14219	3.88e-16	5.38e-15
105853	Mal2	698.771	-0.798709	0.0981012	-8.14169	3.9e-16	5.4e-15
53322	Nucb2	381.833	-1.15132	0.141497	-8.13672	4.06e-16	5.62e-15
242915	Garem2	449.871	1.16129	0.142812	8.13163	4.24e-16	5.85e-15
67444	Ilkap	727.138	-0.836418	0.102894	-8.12896	4.33e-16	5.98e-15
19655	Rbmx	900.275	-0.811552	0.0998403	-8.1285	4.35e-16	5.99e-15
26395	Map2k1	1932.59	-0.581218	0.071512	-8.12756	4.38e-16	6.04e-15
223726	Mpped1	5632.42	0.634904	0.0781471	8.12448	4.49e-16	6.19e-15
68505	Vps51	1515.78	0.872149	0.10741	8.11981	4.67e-16	6.42e-15
239096	Cdh24	366.086	1.09223	0.134527	8.11904	4.7e-16	6.46e-15
239857	Cadm2	1589.77	-0.800077	0.0986662	-8.10893	5.11e-16	7.01e-15
19155	Npepps	3305.64	-0.520227	0.0642236	-8.10025	5.48e-16	7.52e-15
66082	Abhd6	648.87	0.787558	0.0972773	8.09601	5.68e-16	7.78e-15
170833	Hook2	326.022	-1.07305	0.132553	-8.09524	5.72e-16	7.83e-15
12336	Capns1	6059.33	0.537139	0.0663594	8.09439	5.76e-16	7.87e-15
13016	Ctbp1	3085.03	-0.571993	0.0706921	-8.09132	5.9e-16	8.07e-15
19395	Rasgrp2	481.31	-1.29604	0.160237	-8.08827	6.05e-16	8.26e-15
74211	1700017B05Rik	201.376	1.37569	0.170213	8.08214	6.36e-16	8.68e-15
215113	Slc43a2	1164.21	-0.72979	0.0903746	-8.07517	6.74e-16	9.19e-15
94181	Nans	1214.6	0.800565	0.0992501	8.06613	7.26e-16	9.88e-15
243725	Ppp1r9a	867.364	-0.746405	0.0925385	-8.06588	7.27e-16	9.89e-15
17700	Mstn	113.878	1.77526	0.220333	8.05716	7.81e-16	1.06e-14
108123	Napg	2231.02	-0.636563	0.0790017	-8.05758	7.78e-16	1.06e-14
216549	Aftph	707.786	-0.820604	0.101844	-8.05746	7.79e-16	1.06e-14
213990	Agap3	5598.15	0.628849	0.0781031	8.05153	8.18e-16	1.11e-14
193796	Kdm4b	1599.63	-0.610556	0.0758392	-8.05067	8.23e-16	1.12e-14
75089	Uhrf1bp1l	970.369	-0.926919	0.115197	-8.04636	8.53e-16	1.15e-14
17918	Myo5a	5377.45	-0.529374	0.065805	-8.04458	8.65e-16	1.17e-14
20273	Scn8a	1213.9	-0.788806	0.0981062	-8.04033	8.96e-16	1.21e-14
77006	Ddrgk1	787.63	-0.805013	0.100125	-8.04008	8.98e-16	1.21e-14
66193	Pithd1	2242.82	0.586497	0.0729579	8.03885	9.07e-16	1.22e-14
235442	Rab8b	566.845	0.889126	0.110611	8.03829	9.11e-16	1.23e-14
104112	Acly	7421.45	-0.605967	0.0754465	-8.03175	9.61e-16	1.29e-14
269132	Colgalt2	427.877	1.09056	0.135797	8.03077	9.69e-16	1.3e-14
101214	Tra2a	987.993	-0.753697	0.0938639	-8.02968	9.77e-16	1.31e-14
76516	2010001A14Rik	102.48	1.88558	0.234961	8.02511	1.01e-15	1.36e-14
52004	Cdk2ap2	495.018	0.925547	0.115334	8.02493	1.02e-15	1.36e-14
53901	Rcan2	4904.63	0.782021	0.0974496	8.02488	1.02e-15	1.36e-14
69171	Cnppd1	730.433	-0.779455	0.0971437	-8.02374	1.03e-15	1.37e-14
241694	Ralgapa2	402.323	-1.08848	0.135713	-8.02048	1.05e-15	1.41e-14
16431	Itm2a	220.192	1.37408	0.171388	8.01736	1.08e-15	1.44e-14
333605	Frmpd4	921.006	-0.757509	0.0944922	-8.01663	1.09e-15	1.45e-14
18749	Prkacb	7918.75	-0.510555	0.063716	-8.01299	1.12e-15	1.49e-14
75234	Rnf19b	845.395	-0.753111	0.0940194	-8.01017	1.15e-15	1.53e-14
22253	Unc5c	1038.01	-0.800651	0.100005	-8.00608	1.18e-15	1.58e-14
237107	Gnl3l	5406.2	-0.533984	0.0667038	-8.0053	1.19e-15	1.59e-14
234371	Tmem161a	925.844	0.748222	0.0934941	8.00288	1.22e-15	1.62e-14
231148	Ablim2	621.262	-0.813254	0.10165	-8.00051	1.24e-15	1.65e-14
224742	Abcf1	2092.04	-0.67175	0.0840257	-7.99458	1.3e-15	1.73e-14
67031	Upf3a	595.852	-0.92809	0.116104	-7.99364	1.31e-15	1.74e-14
271981	Tbck	481.74	-0.861755	0.10786	-7.98955	1.35e-15	1.8e-14
225027	Srsf7	1354.11	-0.669556	0.0838517	-7.98499	1.41e-15	1.86e-14
76969	Chst1	792.805	-1.07601	0.134749	-7.98528	1.4e-15	1.86e-14
24083	Natd1	593.223	0.898901	0.112589	7.98393	1.42e-15	1.87e-14
68846	Rnf208	1795.16	0.584485	0.0732032	7.98443	1.41e-15	1.87e-14
26407	Map3k4	545.007	-0.836357	0.104756	-7.98389	1.42e-15	1.87e-14
13131	Dab1	3208.28	0.520117	0.0651541	7.98289	1.43e-15	1.89e-14
18004	Nek1	373.07	-1.0382	0.130068	-7.98197	1.44e-15	1.9e-14
268860	Abat	6776.06	-0.478598	0.0599875	-7.9783	1.48e-15	1.95e-14
83603	Elovl4	1699.08	-0.850342	0.106593	-7.97749	1.49e-15	1.96e-14
320150	Zdhhc17	910.456	-0.731828	0.0918315	-7.96925	1.6e-15	2.1e-14
319481	Wdr59	698.049	-0.758349	0.0951579	-7.96937	1.59e-15	2.1e-14
68614	Letmd1	1736.03	0.604485	0.0758651	7.96789	1.61e-15	2.12e-14
331392	Gm5124	336.972	-1.30357	0.163772	-7.95966	1.73e-15	2.26e-14
12891	Cpne6	573.142	0.891962	0.112074	7.95871	1.74e-15	2.28e-14
230861	Eif4g3	2781.17	-0.525756	0.0660644	-7.95823	1.75e-15	2.28e-14
243272	Sbno1	1282.38	-0.698029	0.0877267	-7.95686	1.76e-15	2.31e-14
14182	Fgfr1	915.867	0.702356	0.08828	7.956	1.78e-15	2.32e-14
66549	Aggf1	1390.78	0.611393	0.076853	7.95534	1.79e-15	2.33e-14
73884	Zdbf2	947.423	-0.988089	0.124246	-7.95269	1.83e-15	2.38e-14
59038	Pxmp4	537.934	0.904688	0.113772	7.95178	1.84e-15	2.4e-14
11428	Aco1	1066.64	-0.700363	0.0880773	-7.95169	1.84e-15	2.4e-14
69534	Avpi1	516.377	0.968175	0.121777	7.95042	1.86e-15	2.42e-14
19246	Ptpn1	1409.73	-0.659196	0.0829509	-7.94682	1.91e-15	2.49e-14
214579	Aldh5a1	3110.72	0.61595	0.0775301	7.94466	1.95e-15	2.53e-14
12827	Col4a2	717.798	0.929092	0.116999	7.94105	2e-15	2.6e-14
70155	Ogfrl1	528.94	-0.87927	0.110747	-7.93946	2.03e-15	2.63e-14
66330	1700020L24Rik	61.4323	2.50603	0.315663	7.93894	2.04e-15	2.64e-14
64930	Tsc1	1073.02	-0.665744	0.0838954	-7.9354	2.1e-15	2.72e-14
213053	Slc39a14	291.388	-1.08092	0.136274	-7.93198	2.16e-15	2.79e-14
26462	Txnrd2	271.859	-1.15372	0.145513	-7.92863	2.22e-15	2.86e-14
234889	Gucy1a2	281.053	-1.18251	0.149142	-7.92876	2.21e-15	2.86e-14
105239	Rnf44	1618.7	0.609411	0.0768834	7.92643	2.26e-15	2.91e-14
17160	Man2b2	379.697	0.991936	0.125199	7.92287	2.32e-15	2.99e-14
22030	Traf2	250.833	1.33178	0.168142	7.92056	2.36e-15	3.05e-14
110816	Pwp2	443.317	-1.02084	0.128965	-7.91564	2.46e-15	3.17e-14
81702	Ankrd17	2311.41	-0.844138	0.106705	-7.91093	2.55e-15	3.29e-14
100043381	Gm14308	510.524	-0.868437	0.109793	-7.90979	2.58e-15	3.31e-14
67608	Narf	2009.86	0.764557	0.0966708	7.90888	2.6e-15	3.33e-14
244238	Mrgpre	394.771	-1.01825	0.128767	-7.90772	2.62e-15	3.36e-14
170758	Rac3	2913.96	-0.560242	0.0708564	-7.90672	2.64e-15	3.39e-14
102443350	Xndc1	403.304	1.02165	0.129244	7.90486	2.68e-15	3.43e-14
52440	Tax1bp1	2785.39	-0.530052	0.0670544	-7.90481	2.68e-15	3.43e-14
56360	Acot9	563.598	-0.854044	0.108113	-7.89953	2.8e-15	3.58e-14
269700	Gm15800	2774.19	-0.558031	0.0706936	-7.89366	2.93e-15	3.75e-14
107358	Tm9sf3	2447.71	-0.56306	0.0713342	-7.89327	2.94e-15	3.76e-14
231086	Hadhb	1792.01	0.575169	0.0728817	7.89181	2.98e-15	3.8e-14
110749	Chaf1b	115.316	1.90305	0.241228	7.88902	3.05e-15	3.88e-14
67264	Ndufb8	3887.05	-0.646274	0.0819276	-7.88836	3.06e-15	3.9e-14
16510	Kcnh1	744.764	-0.783827	0.0993733	-7.8877	3.08e-15	3.92e-14
114886	Cygb	1103.39	0.71616	0.0908064	7.88666	3.1e-15	3.95e-14
13202	Ddt	563.621	0.840646	0.106652	7.88213	3.22e-15	4.09e-14
68926	Ubap2	1523.05	0.642167	0.0814806	7.88123	3.24e-15	4.11e-14
67160	Eef1g	6444.41	-0.579402	0.0735424	-7.87848	3.31e-15	4.2e-14
14775	Gpx1	1274.18	0.872974	0.11082	7.87739	3.34e-15	4.24e-14
66988	Lap3	757.148	0.754136	0.0958103	7.87114	3.51e-15	4.45e-14
17216	Mcm2	250.793	1.2095	0.153687	7.86991	3.55e-15	4.49e-14
12801	Cnr1	3943.03	-0.754542	0.0958931	-7.86858	3.59e-15	4.53e-14
78248	Armcx1	1180.32	-0.809203	0.102927	-7.86189	3.78e-15	4.78e-14
320145	Sp8	409.015	1.18783	0.151126	7.85986	3.85e-15	4.85e-14
227738	Lrsam1	771.503	-0.729347	0.0928059	-7.85885	3.88e-15	4.89e-14
192199	Rspo1	97.8483	-2.32138	0.295506	-7.8556	3.98e-15	5.01e-14
28077	Med10	1579.73	0.60142	0.0765639	7.85514	3.99e-15	5.03e-14
74123	Foxp4	423.017	-1.01696	0.12955	-7.84992	4.16e-15	5.24e-14
18218	Dusp8	4978.89	0.488141	0.062225	7.84477	4.34e-15	5.45e-14
241589	D430041D05Rik	1137.33	-0.765143	0.0976425	-7.83616	4.65e-15	5.83e-14
75705	Eif4b	2907.97	-0.503054	0.0642113	-7.83434	4.71e-15	5.91e-14
216134	Pdxk	3230.69	-0.693718	0.0885551	-7.83374	4.74e-15	5.94e-14
67134	Nop56	1783.87	-0.618901	0.0791007	-7.82422	5.11e-15	6.4e-14
338355	Fkbp15	749.829	-0.745541	0.0952892	-7.82399	5.12e-15	6.41e-14
67131	Acbd4	285.859	1.20036	0.153444	7.82273	5.17e-15	6.46e-14
232664	Ccdc136	884.936	-1.03887	0.132816	-7.82188	5.2e-15	6.5e-14
227102	Ormdl1	439.32	0.990375	0.126648	7.81989	5.29e-15	6.6e-14
239157	Pnma2	1198.34	-0.663734	0.0849252	-7.81551	5.47e-15	6.83e-14
67963	Npc2	3342.37	0.653791	0.0836647	7.81441	5.52e-15	6.88e-14
27015	Polk	238.638	1.17832	0.151207	7.7928	6.55e-15	8.16e-14
100034361	Mfap1b	1018.72	-0.737164	0.0946021	-7.79226	6.58e-15	8.19e-14
227399	Ppip5k2	676.321	-0.896171	0.115055	-7.78904	6.75e-15	8.4e-14
21927	Tnfaip1	2205.68	0.640873	0.0823333	7.78389	7.03e-15	8.74e-14
74053	Grip1	1335.52	-0.674031	0.0866022	-7.78308	7.08e-15	8.79e-14
56330	Pdcd5	1053.77	-0.685595	0.0880989	-7.78211	7.13e-15	8.85e-14
319998	Tmem198	1092.94	0.740133	0.0951141	7.78153	7.17e-15	8.88e-14
216080	Ube2d1	815.896	-0.735207	0.0945065	-7.77943	7.29e-15	9.02e-14
77590	Chst15	863.299	0.704128	0.0905322	7.77766	7.39e-15	9.14e-14
12286	Cacna1a	1597.49	-0.609959	0.0784363	-7.77649	7.46e-15	9.22e-14
19357	Rad21	1481.31	-0.595175	0.07655	-7.77498	7.55e-15	9.32e-14
213452	Dstyk	527.75	-0.841245	0.108203	-7.77469	7.56e-15	9.34e-14
12850	Coq7	626.385	-0.843636	0.108565	-7.77076	7.8e-15	9.62e-14
67615	Ube2r2	1455.4	-0.626427	0.0806613	-7.76614	8.09e-15	9.97e-14
66309	Tmem128	698.942	-0.769783	0.0991465	-7.7641	8.22e-15	1.01e-13
216049	Zfp365	1025.13	-0.641855	0.0827338	-7.75808	8.62e-15	1.06e-13
16568	Kif3a	4037.73	-0.616366	0.0794845	-7.75454	8.87e-15	1.09e-13
18020	Nfatc2ip	188.139	1.32533	0.171182	7.74223	9.77e-15	1.2e-13
83429	Ctns	295.188	1.05495	0.136278	7.74116	9.85e-15	1.21e-13
235044	Plppr2	5872.83	0.636466	0.0822455	7.73862	1e-14	1.23e-13
101685	Spty2d1	209.154	-1.43973	0.186145	-7.73447	1.04e-14	1.27e-13
331474	Rgag4	403.867	-0.914022	0.118212	-7.73207	1.06e-14	1.3e-13
382571	Kcnf1	1590.07	0.688607	0.0891229	7.72648	1.11e-14	1.35e-13
231014	9330182L06Rik	461.972	-0.897881	0.11627	-7.72236	1.14e-14	1.4e-13
71890	Mad2l2	388.829	0.975069	0.126332	7.71827	1.18e-14	1.44e-13
215193	Diexf	230.959	-1.20061	0.155583	-7.71685	1.19e-14	1.46e-13
67971	Tppp3	560.022	1.03903	0.134675	7.71506	1.21e-14	1.48e-13
67443	Map1lc3b	6151.6	0.456833	0.0592171	7.71454	1.21e-14	1.48e-13
56430	Clip1	1426.53	-0.627078	0.081289	-7.71418	1.22e-14	1.48e-13
16500	Kcnb1	718.208	-0.766499	0.0993536	-7.71486	1.21e-14	1.48e-13
56438	Rbx1	3110.52	-0.52985	0.0687057	-7.71187	1.24e-14	1.51e-13
52250	Reep1	7688.31	0.556204	0.0721395	7.71011	1.26e-14	1.53e-13
107435	Hat1	577.485	0.846157	0.109776	7.70802	1.28e-14	1.55e-13
70686	Dusp16	200.389	1.23379	0.160176	7.7027	1.33e-14	1.62e-13
13682	Eif4a2	9584.49	-0.485239	0.0629996	-7.70225	1.34e-14	1.62e-13
225849	Ppp2r5b	6020.4	0.483053	0.0627239	7.70127	1.35e-14	1.63e-13
110196	Fdps	8179.24	-0.751344	0.0975747	-7.7002	1.36e-14	1.64e-13
209683	Ttc28	876.616	0.777214	0.101004	7.69492	1.42e-14	1.71e-13
192160	Casc3	1694.21	-0.668896	0.0869432	-7.69349	1.43e-14	1.73e-13
68566	Caly	3641.84	-0.55755	0.0724771	-7.69279	1.44e-14	1.74e-13
213109	Phf3	859.017	-0.691803	0.089943	-7.69157	1.45e-14	1.75e-13
18792	Plau	55.8954	2.72562	0.354608	7.6863	1.51e-14	1.83e-13
17248	Mdm4	758.722	-0.798783	0.103925	-7.68613	1.52e-14	1.83e-13
77305	Wdr82	4519.29	0.528041	0.0687135	7.68467	1.53e-14	1.84e-13
50772	Mapk6	1860.5	-0.635249	0.0826603	-7.68505	1.53e-14	1.84e-13
66143	Eef1e1	912.749	-0.805942	0.104871	-7.68511	1.53e-14	1.84e-13
54394	Crlf3	271.148	1.1837	0.15406	7.68338	1.55e-14	1.86e-13
18606	Enpp2	639.153	1.05423	0.137229	7.68225	1.56e-14	1.88e-13
15107	Hadh	610.561	0.804965	0.104784	7.68211	1.56e-14	1.88e-13
56409	Nudt3	4996.96	-0.464584	0.0604954	-7.67967	1.6e-14	1.91e-13
56386	B4galt6	2453.74	-0.562494	0.073246	-7.67951	1.6e-14	1.91e-13
17470	Cd200	4291.74	-0.503205	0.0655361	-7.67828	1.61e-14	1.93e-13
105245	Txndc5	1864.26	0.5332	0.0694786	7.6743	1.66e-14	1.99e-13
26921	Map4k4	2938.14	-0.524938	0.0684008	-7.67444	1.66e-14	1.99e-13
71743	Coasy	987.519	0.670949	0.0874618	7.67133	1.7e-14	2.03e-13
13435	Dnmt3a	4083.75	-0.507904	0.0662345	-7.66827	1.74e-14	2.08e-13
70823	Hmgxb4	246.697	-1.17018	0.15262	-7.66728	1.76e-14	2.09e-13
320878	Mical2	1259.01	-0.751562	0.0980312	-7.66655	1.77e-14	2.1e-13
67054	Paics	2893.38	0.530505	0.0692205	7.66399	1.8e-14	2.14e-13
77531	Anks1b	1643.34	-0.619757	0.0809311	-7.65783	1.89e-14	2.25e-13
244281	Myo16	1541.2	-0.617445	0.0806882	-7.65223	1.98e-14	2.35e-13
12818	Col14a1	237.238	1.38015	0.180539	7.64464	2.1e-14	2.49e-13
13204	Dhx15	1376.5	-0.606117	0.0792889	-7.64442	2.1e-14	2.49e-13
230233	Ikbkap	1866.89	-0.601134	0.0786548	-7.64269	2.13e-14	2.52e-13
20185	Ncor1	1771.15	-0.564977	0.0739281	-7.64226	2.13e-14	2.53e-13
18970	Polb	902.736	-0.677997	0.0887194	-7.64204	2.14e-14	2.53e-13
70266	Kyat1	437.705	1.00724	0.131821	7.64097	2.16e-14	2.55e-13
13405	Dmd	387.368	-1.11045	0.145358	-7.63947	2.18e-14	2.58e-13
72654	Ccdc12	406.925	-0.98821	0.129512	-7.63025	2.34e-14	2.77e-13
74895	Ccdc181	264.549	-1.11858	0.146643	-7.62792	2.39e-14	2.81e-13
54201	Zfp316	503.203	-0.850376	0.111495	-7.62705	2.4e-14	2.83e-13
24044	Scamp2	517.732	0.830911	0.108956	7.62615	2.42e-14	2.85e-13
16796	Lasp1	4178.72	0.626424	0.082235	7.61749	2.59e-14	3.04e-13
67996	Srsf6	1515.46	-0.565669	0.074327	-7.61055	2.73e-14	3.21e-13
67106	Zbtb8os	208.683	-1.24295	0.163318	-7.61061	2.73e-14	3.21e-13
65098	Zfand6	522.049	0.937137	0.123275	7.602	2.92e-14	3.42e-13
223921	Aaas	584.014	0.870701	0.114556	7.60063	2.95e-14	3.46e-13
68127	B230217C12Rik	382.641	0.9584	0.126166	7.59634	3.05e-14	3.57e-13
17939	Naga	331.325	1.14805	0.151205	7.5927	3.13e-14	3.67e-13
101497	Plekhg2	174.953	1.40422	0.184972	7.59153	3.16e-14	3.7e-13
68519	Eml1	935.966	-0.917471	0.120883	-7.58973	3.21e-14	3.75e-13
78309	Cul9	704.029	-0.947032	0.1248	-7.58838	3.24e-14	3.79e-13
18582	Pde6d	947.239	0.712718	0.0939536	7.58586	3.3e-14	3.86e-13
320705	Bend6	1691.26	-0.657715	0.0867455	-7.58212	3.4e-14	3.97e-13
107939	Pom121	1699.3	0.545253	0.0719391	7.57937	3.47e-14	4.05e-13
58240	Hs1bp3	458.171	0.902491	0.119106	7.57722	3.53e-14	4.11e-13
433864	Nom1	486.003	-0.824059	0.108868	-7.56935	3.75e-14	4.37e-13
68490	Zfp579	238.53	-1.1001	0.145393	-7.56644	3.84e-14	4.46e-13
241919	Slc7a14	1700.38	0.65238	0.0862463	7.56415	3.9e-14	4.54e-13
68760	Synpo2l	97.6968	1.85981	0.245938	7.5621	3.97e-14	4.61e-13
231128	Fam193a	829.689	-0.666123	0.0880955	-7.56137	3.99e-14	4.63e-13
268566	Gphn	1523.62	-0.602383	0.0796716	-7.56083	4.01e-14	4.65e-13
76161	Lamp5	760.535	-0.749141	0.0991559	-7.55518	4.18e-14	4.85e-13
11988	Slc7a2	338.157	1.14147	0.151094	7.5547	4.2e-14	4.86e-13
108671	Dnajc9	902.505	0.684159	0.090562	7.55459	4.2e-14	4.86e-13
53318	Pdlim3	192.631	1.24353	0.164627	7.55363	4.23e-14	4.9e-13
12121	Bicd1	368.931	-0.994085	0.131708	-7.54763	4.43e-14	5.12e-13
223626	Them6	140.55	-1.61423	0.213873	-7.54762	4.43e-14	5.12e-13
56399	Akap8	1145.03	-0.62185	0.0824093	-7.54587	4.49e-14	5.19e-13
65247	Asb1	1103.77	-0.609552	0.0808143	-7.54262	4.61e-14	5.31e-13
12015	Bad	569.412	-0.794401	0.105337	-7.5415	4.65e-14	5.35e-13
110265	Msra	779.565	0.708388	0.0939435	7.54058	4.68e-14	5.39e-13
244723	Olfm2	1799.69	-0.771315	0.10229	-7.54048	4.68e-14	5.39e-13
73225	Fam118a	383.728	-0.947899	0.125721	-7.53971	4.71e-14	5.42e-13
227377	Farp2	143.757	1.57185	0.208495	7.53906	4.73e-14	5.44e-13
19122	Prnp	9748.64	0.458778	0.0608903	7.53449	4.9e-14	5.63e-13
14218	Sh3pxd2a	465.88	-0.889113	0.11802	-7.53358	4.94e-14	5.66e-13
320165	Tacc1	1006.78	-0.6595	0.0876005	-7.5285	5.13e-14	5.88e-13
20527	Slc2a3	4882.36	-0.483408	0.0642157	-7.52789	5.16e-14	5.91e-13
56296	Dmrtb1	137.335	1.56465	0.207905	7.52579	5.24e-14	6e-13
116837	Rims1	1053.25	-0.805017	0.106983	-7.52473	5.28e-14	6.04e-13
105940408	Gm20498	464.283	-0.92675	0.123176	-7.52376	5.32e-14	6.08e-13
19708	Dpf2	1103.62	0.635967	0.0845337	7.52323	5.34e-14	6.1e-13
231876	Lmtk2	1472.29	-0.57818	0.0768784	-7.52072	5.45e-14	6.22e-13
74480	Samd4	377.338	-0.962395	0.128058	-7.5153	5.68e-14	6.48e-13
73218	Sppl2b	1572.61	0.673204	0.0895825	7.5149	5.7e-14	6.49e-13
17936	Nab1	678.078	-0.929836	0.123777	-7.5122	5.81e-14	6.62e-13
67381	Med4	629.955	-0.757432	0.100886	-7.5078	6.01e-14	6.84e-13
17165	Mapkapk5	674.09	-0.83359	0.111114	-7.50215	6.28e-14	7.14e-13
217864	Rcor1	224.674	1.2186	0.1625	7.49911	6.43e-14	7.3e-13
209586	Nudcd3	2618.72	-0.487622	0.065096	-7.49081	6.84e-14	7.77e-13
14432	Gap43	23386.6	-0.461884	0.0616655	-7.49015	6.88e-14	7.81e-13
109299	C330006A16Rik	377.329	-0.949402	0.126803	-7.4872	7.04e-14	7.98e-13
333182	Cox6b2	208.478	1.37852	0.18416	7.48545	7.13e-14	8.08e-13
108653	Rimklb	1932.8	-0.612183	0.081831	-7.48106	7.37e-14	8.35e-13
14756	Gpld1	265.561	-1.04343	0.139565	-7.47633	7.64e-14	8.65e-13
16211	Kpnb1	4135.72	-0.453867	0.0607346	-7.47295	7.84e-14	8.87e-13
117198	Ivns1abp	1987.1	-0.5712	0.0764572	-7.47084	7.97e-14	9e-13
101739	Psip1	4169.54	-0.565913	0.075789	-7.46695	8.21e-14	9.27e-13
74511	Lrrc17	954.883	0.783698	0.104973	7.46575	8.28e-14	9.34e-13
236604	Pisd-ps1	2116.47	-0.571335	0.0766022	-7.45847	8.75e-14	9.87e-13
216152	Plppr3	3268.32	-0.609082	0.0817222	-7.45308	9.12e-14	1.03e-12
106821	Oard1	201.527	-1.26765	0.170142	-7.45055	9.3e-14	1.05e-12
19303	Pxn	306.703	0.988948	0.132817	7.44594	9.63e-14	1.08e-12
77579	Myh10	3454.04	-0.504571	0.0677768	-7.44459	9.72e-14	1.09e-12
22065	Trpc3	470.8	-1.02633	0.137875	-7.44393	9.77e-14	1.1e-12
57266	Cxcl14	349.767	-0.998832	0.134218	-7.44184	9.93e-14	1.11e-12
53951	Gpatch11	739.176	-0.777428	0.104502	-7.43933	1.01e-13	1.13e-12
209478	Tbc1d12	391.902	-0.953081	0.128111	-7.4395	1.01e-13	1.13e-12
67125	Tspan31	1882.15	0.544549	0.0732101	7.43817	1.02e-13	1.14e-12
56494	Gosr2	3051.47	0.516325	0.0694272	7.43693	1.03e-13	1.15e-12
16998	Ltbp3	209.038	1.2216	0.164375	7.4318	1.07e-13	1.2e-12
71517	9030624J02Rik	1444.66	-0.616758	0.0830058	-7.4303	1.08e-13	1.21e-12
226830	Smyd2	1379.6	-0.6035	0.0812371	-7.42888	1.1e-13	1.22e-12
244585	Rpgrip1l	270.263	-1.05599	0.14218	-7.42711	1.11e-13	1.24e-12
77938	Fam53b	216.736	1.24131	0.167258	7.42149	1.16e-13	1.29e-12
69812	Abhd11os	63.865	2.30464	0.310593	7.42014	1.17e-13	1.3e-12
18010	Neu1	1154.98	0.712156	0.0959735	7.42034	1.17e-13	1.3e-12
72674	Adipor1	1560.15	-0.575039	0.0775181	-7.41812	1.19e-13	1.32e-12
21858	Timp2	6565.17	-0.563744	0.0760744	-7.41044	1.26e-13	1.4e-12
432842	LOC432842	174.656	1.32882	0.17937	7.40828	1.28e-13	1.42e-12
12460	Ccs	738.938	0.699997	0.0945201	7.40581	1.3e-13	1.45e-12
13865	Nr2f1	2105.7	-0.543205	0.0733651	-7.40413	1.32e-13	1.46e-12
226422	Rab29	140.029	1.57754	0.213118	7.40218	1.34e-13	1.49e-12
11605	Gla	684.702	0.89003	0.120246	7.40173	1.34e-13	1.49e-12
68267	Slc25a22	8649.87	0.525057	0.0709416	7.40126	1.35e-13	1.49e-12
244650	Phlpp2	654.392	-0.728798	0.0984754	-7.40082	1.35e-13	1.5e-12
13681	Eif4a1	10833.6	-0.490321	0.0662712	-7.3987	1.38e-13	1.52e-12
69090	Ascc1	665.86	-0.769522	0.104007	-7.39872	1.37e-13	1.52e-12
259300	Ehd2	117.434	1.67847	0.22699	7.39446	1.42e-13	1.57e-12
66911	Nudt16l1	1516.42	0.571776	0.0774203	7.38534	1.52e-13	1.68e-12
67028	2610002M06Rik	922.856	-0.668616	0.0905341	-7.38524	1.52e-13	1.68e-12
19270	Ptprg	1162.08	-0.659101	0.0892665	-7.38352	1.54e-13	1.7e-12
102193	Zdhhc7	999.712	0.658022	0.0891382	7.38204	1.56e-13	1.72e-12
66932	Rexo1	770.609	-0.701986	0.0951408	-7.3784	1.6e-13	1.76e-12
56392	Shoc2	892.691	-0.677675	0.0918548	-7.37768	1.61e-13	1.77e-12
11490	Adam15	2742.4	0.525953	0.0712989	7.37674	1.62e-13	1.78e-12
14766	Adgrg1	2082.25	0.716349	0.0971512	7.37355	1.66e-13	1.82e-12
24086	Tlk2	920.165	-0.76239	0.103397	-7.37342	1.66e-13	1.82e-12
72549	Reep4	90.9458	1.98508	0.26923	7.37319	1.67e-13	1.83e-12
230857	Ece1	802.849	0.724715	0.0982948	7.37287	1.67e-13	1.83e-12
66074	Tmem167	1009.35	-0.712563	0.0966688	-7.37118	1.69e-13	1.85e-12
225742	St8sia5	631.374	0.869246	0.11802	7.36526	1.77e-13	1.93e-12
12933	Crmp1	17860	-0.430799	0.0584974	-7.36442	1.78e-13	1.94e-12
65112	Pmepa1	141.707	-1.66213	0.22569	-7.36466	1.78e-13	1.94e-12
72828	Ubash3b	885.963	0.779735	0.105999	7.35607	1.89e-13	2.07e-12
54644	Otud5	1406.36	0.589582	0.0801489	7.35609	1.89e-13	2.07e-12
19727	Rfxank	304.337	1.05186	0.143037	7.35371	1.93e-13	2.1e-12
67252	Cap2	801.555	0.702237	0.0955346	7.3506	1.97e-13	2.15e-12
67723	Cep83os	700.93	0.804978	0.109527	7.34961	1.99e-13	2.16e-12
319478	Cxxc4	325.31	-1.01906	0.138659	-7.34938	1.99e-13	2.17e-12
12672	Chrm4	635.779	0.758097	0.10321	7.34516	2.06e-13	2.23e-12
12421	Rb1cc1	929.26	-0.699464	0.0952359	-7.34454	2.06e-13	2.24e-12
16520	Kcnj4	2144.16	-0.536632	0.0730792	-7.34316	2.09e-13	2.26e-12
211255	Kbtbd7	497.058	-0.796616	0.108536	-7.33963	2.14e-13	2.32e-12
53424	Tsnax	2513.32	-0.52071	0.0709619	-7.33788	2.17e-13	2.35e-12
11774	Ap3b1	668.35	-0.729876	0.0994675	-7.33784	2.17e-13	2.35e-12
22757	Zkscan5	822.67	0.714275	0.0973648	7.33607	2.2e-13	2.38e-12
14569	Gdi2	5409.51	-0.508488	0.0693606	-7.33109	2.28e-13	2.47e-12
66830	Nacc1	1717.06	-0.54496	0.0744382	-7.32097	2.46e-13	2.66e-12
69430	1700048O20Rik	299.679	1.19858	0.163758	7.31923	2.49e-13	2.69e-12
78908	Igsf3	860.964	-0.720801	0.0984883	-7.31865	2.5e-13	2.7e-12
17113	M6pr	1412.75	0.598779	0.0818413	7.31635	2.55e-13	2.75e-12
231874	Ccz1	713.932	-0.776974	0.106197	-7.31633	2.55e-13	2.75e-12
20496	Slc12a2	511.569	-0.951259	0.130022	-7.31613	2.55e-13	2.75e-12
353258	Ltv1	290.659	-1.13997	0.155829	-7.31555	2.56e-13	2.76e-12
74919	Slc35f6	908.808	0.6858	0.093783	7.31263	2.62e-13	2.82e-12
17954	Nap1l2	1195.65	-0.763539	0.104653	-7.29591	2.97e-13	3.19e-12
14025	Bcl11a	704.207	-0.790608	0.108421	-7.29205	3.05e-13	3.28e-12
68961	Phkg2	1328.54	0.562117	0.0771453	7.28647	3.18e-13	3.41e-12
237782	Smcr8	551.112	-0.807682	0.110901	-7.28294	3.27e-13	3.5e-12
74251	Ankrd9	139.621	1.51987	0.208745	7.281	3.31e-13	3.55e-12
226896	Tfap2d	95.382	-1.75528	0.241077	-7.28103	3.31e-13	3.55e-12
12308	Calb2	796.739	-0.748346	0.102802	-7.27946	3.35e-13	3.59e-12
13559	E2f5	237.449	1.10329	0.151666	7.27445	3.48e-13	3.72e-12
18191	Nrxn3	2567.61	-0.559083	0.0769497	-7.26557	3.71e-13	3.97e-12
30050	Fbxw2	1258.44	-0.600714	0.0827014	-7.26365	3.77e-13	4.02e-12
382030	Cnep1r1	272.001	-1.01265	0.139452	-7.26165	3.82e-13	4.08e-12
103963	Rpn1	5831.72	0.563287	0.0775792	7.2608	3.85e-13	4.1e-12
81004	Tbl1xr1	569.877	-0.858574	0.118305	-7.25732	3.95e-13	4.21e-12
18720	Pip5k1a	711.606	0.715219	0.0985594	7.25674	3.97e-13	4.22e-12
26568	Slc27a3	171.746	1.32403	0.182534	7.25364	4.06e-13	4.32e-12
99371	Arfgef2	1695.1	0.636871	0.0878104	7.25279	4.08e-13	4.34e-12
66244	Nemf	835.516	-0.682532	0.0942306	-7.24321	4.38e-13	4.65e-12
244713	Zfp317	323.943	-0.953991	0.131702	-7.24356	4.37e-13	4.65e-12
16418	Eif6	1913.45	0.634645	0.0876939	7.23705	4.59e-13	4.87e-12
76893	Cers2	817.047	0.700551	0.0968232	7.23536	4.64e-13	4.92e-12
227333	Dgkd	3325.19	-0.452074	0.0624875	-7.23462	4.67e-13	4.95e-12
28015	Polr2m	3615.63	-0.525809	0.0726825	-7.23433	4.68e-13	4.95e-12
18139	Zfp638	1513.38	-0.600516	0.0830062	-7.23459	4.67e-13	4.95e-12
69527	Mrps9	419.959	-0.887217	0.122745	-7.22814	4.9e-13	5.18e-12
105663	Thtpa	1256.02	0.566376	0.0783682	7.22711	4.93e-13	5.22e-12
111970	Dlx1as	2904.17	0.682561	0.0944612	7.22583	4.98e-13	5.26e-12
26357	Abcg2	208.796	1.2124	0.167863	7.22258	5.1e-13	5.38e-12
207592	Tbc1d16	3893.39	-0.523224	0.0724484	-7.22203	5.12e-13	5.4e-12
50793	Orc3	874.181	-0.70711	0.0979879	-7.21629	5.34e-13	5.63e-12
241556	Tspan18	539.066	0.794728	0.110276	7.20675	5.73e-13	6.04e-12
80515	Chd3os	2331.59	0.488529	0.0678247	7.20282	5.9e-13	6.21e-12
20405	Sh3gl1	1241.09	0.58342	0.0810908	7.19465	6.26e-13	6.59e-12
231207	Cpeb2	732.435	-0.925018	0.128606	-7.19266	6.35e-13	6.68e-12
22275	Urod	520.647	0.76364	0.106174	7.19232	6.37e-13	6.69e-12
70997	Spef1	159.161	-1.41639	0.196957	-7.19137	6.41e-13	6.73e-12
231600	Chfr	922.607	-0.686128	0.095428	-7.19001	6.48e-13	6.8e-12
216971	Fam222b	876.659	0.636501	0.0885332	7.1894	6.51e-13	6.82e-12
269424	Jade1	239.642	-1.11819	0.155536	-7.18922	6.52e-13	6.83e-12
64136	Sdf2l1	312.822	1.4851	0.206991	7.17469	7.25e-13	7.58e-12
18115	Nnt	494.677	0.880596	0.122735	7.17476	7.24e-13	7.58e-12
100504166	4933421O10Rik	215.987	1.12057	0.156193	7.1743	7.27e-13	7.6e-12
51902	Rnf24	515.303	-0.801945	0.111881	-7.16781	7.62e-13	7.96e-12
13664	Eif1a	846.539	-0.747236	0.104281	-7.1656	7.74e-13	8.09e-12
68927	Ptcd2	615.881	-0.727338	0.101508	-7.16531	7.76e-13	8.1e-12
19737	Rgs5	87.4503	1.93774	0.270456	7.16472	7.79e-13	8.13e-12
20443	St3gal4	279.346	1.04725	0.146221	7.16214	7.94e-13	8.28e-12
56874	Rnf32	83.7191	-1.86291	0.260138	-7.16124	8e-13	8.33e-12
225432	Rbm27	370.318	-0.878892	0.12276	-7.15942	8.1e-13	8.43e-12
66943	Pqlc1	1025.38	0.619804	0.0865918	7.15776	8.2e-13	8.53e-12
26432	Plod2	229.461	1.17506	0.164265	7.15346	8.46e-13	8.79e-12
211389	Suox	494.855	0.852624	0.11923	7.15112	8.61e-13	8.94e-12
215751	Ginm1	352.108	0.884674	0.123748	7.14899	8.74e-13	9.07e-12
66078	Tsen34	1874.29	0.589599	0.0825248	7.1445	9.03e-13	9.37e-12
112405	Egln1	884.635	-0.66869	0.0936095	-7.14339	9.11e-13	9.44e-12
71452	Ankrd40	1166.33	0.563617	0.0789357	7.1402	9.32e-13	9.65e-12
272589	Tbcel	616.949	-0.721375	0.101031	-7.14012	9.32e-13	9.65e-12
230903	Fbxo44	1610.76	0.593014	0.0831506	7.1318	9.91e-13	1.02e-11
70357	Kcnip1	808.304	-0.849108	0.119043	-7.13278	9.84e-13	1.02e-11
212448	9330159F19Rik	1274.27	-0.587519	0.082393	-7.13068	9.99e-13	1.03e-11
68275	Rpa1	1183.58	0.603909	0.0847368	7.12688	1.03e-12	1.06e-11
27062	Cadps	8945.85	-0.485042	0.0680842	-7.12416	1.05e-12	1.08e-11
20743	Sptbn2	10518.9	0.438628	0.0615774	7.12321	1.05e-12	1.09e-11
76132	Faxc	2082.98	-0.557511	0.0782781	-7.12218	1.06e-12	1.09e-11
12896	Cpt2	118.804	1.64998	0.2317	7.12121	1.07e-12	1.1e-11
74168	Zdhhc16	858.285	0.619649	0.0870094	7.12164	1.07e-12	1.1e-11
23945	Mgll	1718.83	-0.587698	0.0825229	-7.12164	1.07e-12	1.1e-11
105298	Epdr1	1121.09	0.63568	0.0892853	7.11965	1.08e-12	1.11e-11
20843	Stag2	607.056	-0.728055	0.102252	-7.12022	1.08e-12	1.11e-11
110596	Arhgef28	198.744	-1.21602	0.170944	-7.11356	1.13e-12	1.16e-11
12833	Col6a1	370.483	0.870213	0.122353	7.11229	1.14e-12	1.17e-11
330908	Opcml	1199.23	-0.577085	0.0811435	-7.11191	1.14e-12	1.17e-11
381738	Drc1	629.272	-0.710902	0.0999938	-7.10946	1.16e-12	1.19e-11
81898	Sf3b1	3978.39	-0.455662	0.0641049	-7.10807	1.18e-12	1.2e-11
20088	Rps24	7863.71	-0.466519	0.0656262	-7.10872	1.17e-12	1.2e-11
67949	Nifk	936.579	-0.724125	0.101891	-7.10684	1.19e-12	1.21e-11
20981	Syt3	789.286	-0.66931	0.0942043	-7.10488	1.2e-12	1.23e-11
60321	Wbp11	1422.98	-0.610963	0.0860732	-7.09817	1.26e-12	1.29e-11
107732	Mrpl10	1513.12	0.532559	0.0750455	7.09648	1.28e-12	1.3e-11
56307	Metap2	1966.5	-0.491262	0.0692216	-7.09695	1.28e-12	1.3e-11
106957	Slc39a6	3415.43	0.544418	0.0767477	7.09361	1.31e-12	1.33e-11
245860	Atg9a	2155.6	-0.542024	0.0764256	-7.09218	1.32e-12	1.34e-11
230737	Gnl2	1223.86	-0.651023	0.0917956	-7.09209	1.32e-12	1.34e-11
231050	Galnt11	845.937	-0.703476	0.0991809	-7.09286	1.31e-12	1.34e-11
102607	Snx19	1462.06	0.604332	0.0852807	7.08639	1.38e-12	1.4e-11
28169	Agpat3	2315.29	0.518236	0.0731827	7.0814	1.43e-12	1.45e-11
78651	Lsm6	949.042	-0.624665	0.0882966	-7.07462	1.5e-12	1.52e-11
112407	Egln3	150.271	1.46641	0.207363	7.07172	1.53e-12	1.55e-11
56369	Apip	515.475	0.760761	0.107598	7.07039	1.55e-12	1.56e-11
75725	Phf14	639.523	-0.72798	0.102956	-7.0708	1.54e-12	1.56e-11
69352	Necab1	2147.42	-0.51576	0.0729833	-7.06682	1.59e-12	1.6e-11
57740	Stk32c	1264.11	-0.556594	0.0787634	-7.06666	1.59e-12	1.6e-11
74166	Tmem38a	3407.11	0.490685	0.0694578	7.0645	1.61e-12	1.63e-11
19070	Mob4	1350.51	-0.586923	0.0830856	-7.06408	1.62e-12	1.63e-11
78408	Fam131a	3210.55	-0.544799	0.0771547	-7.06112	1.65e-12	1.67e-11
16524	Kcnj9	786.715	0.68982	0.0977539	7.0567	1.71e-12	1.72e-11
67763	Prpsap1	957.234	0.66927	0.0948446	7.05649	1.71e-12	1.72e-11
59046	Arpp19	3420.11	0.501912	0.0711302	7.05624	1.71e-12	1.72e-11
98952	Fam102a	677.596	-0.703246	0.0996864	-7.05459	1.73e-12	1.74e-11
22247	Umps	531.282	0.75254	0.106678	7.05431	1.73e-12	1.75e-11
171486	Cd99l2	3457.69	-0.474593	0.0672885	-7.05311	1.75e-12	1.76e-11
72542	Pgam5	1908.79	0.496087	0.0703646	7.05023	1.79e-12	1.79e-11
329659	E130311K13Rik	132.205	-1.45189	0.205914	-7.05096	1.78e-12	1.79e-11
13353	Dgcr6	1615.75	0.632422	0.0897167	7.0491	1.8e-12	1.81e-11
72898	Asphd2	1093.18	0.611114	0.0867138	7.04748	1.82e-12	1.83e-11
76183	Celf6	1695.74	0.584301	0.0829312	7.04561	1.85e-12	1.85e-11
240261	Ccdc112	264.724	-1.03066	0.146349	-7.04251	1.89e-12	1.89e-11
76222	Magef1	164.239	1.23894	0.175963	7.04093	1.91e-12	1.91e-11
212632	Iffo2	719.973	0.663712	0.0942883	7.03917	1.93e-12	1.93e-11
20524	Slc25a17	805.964	0.671158	0.0953578	7.03832	1.95e-12	1.94e-11
77519	Zfp266	669.24	-0.690634	0.0981294	-7.038	1.95e-12	1.95e-11
74026	Msl1	2012.97	-0.501172	0.0712267	-7.03629	1.97e-12	1.97e-11
12847	Copa	7344.89	0.452048	0.0642646	7.03416	2e-12	2e-11
329178	Unc80	550.12	-0.818843	0.116407	-7.03429	2e-12	2e-11
14062	F2r	478.499	0.839785	0.119423	7.03205	2.04e-12	2.03e-11
75146	Mfsd13a	252.214	-1.04538	0.14869	-7.03061	2.06e-12	2.05e-11
79566	Sh3bp5l	965.634	-0.631792	0.0898809	-7.02921	2.08e-12	2.07e-11
76897	Ralyl	1995.64	-0.562192	0.0799946	-7.02788	2.1e-12	2.09e-11
17957	Napb	6473.04	-0.467582	0.0665491	-7.02611	2.12e-12	2.11e-11
13030	Ctsb	8014.76	0.408047	0.0580843	7.02507	2.14e-12	2.12e-11
15516	Hsp90ab1	45699.4	-0.442352	0.0629656	-7.0253	2.14e-12	2.12e-11
74763	Naa60	2480.75	0.535857	0.076295	7.02349	2.16e-12	2.15e-11
27385	Magel2	101.178	-1.55614	0.22157	-7.02324	2.17e-12	2.15e-11
14030	Ewsr1	3226.53	-0.467094	0.0665149	-7.0224	2.18e-12	2.16e-11
66743	Rnf220	1542.15	-0.554313	0.0789692	-7.01936	2.23e-12	2.21e-11
14314	Fstl1	1352.19	0.600501	0.0855812	7.01674	2.27e-12	2.25e-11
67881	Mdp1	1490.26	0.581464	0.0828858	7.01524	2.3e-12	2.27e-11
107094	Rrp12	679.178	-0.71686	0.102228	-7.01238	2.34e-12	2.31e-11
57783	Tnip1	343.378	-0.888959	0.126816	-7.00984	2.39e-12	2.35e-11
226470	Zbtb41	296.589	-1.02062	0.145588	-7.01033	2.38e-12	2.35e-11
68051	Nutf2	2225.2	0.494822	0.0706001	7.00881	2.4e-12	2.37e-11
77591	Ddx10	448.327	-0.803852	0.114687	-7.00908	2.4e-12	2.37e-11
70591	5730455P16Rik	1180.75	-0.565663	0.0807651	-7.0038	2.49e-12	2.45e-11
216825	Usp22	11679	0.431581	0.0616382	7.00185	2.53e-12	2.49e-11
77721	Mrps5	589.891	-0.715454	0.102196	-7.00079	2.55e-12	2.5e-11
27401	Skp2	134.288	1.43147	0.204604	6.99629	2.63e-12	2.58e-11
109246	Tspan9	744.494	0.672595	0.0961377	6.99616	2.63e-12	2.58e-11
16601	Klf9	263.358	-0.992651	0.141948	-6.99304	2.69e-12	2.64e-11
72128	2610008E11Rik	445.365	-0.829694	0.11867	-6.99161	2.72e-12	2.67e-11
328232	Gfod1	506.951	-0.895847	0.128145	-6.99089	2.73e-12	2.68e-11
56177	Olfm1	12148.7	0.401541	0.0574804	6.9857	2.83e-12	2.77e-11
18195	Nsf	9274.39	-0.396344	0.0567339	-6.98601	2.83e-12	2.77e-11
66912	Bzw2	2607.36	-0.573072	0.0820278	-6.98632	2.82e-12	2.77e-11
17120	Mad1l1	659.956	0.680149	0.0974223	6.98145	2.92e-12	2.86e-11
195018	Zzef1	822.498	-0.627815	0.0899264	-6.98144	2.92e-12	2.86e-11
67204	Eif2s2	3054.72	-0.629283	0.0901567	-6.97988	2.95e-12	2.89e-11
76308	Rab1b	3076.15	0.482154	0.0691606	6.97151	3.14e-12	3.06e-11
216965	Taok1	1576.92	-0.539897	0.0774645	-6.96961	3.18e-12	3.1e-11
12539	Cdc37	2265.96	-0.621123	0.0891513	-6.96707	3.24e-12	3.15e-11
75665	Bicdl1	614.751	-0.692438	0.0993912	-6.9668	3.24e-12	3.16e-11
68703	Rere	1139.83	-0.632509	0.0907995	-6.966	3.26e-12	3.17e-11
19714	Rev3l	1499.32	-0.575302	0.0825901	-6.96575	3.27e-12	3.18e-11
12752	Cln3	382.481	0.86086	0.123594	6.96524	3.28e-12	3.19e-11
77038	Arfgap2	2080.73	0.511528	0.0734676	6.96263	3.34e-12	3.25e-11
70683	Utp20	252.128	-1.03203	0.148311	-6.95855	3.44e-12	3.34e-11
215090	Maneal	1563.13	0.579311	0.0832604	6.95782	3.46e-12	3.35e-11
231769	Sfswap	1041.79	-0.623468	0.0896276	-6.9562	3.5e-12	3.39e-11
69068	1810011O10Rik	647.058	-0.763465	0.109767	-6.95531	3.52e-12	3.41e-11
208982	Hmgcll1	197.208	1.35336	0.1946	6.95454	3.54e-12	3.43e-11
212528	Trmt1	951.193	-0.609501	0.0876604	-6.95298	3.58e-12	3.46e-11
56382	Rab9	493.815	-0.779276	0.112082	-6.9527	3.58e-12	3.47e-11
75739	Mpp7	126.076	1.59052	0.228802	6.9515	3.61e-12	3.49e-11
56357	Ivd	1394.6	0.606874	0.0873137	6.9505	3.64e-12	3.52e-11
74551	Pck2	279.99	0.989567	0.14243	6.94777	3.71e-12	3.58e-11
70377	Derl3	44.4025	2.63684	0.380018	6.93875	3.96e-12	3.82e-11
56218	Patz1	830.558	0.671536	0.096949	6.92669	4.31e-12	4.15e-11
13858	Eps15	2412.69	-0.651636	0.0940903	-6.92565	4.34e-12	4.18e-11
140919	Slc17a6	936.61	0.623854	0.0901331	6.92147	4.47e-12	4.31e-11
71835	Lancl2	2327.31	-0.495969	0.0716672	-6.92044	4.5e-12	4.33e-11
20539	Slc7a5	4629.08	0.594585	0.0859264	6.9197	4.53e-12	4.35e-11
15530	Hspg2	127.201	1.55525	0.224787	6.91877	4.56e-12	4.38e-11
64143	Ralb	873.986	0.628701	0.0909458	6.91292	4.75e-12	4.56e-11
240832	Tor1aip2	928.601	-0.610519	0.0885358	-6.89573	5.36e-12	5.15e-11
71602	Myo1e	283.413	1.31729	0.191095	6.89337	5.45e-12	5.23e-11
117148	Necab2	3090.96	0.454983	0.0660114	6.8925	5.48e-12	5.26e-11
20788	Srebf2	5115.15	-0.47367	0.0687361	-6.89114	5.53e-12	5.31e-11
110460	Acat2	7218.48	-0.676998	0.0982938	-6.88749	5.68e-12	5.44e-11
19762	Rit2	491.38	-0.824065	0.119652	-6.8872	5.69e-12	5.45e-11
68114	Mum1	486.67	-0.77047	0.111882	-6.88644	5.72e-12	5.47e-11
12153	Bmp1	595.801	1.01427	0.147316	6.88497	5.78e-12	5.53e-11
52668	Ifi27	350.76	1.11571	0.162079	6.88374	5.83e-12	5.57e-11
232798	Leng8	1620.41	-0.522367	0.0759159	-6.88087	5.95e-12	5.68e-11
19734	Rgs16	1201.37	1.6921	0.245937	6.88021	5.98e-12	5.7e-11
19777	Uri1	509.607	-0.732369	0.106449	-6.88	5.99e-12	5.71e-11
69076	Triap1	869.19	0.67287	0.0978121	6.87921	6.02e-12	5.74e-11
66926	Trmt6	765.241	0.678547	0.0986574	6.87782	6.08e-12	5.79e-11
20397	Sgpl1	1031.05	0.58253	0.0847235	6.87566	6.17e-12	5.87e-11
19085	Prkar1b	12203	-0.375147	0.0545942	-6.87156	6.35e-12	6.04e-11
93842	Igsf9	209.536	-1.13605	0.165353	-6.87041	6.4e-12	6.09e-11
20892	Cenpx	692.327	0.680829	0.0991023	6.86997	6.42e-12	6.1e-11
16918	Mycl	307.474	-1.26039	0.183536	-6.86728	6.54e-12	6.21e-11
212772	Arl14ep	727.592	0.708814	0.10331	6.86106	6.84e-12	6.49e-11
12721	Coro1a	2155.51	-0.542397	0.0790551	-6.861	6.84e-12	6.49e-11
66439	Borcs7	422.109	-0.805803	0.117449	-6.86089	6.84e-12	6.49e-11
75914	Exoc6b	1037.98	-0.567306	0.0827028	-6.85957	6.91e-12	6.54e-11
414085	9330151L19Rik	305.923	0.972758	0.141843	6.85801	6.98e-12	6.61e-11
237542	Osbpl8	1700.93	0.650536	0.0948729	6.85692	7.04e-12	6.66e-11
20187	Ryk	673.954	0.703929	0.10267	6.85623	7.07e-12	6.69e-11
76792	2410131K14Rik	1360.89	0.684469	0.0998335	6.85611	7.08e-12	6.69e-11
109672	Cyb5a	1222.33	0.559221	0.0816119	6.8522	7.27e-12	6.87e-11
77877	6030458C11Rik	722.331	0.643302	0.0939189	6.84955	7.41e-12	6.99e-11
74486	Osbpl10	496.407	-0.843866	0.123236	-6.84755	7.51e-12	7.09e-11
26370	Cetn2	981.918	0.61852	0.0903369	6.84681	7.55e-12	7.11e-11
67605	Akt1s1	707.858	-0.852745	0.124544	-6.84693	7.55e-12	7.11e-11
67669	Hikeshi	529.812	-0.750051	0.109569	-6.84548	7.62e-12	7.18e-11
226976	Kansl3	2262.09	0.487143	0.071183	6.84353	7.73e-12	7.27e-11
72621	Pdzd11	1124.38	0.585683	0.0855891	6.84296	7.76e-12	7.29e-11
66836	Tmem223	1143.2	0.621081	0.0907775	6.84179	7.82e-12	7.35e-11
225339	Ammecr1l	1031.57	0.628564	0.0919121	6.83874	7.99e-12	7.5e-11
19729	Slc50a1	199.494	1.1443	0.167417	6.835	8.2e-12	7.69e-11
75695	Rilpl1	242.819	-1.02738	0.150312	-6.83501	8.2e-12	7.69e-11
75805	Nln	1285.18	-0.581182	0.085068	-6.83198	8.38e-12	7.85e-11
224907	Dus3l	1087.51	-0.708004	0.103651	-6.83062	8.45e-12	7.92e-11
12512	Cd63	1145.8	0.709893	0.103981	6.82717	8.66e-12	8.11e-11
19344	Rab5b	4447.01	0.450393	0.065972	6.82703	8.67e-12	8.11e-11
68087	Dcakd	2382.68	0.460712	0.0674859	6.82679	8.68e-12	8.12e-11
243339	Tmem130	9984.99	-0.513258	0.0752184	-6.82357	8.88e-12	8.3e-11
230935	Dnajc11	1699.58	-0.512762	0.075155	-6.82272	8.93e-12	8.34e-11
16956	Lpl	737.547	0.725685	0.106382	6.82148	9.01e-12	8.4e-11
67739	Slc48a1	1652.01	-0.517782	0.0759034	-6.8216	9e-12	8.4e-11
72018	Fundc1	415.002	-0.845304	0.123916	-6.82159	9e-12	8.4e-11
68134	Upf3b	452.617	-0.787944	0.115525	-6.82053	9.07e-12	8.45e-11
50771	Atp9b	1087.36	-0.634139	0.0929879	-6.81959	9.13e-12	8.5e-11
15115	Hars	3493.08	-0.548386	0.0804296	-6.81821	9.22e-12	8.58e-11
56807	Scamp5	17857.3	0.446353	0.0654862	6.81599	9.36e-12	8.71e-11
19025	Ctsa	2165.47	0.505941	0.0742309	6.81577	9.38e-12	8.72e-11
269831	Tspan12	369.974	0.880884	0.12925	6.81536	9.4e-12	8.74e-11
101471	Phrf1	839.153	-0.658037	0.0965644	-6.81449	9.46e-12	8.78e-11
109711	Actn1	697.397	-0.736186	0.108115	-6.8093	9.81e-12	9.1e-11
333315	Frem3	55.6089	-2.23489	0.328241	-6.80868	9.85e-12	9.13e-11
226252	Fam160b1	381.476	-0.836018	0.122797	-6.80814	9.89e-12	9.16e-11
17904	Myl6	12142.2	-0.50051	0.0735282	-6.80705	9.96e-12	9.23e-11
225995	D030056L22Rik	313.825	-0.938092	0.137872	-6.80406	1.02e-11	9.42e-11
74775	Lmbr1l	479.188	0.811668	0.119302	6.8035	1.02e-11	9.45e-11
67181	Ctdnep1	897.486	-0.630522	0.0926796	-6.80324	1.02e-11	9.46e-11
19346	Rab6a	11437.8	-0.528809	0.0777504	-6.80136	1.04e-11	9.58e-11
66510	Rnf181	1881.77	0.580819	0.085464	6.79606	1.08e-11	9.93e-11
14020	Evi5	1137.64	0.617374	0.0908842	6.79298	1.1e-11	1.01e-10
20713	Serpini1	3036.25	-0.732864	0.1079	-6.79207	1.11e-11	1.02e-10
360213	Trim46	1645.54	-0.545281	0.0804157	-6.78077	1.2e-11	1.1e-10
105000	Dnal1	952.365	-0.612857	0.0903876	-6.78033	1.2e-11	1.1e-10
19763	Ring1	223.991	-1.09588	0.161624	-6.78044	1.2e-11	1.1e-10
219148	Fam167a	240.535	1.03524	0.152716	6.77887	1.21e-11	1.11e-10
12176	Bnip3	2016.15	0.506706	0.0747614	6.77764	1.22e-11	1.12e-10
66274	Lyrm9	817.814	-0.66792	0.098616	-6.77294	1.26e-11	1.16e-10
73100	2900092D14Rik	273.534	-0.968626	0.143037	-6.77184	1.27e-11	1.17e-10
70451	Dhrs13	606.474	0.676741	0.100059	6.7634	1.35e-11	1.24e-10
396184	Flrt1	307.243	0.903059	0.133554	6.76177	1.36e-11	1.25e-10
11838	Arc	279.818	-1.01292	0.149838	-6.76012	1.38e-11	1.26e-10
14588	Gfra4	601.335	0.678829	0.100444	6.75827	1.4e-11	1.28e-10
70762	Dclk2	2579.23	0.575085	0.0851442	6.75425	1.44e-11	1.31e-10
110213	Tmbim6	7281.67	0.402953	0.0596961	6.75007	1.48e-11	1.35e-10
192786	Rapgef6	282.737	1.06412	0.157658	6.74953	1.48e-11	1.36e-10
26373	Clcn7	1472.46	0.565368	0.0837995	6.74667	1.51e-11	1.38e-10
27364	Srr	2926.47	0.599505	0.0888717	6.74574	1.52e-11	1.39e-10
17256	Mea1	2975.82	-0.554535	0.0822158	-6.74486	1.53e-11	1.4e-10
56325	Abcb9	706.304	-0.627758	0.093076	-6.74458	1.53e-11	1.4e-10
102278	Cpne7	714.072	-0.639556	0.0948435	-6.74327	1.55e-11	1.41e-10
50770	Atp11a	1284.1	0.569706	0.0844965	6.74236	1.56e-11	1.42e-10
207227	Stxbp5l	553.131	-0.795887	0.118071	-6.74077	1.58e-11	1.44e-10
381801	Tatdn2	930.861	-0.634843	0.0942256	-6.73748	1.61e-11	1.47e-10
67896	Ccdc80	322.546	0.920953	0.136713	6.73638	1.62e-11	1.48e-10
14269	Fnbp1	1529.11	-0.535244	0.0795092	-6.73184	1.68e-11	1.52e-10
320717	Pptc7	687.643	0.716319	0.106474	6.72764	1.72e-11	1.57e-10
69590	Gpx8	344.246	1.03676	0.154135	6.72633	1.74e-11	1.58e-10
11877	Arvcf	993.961	0.581534	0.0864587	6.72615	1.74e-11	1.58e-10
237615	Ankrd52	984.692	-0.586146	0.0872142	-6.72077	1.81e-11	1.64e-10
327814	Ppfia2	2781.8	-0.512275	0.0762435	-6.71894	1.83e-11	1.66e-10
102502	Pls1	81.8027	1.7007	0.253158	6.71792	1.84e-11	1.67e-10
228769	Psmf1	1894.9	0.506046	0.0753272	6.71797	1.84e-11	1.67e-10
14799	Gria1	8289.17	-0.481726	0.0717247	-6.71631	1.86e-11	1.69e-10
100039123	Gm14295	1234.81	-0.5827	0.0868002	-6.71312	1.91e-11	1.72e-10
18789	Papola	1503.43	-0.542566	0.0808463	-6.71109	1.93e-11	1.74e-10
67043	Syap1	427.322	-0.769333	0.114632	-6.71134	1.93e-11	1.74e-10
11481	Acvr2b	155.32	-1.23169	0.183524	-6.71132	1.93e-11	1.74e-10
81906	Cyp4x1	132.448	-1.4599	0.217516	-6.71169	1.92e-11	1.74e-10
18481	Pak3	2413.23	-0.637066	0.0949878	-6.70682	1.99e-11	1.79e-10
19340	Rab3d	1016.18	-0.575293	0.0857811	-6.70653	1.99e-11	1.8e-10
57279	Slc25a20	449.723	0.745424	0.111189	6.7041	2.03e-11	1.83e-10
26919	Zfp346	1472.6	0.717492	0.107043	6.70286	2.04e-11	1.84e-10
237339	L3mbtl3	703.726	0.660085	0.0985046	6.70106	2.07e-11	1.86e-10
100503884	Ccdc149	566.687	-0.69787	0.104174	-6.69906	2.1e-11	1.89e-10
19268	Ptprf	3160.44	0.548261	0.0818836	6.69561	2.15e-11	1.93e-10
18760	Prkd1	159.469	1.28601	0.192129	6.69346	2.18e-11	1.96e-10
217370	BC017643	491.542	0.767869	0.114765	6.69077	2.22e-11	1.99e-10
233919	Gpr26	479.717	0.756314	0.113056	6.68973	2.24e-11	2e-10
78757	Rictor	313.438	-0.932335	0.139361	-6.69005	2.23e-11	2e-10
17389	Mmp16	198.485	-1.12532	0.168233	-6.68907	2.25e-11	2.01e-10
19082	Prkag1	980.052	0.569163	0.0850919	6.6888	2.25e-11	2.02e-10
320244	Ttll5	291.376	-0.889982	0.133058	-6.6887	2.25e-11	2.02e-10
12048	Bcl2l1	2705.15	0.440291	0.0658631	6.68495	2.31e-11	2.07e-10
277396	Klhl23	2181.43	-0.50997	0.0762917	-6.68447	2.32e-11	2.07e-10
235439	Herc1	2554.91	-0.449979	0.0673203	-6.68415	2.32e-11	2.08e-10
17311	Kitl	816.096	-0.657297	0.0983586	-6.68265	2.35e-11	2.1e-10
224823	Rrp36	764.271	0.628482	0.0940909	6.67952	2.4e-11	2.14e-10
52397	Zfp644	727.17	-0.675962	0.101233	-6.67726	2.43e-11	2.17e-10
79554	Cptp	937.978	0.581769	0.0871518	6.67535	2.47e-11	2.2e-10
67661	Ift172	601.422	-0.715759	0.107232	-6.67487	2.47e-11	2.2e-10
21766	Tex261	510.234	0.751522	0.112637	6.67208	2.52e-11	2.24e-10
21356	Tapbp	623.059	0.677824	0.101589	6.67222	2.52e-11	2.24e-10
77980	Sbf1	2846.68	-0.458362	0.0687003	-6.67192	2.52e-11	2.25e-10
625098	Slc38a6	9070.94	-0.410063	0.0614699	-6.67095	2.54e-11	2.26e-10
13007	Csrp1	344.526	0.991178	0.148713	6.66506	2.65e-11	2.35e-10
68002	Sdhaf4	378.184	-0.801967	0.120374	-6.66229	2.7e-11	2.39e-10
68936	Smim11	130.244	-1.3982	0.20991	-6.66098	2.72e-11	2.41e-10
109054	Pfdn4	929.136	-0.647841	0.0973597	-6.6541	2.85e-11	2.53e-10
17775	Laptm4a	4254.02	0.408091	0.061351	6.65174	2.9e-11	2.57e-10
320038	Dlx6os1	3172.96	0.628896	0.0945854	6.64897	2.95e-11	2.61e-10
66643	Lix1	845.393	0.58728	0.0883449	6.64759	2.98e-11	2.64e-10
74760	Rab3il1	71.2054	1.82588	0.274751	6.64557	3.02e-11	2.67e-10
30930	Vps26a	1002.3	0.552252	0.0830964	6.64592	3.01e-11	2.67e-10
104248	Cabin1	1171.65	-0.577901	0.0869635	-6.64533	3.03e-11	2.67e-10
226519	Lamc1	649.183	0.656224	0.0987821	6.64315	3.07e-11	2.71e-10
382207	Jade3	128.588	-1.3454	0.20256	-6.64199	3.09e-11	2.73e-10
54130	Actr1a	6637.02	-0.387956	0.0584311	-6.63955	3.15e-11	2.78e-10
104252	Cdc42ep2	470.317	0.760527	0.114636	6.63429	3.26e-11	2.88e-10
56631	Trim17	760.99	0.701483	0.105754	6.63317	3.29e-11	2.9e-10
230082	Nol6	2597.36	0.432576	0.0652252	6.63203	3.31e-11	2.92e-10
26896	Med14	1621.17	0.578869	0.0873286	6.62864	3.39e-11	2.98e-10
69740	Dph5	192.495	-1.08241	0.163321	-6.62751	3.41e-11	3e-10
14672	Gna11	2673.83	-0.436175	0.0658234	-6.62645	3.44e-11	3.02e-10
105675	Ppif	1150.6	0.58189	0.0878315	6.62507	3.47e-11	3.05e-10
319415	Hs3st5	379.955	-0.96824	0.146167	-6.62419	3.49e-11	3.07e-10
72393	Faim2	1562.74	-0.538112	0.081288	-6.61981	3.6e-11	3.16e-10
224703	44622	698.568	0.667598	0.100878	6.61786	3.64e-11	3.2e-10
213541	Ythdf2	702.439	-0.649805	0.0981987	-6.61725	3.66e-11	3.21e-10
52892	Sco1	179.656	-1.1577	0.174955	-6.61713	3.66e-11	3.21e-10
277353	Tcfl5	50.0778	-2.19442	0.331717	-6.61534	3.71e-11	3.25e-10
21685	Tef	2538.62	0.526767	0.0797067	6.60881	3.87e-11	3.39e-10
12653	Chgb	8320.34	-0.539745	0.0817116	-6.60548	3.96e-11	3.47e-10
108071	Grm5	1533.92	-0.615699	0.0932396	-6.6034	4.02e-11	3.51e-10
68920	1110065P20Rik	1023.5	0.643208	0.0974215	6.60232	4.05e-11	3.54e-10
11517	Adcyap1r1	3341.31	0.686207	0.103951	6.60123	4.08e-11	3.56e-10
19703	Renbp	56.8083	2.04187	0.309409	6.59925	4.13e-11	3.61e-10
56297	Arl6	691.794	0.633015	0.0959889	6.59467	4.26e-11	3.72e-10
241576	Ldlrad3	318.123	1.01763	0.154375	6.59195	4.34e-11	3.78e-10
18516	Pbx3	275.156	1.27365	0.19326	6.59036	4.39e-11	3.82e-10
54196	Pabpn1	1942.03	-0.489592	0.0743114	-6.58838	4.45e-11	3.87e-10
13495	Drg2	1991.53	0.492709	0.0748357	6.58387	4.58e-11	3.99e-10
67039	Rbm25	1584.99	-0.523539	0.0795195	-6.58378	4.59e-11	3.99e-10
213819	Casd1	810.381	-0.653169	0.0992252	-6.58269	4.62e-11	4.02e-10
11520	Plin2	130.013	1.394	0.211861	6.57979	4.71e-11	4.09e-10
66537	Pomp	3026.83	-0.570185	0.0866602	-6.57955	4.72e-11	4.1e-10
54343	Atf7ip	375.668	-0.844425	0.12838	-6.57753	4.78e-11	4.15e-10
56327	Arl2	1515.75	0.540315	0.0821586	6.57649	4.82e-11	4.18e-10
66625	Pnisr	1004.72	-0.564441	0.0858298	-6.57628	4.82e-11	4.18e-10
11489	Adam12	442.109	0.783584	0.119164	6.57565	4.84e-11	4.2e-10
140859	Nek8	136.562	1.32637	0.201738	6.57471	4.87e-11	4.22e-10
20238	Atxn1	1057.91	-0.547403	0.0832754	-6.57341	4.92e-11	4.26e-10
76238	Grhpr	117.961	1.48339	0.22572	6.57181	4.97e-11	4.3e-10
73822	Mfsd12	380.993	0.850653	0.12944	6.57178	4.97e-11	4.3e-10
66627	Ogfod2	847.262	0.651478	0.0991375	6.57146	4.98e-11	4.3e-10
207683	Igsf11	261.815	-1.09796	0.167067	-6.57198	4.97e-11	4.3e-10
70503	Ddo	57.1491	2.04295	0.310954	6.56996	5.03e-11	4.34e-10
76252	Atp6v0e2	14137.8	0.376976	0.0573793	6.56989	5.04e-11	4.34e-10
55960	Ebag9	189.029	-1.08998	0.16596	-6.56772	5.11e-11	4.4e-10
76376	Slc24a2	390.971	-0.856712	0.130469	-6.5664	5.15e-11	4.44e-10
27041	G3bp1	1264.32	-0.515041	0.0784419	-6.5659	5.17e-11	4.45e-10
238331	Zdhhc22	170.297	1.1834	0.180278	6.56431	5.23e-11	4.5e-10
114143	Atp6v0b	8300.3	0.384833	0.058629	6.56387	5.24e-11	4.51e-10
228777	Nrsn2	367.258	0.846856	0.129076	6.5609	5.35e-11	4.6e-10
52717	Anapc16	1743.97	0.507979	0.0774722	6.55692	5.49e-11	4.72e-10
76898	B3gat1	3971.94	-0.397713	0.0606695	-6.55539	5.55e-11	4.77e-10
69923	Agk	894.279	-0.583953	0.0890917	-6.55451	5.58e-11	4.79e-10
77034	2510039O18Rik	762.086	0.60802	0.0927745	6.55374	5.61e-11	4.81e-10
20354	Sema4d	242.646	-0.980633	0.149717	-6.54993	5.76e-11	4.94e-10
14787	Rhpn1	203.192	1.05658	0.161391	6.54672	5.88e-11	5.04e-10
14594	Ggta1	82.4481	1.67867	0.256432	6.54625	5.9e-11	5.05e-10
76938	Rbm17	1062.61	-0.569342	0.0869859	-6.54522	5.94e-11	5.08e-10
15468	Prmt2	3309.33	-0.406266	0.0620812	-6.54411	5.99e-11	5.12e-10
59044	Rnf130	2267.2	-0.448469	0.0685371	-6.54345	6.01e-11	5.14e-10
76816	Sdccag8	286.761	-0.957559	0.146339	-6.54342	6.01e-11	5.14e-10
101513	Mob2	580.987	0.692877	0.105932	6.54075	6.12e-11	5.23e-10
232934	Mypop	267.699	-1.04575	0.159976	-6.53693	6.28e-11	5.36e-10
320595	Phf8	589.547	-0.820133	0.125482	-6.53584	6.33e-11	5.4e-10
18226	Nup62	1128.29	0.605751	0.0927038	6.53426	6.39e-11	5.45e-10
109154	Mlec	2441.58	-0.45474	0.0696259	-6.53119	6.52e-11	5.56e-10
68795	Ubr3	2346.42	-0.472145	0.0722968	-6.53065	6.55e-11	5.58e-10
227835	Gtdc1	440.988	-0.817965	0.125283	-6.52894	6.62e-11	5.64e-10
381626	Rbm33	665.669	-0.710013	0.108753	-6.52866	6.64e-11	5.65e-10
229584	Pogz	743.611	-0.598459	0.091697	-6.52648	6.73e-11	5.72e-10
347740	2900097C17Rik	20176.3	-0.432414	0.0662721	-6.52482	6.81e-11	5.79e-10
21886	Tle2	634.495	-0.667002	0.102227	-6.52473	6.81e-11	5.79e-10
17388	Mmp15	1396.35	0.642238	0.0985109	6.51946	7.06e-11	5.99e-10
28109	D10Wsu102e	676.899	-0.720676	0.110563	-6.51824	7.11e-11	6.03e-10
20909	Stx4a	666.329	-0.734834	0.112812	-6.51379	7.33e-11	6.21e-10
68708	Rabl2	331.016	-0.832167	0.127769	-6.51304	7.36e-11	6.24e-10
17524	Mpp1	717.167	0.635731	0.0976434	6.51075	7.48e-11	6.33e-10
71514	Sfpq	3122.67	-0.423902	0.0651087	-6.51069	7.48e-11	6.33e-10
59012	Moxd1	79.9042	1.80442	0.277173	6.51007	7.51e-11	6.35e-10
105559	Mbnl2	797.558	-0.691765	0.106257	-6.5103	7.5e-11	6.35e-10
56041	Uso1	1484.78	-0.72117	0.110795	-6.50904	7.56e-11	6.39e-10
209224	Enox2	394.734	-0.780729	0.120018	-6.50509	7.76e-11	6.56e-10
23986	Eci2	407.68	0.784828	0.120668	6.50402	7.82e-11	6.6e-10
97961	Nol12	496.076	-0.81639	0.125585	-6.50069	8e-11	6.75e-10
68949	Zfas1	585.474	0.730694	0.112438	6.49866	8.1e-11	6.83e-10
13043	Cttn	3998.18	-0.420505	0.064713	-6.49799	8.14e-11	6.86e-10
382014	Ano8	910.529	-0.616744	0.0949177	-6.49767	8.16e-11	6.87e-10
75560	Ep400	748.361	-0.633833	0.097578	-6.49565	8.27e-11	6.96e-10
21841	Tia1	830.634	-0.580031	0.0893169	-6.49408	8.35e-11	7.03e-10
17196	Mbp	225.123	1.27142	0.195881	6.49076	8.54e-11	7.18e-10
66402	Sln	154.186	1.37251	0.211477	6.49011	8.58e-11	7.21e-10
14733	Gpc1	2199.85	-0.479494	0.0739256	-6.48616	8.81e-11	7.4e-10
70333	Cd3eap	472.202	-0.787646	0.121438	-6.486	8.81e-11	7.4e-10
108086	Rnf216	738.075	-0.616447	0.0950749	-6.48381	8.94e-11	7.51e-10
16332	Inppl1	306.469	0.973113	0.150108	6.48274	9.01e-11	7.55e-10
14571	Gpd2	770.59	-0.6252	0.0964808	-6.48005	9.17e-11	7.69e-10
14548	Mrps33	1164.92	-0.535331	0.0826189	-6.47952	9.2e-11	7.71e-10
52683	Ncaph2	2047.31	-0.474125	0.0731817	-6.47874	9.25e-11	7.74e-10
93790	Nipa2	978.688	0.58344	0.0900657	6.47793	9.3e-11	7.78e-10
107375	Slc25a45	81.3438	1.70329	0.263221	6.47095	9.74e-11	8.15e-10
13628	Eef1a2	8081.79	-0.375468	0.0580328	-6.46994	9.8e-11	8.2e-10
17872	Ppp1r15a	733.317	-2.20436	0.341139	-6.46176	1.03e-10	8.65e-10
194237	Rimkla	802.486	0.695691	0.107689	6.46019	1.05e-10	8.73e-10
319468	Ppm1h	2486.93	-0.468919	0.0725859	-6.4602	1.05e-10	8.73e-10
11980	Atp8a1	2754.04	-0.464797	0.071986	-6.45677	1.07e-10	8.92e-10
66300	Inafm1	653.086	0.687532	0.106485	6.4566	1.07e-10	8.93e-10
210801	Unc5d	965.187	-0.650702	0.100783	-6.45647	1.07e-10	8.93e-10
228836	Dlgap4	3021.94	-0.454479	0.0703993	-6.45573	1.08e-10	8.97e-10
19231	Ptma	7308.18	-0.464977	0.0720309	-6.45525	1.08e-10	8.99e-10
22634	Plagl1	427.037	-0.988187	0.153082	-6.45527	1.08e-10	8.99e-10
77963	Hook1	336.781	-0.841509	0.130415	-6.45253	1.1e-10	9.15e-10
20163	Rsu1	1111.22	0.571366	0.0886071	6.44832	1.13e-10	9.39e-10
232969	Zfp428	738.829	-0.795138	0.123307	-6.44847	1.13e-10	9.39e-10
19075	Prim1	159.949	1.15848	0.179685	6.44728	1.14e-10	9.45e-10
11991	Hnrnpd	2844.27	-0.466075	0.0723262	-6.44407	1.16e-10	9.65e-10
80517	Herpud2	580.964	-0.678857	0.105351	-6.44375	1.17e-10	9.67e-10
223922	Atf7	318.796	0.854854	0.132674	6.44328	1.17e-10	9.69e-10
22222	Ubr1	914.012	-0.637916	0.0990403	-6.44097	1.19e-10	9.83e-10
66645	Pspc1	1564.21	0.49825	0.0773652	6.44023	1.19e-10	9.88e-10
387609	Zhx2	487.887	0.823435	0.12787	6.43961	1.2e-10	9.91e-10
21354	Tap1	349.072	0.860767	0.133673	6.43937	1.2e-10	9.92e-10
71691	Pnmal1	763.977	-0.619567	0.0962416	-6.43763	1.21e-10	1e-09
667803	H2-T-ps	24.9895	4.32266	0.671729	6.43512	1.23e-10	1.02e-09
24136	Zeb2	1104.66	-0.534081	0.0830517	-6.43071	1.27e-10	1.05e-09
67471	Gpatch1	305.734	-0.914232	0.14216	-6.43099	1.27e-10	1.05e-09
22687	Zpr1	816.821	-0.603487	0.0938906	-6.42755	1.3e-10	1.07e-09
19821	Rnf2	886.173	0.599936	0.0933579	6.4262	1.31e-10	1.08e-09
19719	Rfng	2081.56	0.462596	0.0720067	6.42434	1.32e-10	1.09e-09
56350	Arl3	1436.07	-0.543108	0.084529	-6.42511	1.32e-10	1.09e-09
75646	Rai14	154.806	1.17534	0.182998	6.42269	1.34e-10	1.1e-09
64297	Gprc5b	573.361	0.999475	0.155602	6.42327	1.33e-10	1.1e-09
68291	Mto1	293.954	-0.862676	0.13442	-6.41779	1.38e-10	1.14e-09
11305	Abca2	2365.04	-0.485214	0.075634	-6.41529	1.41e-10	1.15e-09
83602	Gtf2a1	658.628	-0.649539	0.10126	-6.41457	1.41e-10	1.16e-09
217365	Nploc4	2705.22	0.438939	0.0684716	6.41052	1.45e-10	1.19e-09
238988	Erc2	1958.66	-0.497892	0.0776872	-6.40893	1.47e-10	1.2e-09
18648	Pgam1	14871.6	0.356542	0.0556392	6.40811	1.47e-10	1.21e-09
320714	Trappc11	1162.93	-0.554694	0.0865804	-6.40669	1.49e-10	1.22e-09
11735	Ank3	2070.85	-0.452797	0.0706859	-6.40576	1.5e-10	1.23e-09
228005	Ppig	874.768	-0.613986	0.0958647	-6.40472	1.51e-10	1.23e-09
56752	Aldh9a1	995.546	0.553295	0.0864089	6.40322	1.52e-10	1.24e-09
19652	Rbm3	3655.86	-0.524238	0.0818619	-6.40393	1.51e-10	1.24e-09
26403	Map3k11	330.061	0.838858	0.131047	6.40122	1.54e-10	1.26e-09
19718	Rfc2	1000.6	0.554117	0.0865634	6.40129	1.54e-10	1.26e-09
18044	Nfya	983.366	-0.581426	0.090828	-6.4014	1.54e-10	1.26e-09
12313	Calm1	44824.1	-0.344461	0.0538341	-6.39856	1.57e-10	1.28e-09
381511	Pdp1	884.728	-0.603787	0.0943651	-6.39842	1.57e-10	1.28e-09
18209	Ntn3	168.339	1.31957	0.20626	6.39759	1.58e-10	1.29e-09
53972	Ngef	2908.3	-0.453763	0.0709342	-6.39695	1.59e-10	1.29e-09
11502	Adam9	980.858	0.600931	0.0939628	6.39541	1.6e-10	1.3e-09
19272	Ptprk	1314.83	-0.576437	0.0901196	-6.39635	1.59e-10	1.3e-09
226412	R3hdm1	1958	-0.597855	0.0935218	-6.39268	1.63e-10	1.33e-09
12454	Ccnk	784.025	0.593801	0.0929176	6.39062	1.65e-10	1.34e-09
14687	Gnaz	1024.79	-0.654043	0.102359	-6.38969	1.66e-10	1.35e-09
69635	Dapk1	1083.8	-0.559863	0.0876303	-6.38892	1.67e-10	1.36e-09
219249	Tdrd3	657.426	-0.702881	0.110035	-6.38776	1.68e-10	1.37e-09
74522	Morc2a	1345.37	-0.48118	0.075346	-6.38627	1.7e-10	1.38e-09
11564	Adsl	936.029	0.567555	0.0888823	6.38547	1.71e-10	1.39e-09
23922	Jtb	416.911	-0.85233	0.13348	-6.38543	1.71e-10	1.39e-09
15051	H2-T9	83.6745	1.642	0.257234	6.3833	1.73e-10	1.4e-09
78771	Mctp1	702.27	-0.721693	0.113087	-6.38175	1.75e-10	1.42e-09
110351	Rap1gap	3179.46	0.443053	0.0694557	6.37893	1.78e-10	1.44e-09
19988	Rpl6	6662.37	-0.434435	0.068124	-6.37713	1.8e-10	1.46e-09
170770	Bbc3	419.495	0.962844	0.151005	6.37622	1.82e-10	1.47e-09
74998	Rab11fip2	525.6	-0.679724	0.106608	-6.37593	1.82e-10	1.47e-09
68839	Ankrd46	3662.95	-0.442113	0.0694254	-6.36817	1.91e-10	1.54e-09
114741	Supt16	1367.64	-0.493078	0.0774238	-6.36856	1.91e-10	1.54e-09
114664	Hsd17b11	342.883	0.877108	0.137748	6.36748	1.92e-10	1.55e-09
18611	Pea15a	17082	0.470062	0.0738451	6.36552	1.95e-10	1.57e-09
18823	Plp1	153.852	1.31305	0.206335	6.36366	1.97e-10	1.59e-09
66656	Eef1d	1579.53	-0.5056	0.0794559	-6.36328	1.97e-10	1.59e-09
100040724	Mirg	226.085	-0.957509	0.15046	-6.36387	1.97e-10	1.59e-09
170644	Ubn1	825.429	-0.571931	0.0899253	-6.36007	2.02e-10	1.62e-09
99470	Magi3	936.541	-0.690442	0.108547	-6.36074	2.01e-10	1.62e-09
12005	Axin1	473.906	-0.723976	0.113867	-6.3581	2.04e-10	1.64e-09
18032	Nfix	3133.73	0.594793	0.093562	6.35721	2.05e-10	1.65e-09
11569	Aebp2	534.917	-0.696141	0.109561	-6.35393	2.1e-10	1.69e-09
11848	Rhoa	4163.42	0.3909	0.0615381	6.35215	2.12e-10	1.7e-09
66390	Prelid3b	579.633	-0.669404	0.105407	-6.35064	2.14e-10	1.72e-09
28146	Serp1	1287	0.660083	0.10401	6.34633	2.21e-10	1.77e-09
12069	Bex2	9204.03	-0.514747	0.0811378	-6.34411	2.24e-10	1.79e-09
66993	Smarcd3	868.156	-0.60678	0.0956398	-6.34443	2.23e-10	1.79e-09
98415	Nucks1	3009.6	-0.421972	0.0665297	-6.34261	2.26e-10	1.81e-09
18984	Por	1811.59	-0.468524	0.0739474	-6.33591	2.36e-10	1.89e-09
319807	Nwd2	2236.93	-0.520691	0.0822023	-6.33427	2.38e-10	1.91e-09
18143	Npas2	214.261	-1.02378	0.161649	-6.33335	2.4e-10	1.92e-09
18700	Piga	183.267	1.43949	0.227366	6.33114	2.43e-10	1.94e-09
66296	Haus2	532.619	0.671845	0.106116	6.33124	2.43e-10	1.94e-09
268567	Tmem229b	3635.76	0.407561	0.0643772	6.33083	2.44e-10	1.95e-09
50767	Pnpla6	840.701	-0.568856	0.0898893	-6.3284	2.48e-10	1.97e-09
217119	Xylt2	787.104	-0.862398	0.136259	-6.3291	2.47e-10	1.97e-09
381802	Tsen2	221.633	-1.10653	0.174844	-6.32869	2.47e-10	1.97e-09
94232	Ubqln4	2445.6	0.466781	0.0737866	6.3261	2.51e-10	2e-09
18133	Nov	1112.95	0.772465	0.122126	6.32515	2.53e-10	2.01e-09
20610	Sumo3	2202.33	-0.575729	0.0910515	-6.32311	2.56e-10	2.04e-09
20822	Trove2	1239.45	0.72582	0.114852	6.31963	2.62e-10	2.08e-09
70567	Fra10ac1	179.707	-1.14207	0.180697	-6.32033	2.61e-10	2.08e-09
64378	Gpr88	1154.43	-1.57798	0.249799	-6.31698	2.67e-10	2.12e-09
544752	Tug1	2861.91	-0.529877	0.083895	-6.31596	2.68e-10	2.13e-09
69080	Gmppa	568.783	-0.658042	0.104246	-6.31237	2.75e-10	2.18e-09
67112	Fgf22	45.5857	2.54282	0.402961	6.31033	2.78e-10	2.21e-09
22384	Eif4h	5715.08	-0.419018	0.0664101	-6.30956	2.8e-10	2.22e-09
66256	Ssr2	2257.18	-0.637743	0.101091	-6.30862	2.82e-10	2.23e-09
74525	Fam234b	3041.13	0.402799	0.0638607	6.30746	2.84e-10	2.25e-09
71982	Snx10	2506.73	-0.444885	0.0705745	-6.30376	2.91e-10	2.3e-09
15958	Ifit2	114.89	1.34789	0.21384	6.30327	2.91e-10	2.31e-09
72097	2010300C02Rik	538.016	-0.955924	0.151664	-6.30292	2.92e-10	2.31e-09
70465	Wdr77	1607.22	-0.502128	0.0796841	-6.30148	2.95e-10	2.33e-09
66985	Rassf7	82.7314	1.56058	0.24767	6.30102	2.96e-10	2.34e-09
320845	A230056P14Rik	138.184	-1.21775	0.193285	-6.3003	2.97e-10	2.34e-09
218232	Ptpdc1	315.486	-0.839261	0.133214	-6.30012	2.97e-10	2.35e-09
11861	Arl4a	957.909	-0.582494	0.0925146	-6.29624	3.05e-10	2.4e-09
100503043	Armcx4	2016.63	-0.553302	0.0878799	-6.29612	3.05e-10	2.41e-09
74015	Fcho1	960.265	-0.633643	0.100661	-6.29482	3.08e-10	2.42e-09
268902	Robo2	2939.04	-0.622071	0.0988382	-6.29383	3.1e-10	2.44e-09
16492	Kcna4	532	-0.747593	0.118807	-6.29249	3.12e-10	2.46e-09
54371	Chst2	2195.17	-0.776544	0.123413	-6.29222	3.13e-10	2.46e-09
66513	Tab1	901.036	0.547453	0.0870273	6.2906	3.16e-10	2.49e-09
67269	Agtpbp1	2919.08	-0.481539	0.0765531	-6.29027	3.17e-10	2.49e-09
76137	Mcur1	170.064	1.1325	0.180067	6.28931	3.19e-10	2.5e-09
51801	Ramp1	128.146	1.47495	0.234582	6.28756	3.22e-10	2.53e-09
73338	Itpripl1	69.6292	1.7931	0.285281	6.28539	3.27e-10	2.57e-09
16832	Ldhb	13240.4	0.376768	0.0599992	6.27956	3.4e-10	2.66e-09
17532	Mras	2068.74	0.444354	0.070771	6.27876	3.41e-10	2.67e-09
72041	Alkbh4	233.853	0.95199	0.151651	6.27751	3.44e-10	2.69e-09
13426	Dync1i1	3037.4	-0.436243	0.0695475	-6.27259	3.55e-10	2.78e-09
269523	Vcp	13248.3	-0.331964	0.0529281	-6.27198	3.56e-10	2.79e-09
16784	Lamp2	1147.8	0.5652	0.0901376	6.27041	3.6e-10	2.82e-09
170719	Oxr1	1933.68	-0.527134	0.0841128	-6.26698	3.68e-10	2.88e-09
224088	Atp13a3	905.867	0.542408	0.0865567	6.26651	3.69e-10	2.89e-09
73095	Slc25a42	495.219	0.76054	0.121387	6.26541	3.72e-10	2.9e-09
11750	Anxa7	1182.63	0.504149	0.08046	6.26584	3.71e-10	2.9e-09
64933	Ap3m2	3519.72	0.423058	0.0675467	6.26319	3.77e-10	2.94e-09
57908	Zfp318	1197	-0.534097	0.0853161	-6.26021	3.84e-10	3e-09
66646	Rpe	268.114	-0.98116	0.156776	-6.25836	3.89e-10	3.03e-09
234023	Arglu1	818.087	-0.576924	0.0922427	-6.25442	3.99e-10	3.11e-09
18750	Prkca	1910.68	-0.438072	0.0700541	-6.25334	4.02e-10	3.13e-09
74006	Dnm1l	3353.75	-0.504604	0.0806958	-6.25316	4.02e-10	3.13e-09
13196	Asap1	1236.53	0.529409	0.0847053	6.25001	4.1e-10	3.19e-09
20227	Sart1	1199.71	-0.493954	0.0790415	-6.2493	4.12e-10	3.2e-09
245578	Pcdh11x	1400.8	-0.818183	0.13092	-6.24951	4.12e-10	3.2e-09
56338	Txnip	163.978	1.20938	0.193532	6.24897	4.13e-10	3.21e-09
77128	Crebrf	166.424	-1.19314	0.191132	-6.24251	4.31e-10	3.34e-09
14617	Gjd2	698.452	-0.58836	0.0942628	-6.2417	4.33e-10	3.36e-09
100504467	Gm16596	94.977	1.44155	0.231075	6.23847	4.42e-10	3.43e-09
109232	Sccpdh	1521.94	-0.482698	0.0774084	-6.23573	4.5e-10	3.49e-09
20319	Sfrp2	245.484	0.991223	0.15898	6.23489	4.52e-10	3.5e-09
72399	Brap	1416.5	0.476458	0.0764225	6.23452	4.53e-10	3.51e-09
212919	Kctd7	791.625	0.594515	0.0953695	6.2338	4.55e-10	3.52e-09
13046	Celf1	1952.44	-0.440515	0.0706788	-6.23262	4.59e-10	3.55e-09
227648	Sec16a	1103.46	-0.565315	0.0907339	-6.23047	4.65e-10	3.6e-09
54616	Extl3	3134.37	0.426688	0.0685023	6.22882	4.7e-10	3.63e-09
26451	Rpl27a	4475.94	-0.521836	0.0837941	-6.2276	4.74e-10	3.66e-09
24135	Zfp68	504.373	-0.732615	0.117644	-6.2274	4.74e-10	3.66e-09
[truncated: 4,956 more rows]

## Sheet: 2. shDek in vivo bacTRAP
IDs	Genes	baseMean	log2FoldChange	lfcSE	stat	pvalue	padj
72290	Lsm11	1795.68	2.01416	0.272159	7.40068	1.35491e-13	1.86571e-09
13052	Cxadr	658.43	1.8465	0.265344	6.95889	3.42971e-12	2.36135e-08
17355	Aff1	403.268	-1.99298	0.296307	-6.72606	1.74321e-11	8.00134e-08
16565	Kif21b	3838.04	1.29495	0.212354	6.09805	1.07369e-09	3.69616e-06
276952	Rasl10b	783.665	1.28085	0.214618	5.96803	2.40143e-09	6.61352e-06
111970	Dlx1as	746.19	1.57485	0.275459	5.71717	1.08311e-08	2.48574e-05
18176	Nras	2261.76	0.70081	0.126432	5.54297	2.97381e-08	5.82905e-05
75778	Them4	354.908	-1.07522	0.194779	-5.52018	3.38652e-08	5.82905e-05
16796	Lasp1	3286.58	0.91701	0.167589	5.47177	4.45573e-08	6.81726e-05
26971	Pla2g2f	87.2163	7.19894	1.36979	5.25552	1.4761e-07	0.000203259
93871	Brwd1	2438.23	0.711558	0.137684	5.16804	2.36556e-07	0.000271448
76142	Ppp1r14c	281.486	-1.49851	0.289472	-5.17669	2.25855e-07	0.000271448
17436	Me1	1262.12	0.675331	0.131536	5.13417	2.83389e-07	0.000300174
56795	Arl10	129.74	1.85328	0.362343	5.11472	3.14208e-07	0.000307177
74270	Usp20	1346.65	1.05322	0.2064	5.10283	3.34616e-07	0.000307177
56461	Kcnip3	5048.39	-0.888041	0.175999	-5.04573	4.51801e-07	0.000388831
102626	Mapkapk3	26.4992	4.04963	0.807535	5.01481	5.30868e-07	0.000430003
70727	Rasgef1a	3282.35	0.735744	0.148723	4.94708	7.53357e-07	0.000576318
11735	Ank3	4678.64	-0.973164	0.197598	-4.92496	8.43775e-07	0.000611515
110829	Lims1	630.048	1.06657	0.218087	4.89056	1.00548e-06	0.000683354
606496	Gsk3a	2531.31	-0.992598	0.203255	-4.88351	1.04215e-06	0.000683354
353258	Ltv1	170.852	-1.79629	0.375011	-4.78997	1.66807e-06	0.00104406
71529	Kazn	1358.02	-0.858576	0.18035	-4.76062	1.93001e-06	0.00115549
20185	Ncor1	4391.13	-0.685534	0.144914	-4.73063	2.23826e-06	0.0012842
233016	Blvrb	146.129	1.56655	0.332553	4.71068	2.46888e-06	0.00130755
14389	Gab2	757.417	1.16621	0.247481	4.71231	2.44925e-06	0.00130755
13544	Dvl3	1736.64	1.01344	0.216949	4.67135	2.99227e-06	0.00152606
320038	Dlx6os1	319.585	1.68325	0.363	4.63706	3.53404e-06	0.00173799
22785	Slc30a4	741.624	0.856707	0.185172	4.62654	3.71833e-06	0.00176556
217198	Plekhh3	133.635	1.82632	0.395481	4.61797	3.87504e-06	0.00177864
76055	Mgea5	4426.22	0.749804	0.163666	4.58131	4.62064e-06	0.00205246
67103	Ptgr1	32.5058	3.09167	0.677317	4.56458	5.00502e-06	0.00215372
226180	Ina	2767.82	-0.73708	0.161726	-4.55758	5.17461e-06	0.00215922
17750	Mt2	1220.61	0.893961	0.196991	4.53808	5.67682e-06	0.00217138
319263	Pcmtd1	2369.95	-0.842257	0.185308	-4.54516	5.48925e-06	0.00217138
108871	4930447M23Rik	99.426	-2.24937	0.495188	-4.54246	5.56004e-06	0.00217138
231834	Snx8	306.873	2.01402	0.448196	4.49361	7.00252e-06	0.00253749
56442	Serinc1	2752.29	-0.621258	0.138198	-4.49543	6.94295e-06	0.00253749
217340	Rnf157	4401.44	-0.859105	0.191501	-4.48617	7.25139e-06	0.0025603
67771	Arpc5	3583.29	0.75879	0.169451	4.47795	7.53648e-06	0.00259443
15168	Hcn3	211.974	1.26441	0.284161	4.44964	8.60126e-06	0.00284774
382620	Tmed8	2190.97	0.776795	0.174939	4.44038	8.97993e-06	0.00284774
26398	Map2k4	4954.05	-0.650844	0.146653	-4.43798	9.08062e-06	0.00284774
14687	Gnaz	1021.76	-0.961709	0.216722	-4.43753	9.09952e-06	0.00284774
68066	Slc25a39	894.365	0.928733	0.210007	4.42239	9.76158e-06	0.0029565
23936	Lynx1	4606.21	-0.77904	0.176259	-4.41986	9.87646e-06	0.0029565
22390	Wee1	386.9	-0.945737	0.214929	-4.40023	1.08136e-05	0.00316814
11444	Chrnb2	786.866	1.10172	0.252461	4.36392	1.2775e-05	0.00366482
16149	Cd74	250.256	4.40734	1.02321	4.30736	1.65218e-05	0.0045501
106840	Unc119b	270.976	1.52745	0.354351	4.31055	1.62847e-05	0.0045501
29813	Zfp385a	959.535	1.01985	0.23772	4.29011	1.78586e-05	0.00480192
545554	Ankrd34a	1867.84	-0.795521	0.185578	-4.28671	1.81336e-05	0.00480192
19703	Renbp	34.2065	2.9286	0.691401	4.23574	2.27797e-05	0.00591842
66596	Gtf3a	183.748	-1.20494	0.285179	-4.22521	2.38717e-05	0.00608728
53614	Reck	84.9089	2.16133	0.513131	4.21205	2.53067e-05	0.00611356
545474	Scrt2	726.984	1.22199	0.289728	4.2177	2.46803e-05	0.00611356
57780	Fxyd7	1020.12	-1.10268	0.261739	-4.21289	2.52121e-05	0.00611356
234889	Gucy1a2	3524.96	-0.605526	0.144678	-4.18535	2.84726e-05	0.00662671
110197	Dgkg	2505.14	-0.685159	0.163912	-4.18005	2.91444e-05	0.00662671
53761	Prrc2a	6425.53	-0.698363	0.167136	-4.17841	2.93558e-05	0.00662671
216874	Camta2	3902.19	-0.789255	0.1888	-4.18037	2.91032e-05	0.00662671
83669	Wdr6	2268.81	0.623118	0.149723	4.16179	3.15759e-05	0.00701291
231807	BC037034	1457.34	1.15377	0.277639	4.15565	3.24363e-05	0.00708965
97998	Deptor	1369.01	-0.91781	0.221489	-4.14382	3.41563e-05	0.00734893
26358	Aldh1a7	33.8514	5.1633	1.25173	4.12494	3.70829e-05	0.00782325
78506	Micu3	2207.27	-0.641684	0.155659	-4.12238	3.7497e-05	0.00782325
23950	Dnajb6	2760.54	-0.608247	0.147673	-4.11886	3.80745e-05	0.00782516
227541	Camk1d	5514.47	-0.638272	0.155238	-4.11156	3.93e-05	0.00794576
71970	Zbed5	63.4245	-2.22245	0.540934	-4.10855	3.98154e-05	0.00794576
56420	Ppp4c	480.166	1.02511	0.250363	4.09449	4.23107e-05	0.00832312
76820	Fam49a	3792.47	-0.59908	0.146896	-4.07826	4.5374e-05	0.0088
218194	Phactr1	6533.25	-0.581848	0.143066	-4.06698	4.76257e-05	0.00898511
232906	Arhgap35	7313.46	-0.652136	0.160599	-4.06064	4.89385e-05	0.00898511
103266	Tmem263	973.156	-0.873836	0.214909	-4.06608	4.78111e-05	0.00898511
72297	B3gnt3	20.024	-3.57658	0.880692	-4.06111	4.88408e-05	0.00898511
14219	Ctgf	276.826	1.82495	0.450356	4.05224	5.07288e-05	0.00914042
24051	Sgcb	434.549	0.788007	0.194892	4.04331	5.27013e-05	0.00914042
73251	Setd7	10962.5	0.590801	0.146182	4.04153	5.31034e-05	0.00914042
30959	Ddx25	556.44	-0.652812	0.16135	-4.04593	5.21154e-05	0.00914042
16601	Klf9	1446.69	-0.785722	0.194258	-4.04474	5.23822e-05	0.00914042
69017	Prrt2	5523.27	-0.65759	0.163179	-4.02988	5.58064e-05	0.00948709
170483	Grin3b	17.3751	5.3749	1.33911	4.0138	5.97499e-05	0.00991273
211922	Dennd6a	710.324	-0.962967	0.239797	-4.01576	5.92546e-05	0.00991273
74464	Zswim5	850.539	0.821188	0.205002	4.00576	6.18174e-05	0.0101336
78388	Mvp	73.793	2.31644	0.579175	3.99956	6.34606e-05	0.0102101
12282	Hyou1	1246.42	0.716639	0.179231	3.99842	6.3767e-05	0.0102101
100038882	Isg15	74.1621	2.73226	0.685012	3.98864	6.64544e-05	0.0103855
57436	Gabarapl1	7927.54	-0.554693	0.139336	-3.98098	6.86331e-05	0.0103855
108699	Chn1	16787.3	-0.587358	0.147179	-3.99077	6.58582e-05	0.0103855
72685	Dnajc6	5166.98	-0.709759	0.178198	-3.98298	6.80559e-05	0.0103855
110750	Cse1l	540.896	-1.00984	0.253667	-3.98099	6.863e-05	0.0103855
57440	Ehd3	2488.78	-0.589084	0.148174	-3.97563	7.01946e-05	0.0105063
69993	Chn2	750.229	-1.07023	0.269659	-3.96882	7.22281e-05	0.0106944
67145	Tomm34	4422.47	0.899437	0.22774	3.9494	7.83489e-05	0.0114773
20492	Slbp	580.606	0.779565	0.197695	3.94328	8.03743e-05	0.01165
67784	Plxnd1	1602.73	0.91218	0.23166	3.93758	8.23087e-05	0.0118062
20630	Snrpc	375.744	0.931316	0.237082	3.92825	8.55656e-05	0.0121468
14571	Gpd2	2444.95	-0.59023	0.151001	-3.90877	9.27673e-05	0.0129031
330627	Trim66	967.468	-0.853875	0.218369	-3.91023	9.22066e-05	0.0129031
13653	Egr1	4747.67	-0.80862	0.207069	-3.90507	9.41997e-05	0.0129713
13170	Dbp	249.157	-1.27517	0.32678	-3.90221	9.53174e-05	0.0129953
11593	Aga	21.6712	3.91891	1.00508	3.89911	9.65468e-05	0.0130338
26903	Dysf	88.0858	1.40697	0.361915	3.88758	0.000101247	0.0135356
67830	Rer1	347.696	-0.883218	0.227559	-3.88127	0.000103912	0.0137584
15211	Hexa	252.836	1.13055	0.291915	3.87287	0.000107562	0.013972
65113	Ndfip1	1318.85	-0.700573	0.180999	-3.8706	0.00010857	0.013972
15572	Elavl4	1785.77	-0.97216	0.251098	-3.87164	0.000108104	0.013972
17748	Mt1	2052.25	0.584511	0.151602	3.85556	0.000115464	0.0147217
21804	Tgfb1i1	442.393	1.37915	0.357954	3.85287	0.00011674	0.0147478
21422	Tfcp2	484.238	1.00085	0.26071	3.83894	0.000123566	0.0150575
73710	Tubb2b	744.013	0.98462	0.256312	3.84149	0.00012229	0.0150575
385674	Zfp174	237.407	0.95462	0.248541	3.84089	0.000122589	0.0150575
70435	Inf2	1000.39	-0.726161	0.188991	-3.8423	0.000121886	0.0150575
229877	Rap1gds1	6088.28	-0.642926	0.168228	-3.82175	0.00013251	0.0160058
633640	Tmem267	136.4	-1.30879	0.343262	-3.81279	0.000137405	0.0164527
22004	Tpm2	93.5157	-1.66382	0.436753	-3.80953	0.000139231	0.0165276
330863	Trim67	113.271	2.01878	0.532851	3.78864	0.000151472	0.017503
53378	Sdcbp	4781.58	0.483568	0.127602	3.78967	0.00015085	0.017503
18647	Cdk14	3752.17	-0.570909	0.150636	-3.78998	0.000150662	0.017503
140500	Acap3	1026.17	-0.703715	0.185828	-3.78691	0.000152532	0.017503
66513	Tab1	208.987	0.90161	0.238439	3.7813	0.000156013	0.0176312
16979	Lrrn1	783.212	-0.724182	0.191533	-3.78098	0.00015621	0.0176312
67534	Ttll4	118.527	1.69368	0.449521	3.76773	0.000164738	0.0184426
14605	Tsc22d3	1020.17	0.743339	0.197422	3.76522	0.000166403	0.0184788
11604	Agrp	39.4434	2.06706	0.550586	3.75429	0.000173832	0.0188477
20378	Frzb	115.416	1.71379	0.456157	3.75701	0.000171958	0.0188477
238266	Syt16	631.721	-0.703891	0.187437	-3.75535	0.0001731	0.0188477
74775	Lmbr1l	31.7005	2.63228	0.702401	3.74755	0.000178573	0.0192105
270201	Klhl18	1003.81	0.908437	0.242687	3.74325	0.000181657	0.0193909
78894	Aacs	584.705	0.788892	0.211553	3.72905	0.000192203	0.0194606
26414	Mapk10	17505.8	-0.394014	0.105652	-3.72936	0.000191968	0.0194606
100503659	Cbarp	3764.99	-0.543948	0.145706	-3.73318	0.000189079	0.0194606
20273	Scn8a	3793.7	-0.648479	0.173658	-3.73423	0.000188288	0.0194606
67467	Gpalpp1	722.708	-0.745164	0.19959	-3.73347	0.000188857	0.0194606
18983	Cnot7	1132.87	-0.76033	0.203891	-3.72911	0.000192157	0.0194606
67680	Sdhb	762.579	-1.02336	0.273905	-3.73617	0.000186848	0.0194606
269639	Zfp512	611.885	-0.677803	0.182459	-3.71483	0.000203343	0.0204382
20360	Sema6c	130.223	2.46989	0.665498	3.71135	0.000206158	0.020571
16500	Kcnb1	3754.57	-0.661619	0.178434	-3.70793	0.000208963	0.0207008
20970	Sdc3	1724.76	-1.24431	0.335995	-3.70334	0.000212777	0.0209281
16798	Lats1	1023.35	0.613243	0.165691	3.70112	0.000214647	0.0209623
69737	Ttl	1609.84	0.803779	0.217392	3.69737	0.000217844	0.020977
381269	Mreg	57.2057	-1.83352	0.49571	-3.69877	0.000216646	0.020977
17760	Map6	1656.49	0.475099	0.128587	3.69478	0.00022008	0.0210451
71085	Arhgap19	126.994	1.79305	0.487379	3.67897	0.000234175	0.021936
321022	Cdv3	2241.98	0.545484	0.148155	3.68184	0.000231559	0.021936
270028	Fam155a	1885.85	-0.526823	0.143149	-3.68024	0.000233019	0.021936
22329	Vcam1	73.3071	2.11365	0.575287	3.67407	0.000238716	0.0219764
16485	Kcna1	2790.85	-0.601963	0.163727	-3.67663	0.000236334	0.0219764
19240	Tmsb10	1213.53	-0.864231	0.235271	-3.67335	0.000239394	0.0219764
67956	Kmt5a	1182.49	0.74726	0.20365	3.66933	0.000243185	0.0221765
13193	Dcx	1208.4	0.862484	0.235319	3.66517	0.000247178	0.0223924
18458	Pabpc1	2606.25	0.817066	0.223079	3.66268	0.000249589	0.022463
20822	Trove2	1660.52	0.585696	0.160237	3.65519	0.00025699	0.0229789
20908	Stx3	441.907	1.0026	0.274818	3.64821	0.00026407	0.0233093
59046	Arpp19	5782.7	0.467707	0.12815	3.6497	0.000262546	0.0233093
12400	Cbfb	396.09	0.867447	0.238332	3.63965	0.000273004	0.0237812
22003	Tpm1	4756.34	-0.587055	0.161432	-3.63654	0.000276325	0.0237812
13829	Dmtn	3870.16	-0.587787	0.161538	-3.6387	0.00027402	0.0237812
68018	Col4a3bp	873.615	-0.631419	0.173557	-3.63811	0.000274645	0.0237812
14230	Fkbp10	21.8988	4.45562	1.22744	3.63	0.000283417	0.0240905
320299	Iqcb1	303.295	0.982994	0.27076	3.6305	0.000282876	0.0240905
406218	Panx2	575.388	-0.694982	0.19154	-3.62839	0.000285191	0.0240925
14252	Flot2	2088.95	0.467209	0.128848	3.62605	0.00028779	0.0241638
52635	Esyt2	784.725	0.720618	0.199551	3.6112	0.000304782	0.0254354
231717	Fam109a	165.495	1.75712	0.487223	3.60641	0.000310464	0.025447
17969	Ncf1	126.125	1.75063	0.485093	3.60887	0.000307538	0.025447
77626	Smpd4	551.515	1.18803	0.329308	3.60766	0.000308967	0.025447
214230	Pak6	1970.49	0.680991	0.189094	3.60133	0.000316589	0.0255315
544752	Tug1	2664.63	-0.581728	0.161412	-3.60401	0.00031335	0.0255315
18577	Pde4a	2678.03	-0.649717	0.180429	-3.60095	0.000317057	0.0255315
627191	Syndig1l	298.082	-1.53317	0.427404	-3.58717	0.000334284	0.0267622
223723	Ttll12	369.782	1.00078	0.279113	3.58559	0.000336321	0.0267696
66549	Aggf1	1319.11	0.563902	0.157345	3.58386	0.000338549	0.026792
68026	Pclaf	45.1473	3.25583	0.909232	3.58085	0.000342476	0.026948
214444	Cdk5rap2	299.256	1.42505	0.401332	3.55079	0.000384076	0.0300496
319594	Hif1an	780.162	0.758892	0.214221	3.54257	0.000396255	0.0308273
50798	Gne	674.088	-0.702103	0.198388	-3.53905	0.000401575	0.0310657
242409	Tmem8b	1920.56	0.850095	0.240877	3.52917	0.00041686	0.0315458
266692	Cpne1	448.362	0.832454	0.235725	3.53147	0.000413262	0.0315458
20441	St3gal3	381.661	0.784637	0.222332	3.52912	0.000416945	0.0315458
20980	Syt2	99.8449	-1.45066	0.410619	-3.53286	0.000411088	0.0315458
102954	Nudt10	209.029	0.887401	0.251774	3.5246	0.000424122	0.0319135
67141	Fbxo5	41.8547	4.43113	1.2581	3.52207	0.000428192	0.0320446
99738	Kcnc4	776.361	-0.625955	0.177981	-3.51698	0.000436493	0.0324275
330319	Wipf3	5467.26	-0.796183	0.226442	-3.51605	0.000438018	0.0324275
52504	Cenpo	71.9669	2.02877	0.578474	3.50711	0.000453004	0.0333576
67148	Fam103a1	1316.36	-0.549636	0.156903	-3.50304	0.000459987	0.0335133
59003	Maea	1421.23	-0.71814	0.204971	-3.50362	0.000458973	0.0335133
22160	Twist1	20.9672	4.63479	1.32971	3.48557	0.000491097	0.0352126
74182	Gpcpd1	1341.54	-0.576485	0.165393	-3.48554	0.000491147	0.0352126
75695	Rilpl1	552.087	-0.796059	0.228439	-3.48477	0.000492554	0.0352126
102680	Slc6a20a	28.595	-3.09617	0.888622	-3.48424	0.00049354	0.0352126
381318	Nsl1	34.5993	2.3702	0.682641	3.47211	0.000516392	0.036095
76222	Magef1	169.885	1.548	0.445834	3.47216	0.000516294	0.036095
432842	LOC432842	204.23	1.08114	0.311355	3.47236	0.000515903	0.036095
72567	Bclaf1	3203.6	-0.631087	0.181701	-3.47322	0.00051426	0.036095
13494	Drg1	1455.27	0.644517	0.185705	3.47066	0.000519184	0.0361069
108079	Prkaa2	3603.33	0.606316	0.174854	3.46757	0.000525196	0.0361597
268902	Robo2	1367.65	-0.776956	0.224058	-3.46766	0.000525017	0.0361597
66257	Nicn1	2029.51	-0.520977	0.15043	-3.46326	0.000533671	0.0363795
19358	Rad23a	726.441	-0.786367	0.227012	-3.46399	0.000532224	0.0363795
100182	Akna	91.0867	2.58714	0.74798	3.45883	0.000542529	0.0366207
18452	P4ha2	129.151	1.20906	0.349535	3.45905	0.000542093	0.0366207
252870	Usp7	2268.08	-0.521417	0.151093	-3.45098	0.000558559	0.0375188
240756	Klhl12	778.602	0.788988	0.228849	3.44763	0.000565529	0.0378026
230857	Ece1	784.706	1.13194	0.329992	3.43021	0.000603114	0.039174
23808	Ash2l	786.344	0.868807	0.253071	3.43306	0.000596818	0.039174
66855	Tcf25	10587.4	-0.486618	0.141777	-3.43228	0.00059852	0.039174
23857	Dmtf1	558.143	-0.72866	0.212377	-3.43097	0.000601432	0.039174
110052	Dek	753.812	-0.789421	0.229745	-3.43608	0.000590206	0.039174
70186	Fam162a	171.958	-1.29978	0.378719	-3.43206	0.00059902	0.039174
14489	Mtpn	6760.78	-0.417375	0.121729	-3.42872	0.000606438	0.039205
74143	Opa1	3196.05	-0.580659	0.169478	-3.42617	0.000612155	0.0393896
67063	Tmem246	414.058	-0.965214	0.282037	-3.42229	0.00062096	0.0397703
20660	Sorl1	711.409	-0.60219	0.176107	-3.41945	0.000627469	0.0400012
69961	Rpp25l	548.79	1.00256	0.29397	3.41042	0.000648636	0.0409773
11605	Gla	256.195	0.829357	0.243225	3.40983	0.000650039	0.0409773
74633	4930429F24Rik	19.4402	-3.37869	0.99107	-3.40913	0.000651709	0.0409773
228421	Kif18a	80.7474	1.50399	0.441599	3.40578	0.000659745	0.041294
384783	Irs2	658.377	-0.84401	0.248149	-3.40123	0.000670845	0.0417988
27386	Npas3	513.923	2.69181	0.793897	3.39064	0.000697307	0.0430579
81601	Kat5	485.59	-0.733864	0.21639	-3.3914	0.000695356	0.0430579
13051	Cx3cr1	119.209	1.88061	0.55571	3.38416	0.000713952	0.0437093
107242	AI837181	646.191	-0.667653	0.197293	-3.38407	0.000714204	0.0437093
72568	Lin9	81.3264	1.18265	0.349608	3.38279	0.000717527	0.0437184
56382	Rab9	218.286	-0.961178	0.284902	-3.37371	0.000741612	0.0449868
56784	Ralgapa1	2556.14	-0.52268	0.155173	-3.36837	0.000756137	0.0456667
102502	Pls1	160.199	1.02643	0.304964	3.36575	0.000763347	0.0457012
74925	4930479D17Rik	47.7001	-2.37616	0.705745	-3.36689	0.000760216	0.0457012
235606	Apeh	102.123	1.38464	0.411713	3.36313	0.000770653	0.0457375
231801	Agfg2	1099.79	0.698871	0.207876	3.36196	0.000773916	0.0457375
68055	Atp5s	208.595	-0.995697	0.29606	-3.36316	0.000770569	0.0457375
26395	Map2k1	3829.41	-0.559037	0.16674	-3.35274	0.000800151	0.0468369
75785	Klhl24	1158.61	-0.640394	0.191057	-3.35185	0.000802724	0.0468369
338372	Map3k9	2020.32	-0.672509	0.20056	-3.35315	0.000798977	0.0468369
100737	Dcun1d4	4046.41	0.487293	0.14559	3.34703	0.000816814	0.0474579
54563	Nup210	251.898	1.16272	0.347543	3.34554	0.000821219	0.0475134
75956	Srrm2	11010.9	-0.553751	0.165741	-3.34106	0.000834591	0.048085
327942	Pigl	288.373	-0.787078	0.235905	-3.33643	0.000848631	0.0486902
18479	Pak1	14151.6	-0.542575	0.162736	-3.33408	0.00085581	0.0488984
227682	Trub2	547.599	0.888348	0.26666	3.33139	0.00086412	0.0489888
319965	Cc2d1b	279.234	0.879098	0.263893	3.33127	0.000864508	0.0489888
20529	Slc31a1	251.547	1.0816	0.324798	3.33009	0.000868195	0.0489961
266781	Snx17	736.519	-1.06501	0.320062	-3.32751	0.000876248	0.0492487
18612	Etv4	41.2846	2.32999	0.700468	3.32633	0.000879979	0.0492574
17203	Mc5r	26.314	4.14199	1.24653	3.32282	0.000891137	0.04968

## Sheet: 3. DEK OE in vitro RNAseq
IDs	Genes	baseMean	log2FoldChange	lfcSE	stat	pvalue	padj
110052	Dek	1611.93	1.90495	0.0905561	21.0362	3.06209e-98	2.99686e-94
12424	Cck	1984.95	-0.355169	0.0801106	-4.43349	9.27205e-06	0.0293631
24117	Wif1	696.484	-0.523936	0.1204	-4.35163	1.35126e-05	0.0293631
66970	Ssbp2	2768.91	0.306236	0.0706638	4.33371	1.46618e-05	0.0293631
53324	Nptx2	322.555	-0.612761	0.141559	-4.32867	1.50011e-05	0.0293631
216963	Git1	4468.59	-0.278038	0.0662507	-4.19676	2.70762e-05	0.0403952
26559	Hunk	1010.93	-0.37711	0.0906435	-4.16037	3.17735e-05	0.0403952
243621	Iqsec3	1831.86	-0.278391	0.0671764	-4.14418	3.41029e-05	0.0403952
14107	Fat1	2094.27	-0.268845	0.0651818	-4.12454	3.71469e-05	0.0403952
11989	Slc7a3	1412.95	-0.407426	0.100678	-4.04681	5.19195e-05	0.0508136
386753	Dbpht2	397.997	0.497849	0.125341	3.97197	7.12809e-05	0.0634205
330166	Miat	4601.91	0.227786	0.0586778	3.88198	0.000103609	0.0845021
74511	Lrrc17	391.069	0.433076	0.11287	3.83696	0.000124569	0.0937813
12484	Cd24a	3620.24	0.269979	0.0709811	3.80353	0.000142648	0.0997209
74020	Cpne4	682.492	0.373255	0.0993628	3.75649	0.000172315	0.11243
17295	Met	2327.15	0.376864	0.101114	3.72713	0.00019367	0.118466
13803	Enc1	6625.18	0.235819	0.063665	3.70406	0.000212174	0.12215
106763	Ttbk1	2228.44	-0.238802	0.0648786	-3.68076	0.000232542	0.126438
233011	Itpkc	293.107	-0.496482	0.137184	-3.61908	0.000295647	0.147599
18155	Pnoc	1898.48	-0.34248	0.0947672	-3.6139	0.000301622	0.147599
17872	Ppp1r15a	1125.31	-0.303506	0.085162	-3.56386	0.000365436	0.166278
11516	Adcyap1	1987.5	-0.301382	0.0848777	-3.55078	0.000384092	0.166278
19726	Rfx3	987.406	0.331606	0.093509	3.54625	0.000390762	0.166278
14387	Gaa	3228.07	-0.280008	0.0796736	-3.51444	0.00044068	0.179706
338352	Nell1	1973.45	-0.259164	0.0747064	-3.4691	0.000522206	0.204433
13860	Eps8	1523.33	-0.280573	0.0816297	-3.43714	0.000587881	0.221292
18133	Nov	1896.05	0.314165	0.0917	3.426	0.000612532	0.222032
11441	Chrna7	538.943	-0.365174	0.10725	-3.40487	0.000661957	0.226752
503610	Zdhhc18	479.568	-0.358956	0.10566	-3.39727	0.000680628	0.226752
12307	Calb1	1186.02	0.306567	0.0906009	3.3837	0.000715152	0.226752
19275	Ptprn	6077.26	-0.188034	0.0555899	-3.38252	0.000718231	0.226752
170676	Peg10	1961.86	-0.328087	0.0980234	-3.34703	0.000816828	0.249822
20491	Sla	811.042	0.354213	0.107563	3.29308	0.000990949	0.293892
67498	Kcnv1	293.603	0.478901	0.146093	3.27805	0.00104527	0.300884
22348	Slc32a1	3288.15	-0.328764	0.100812	-3.26117	0.00110955	0.310261
20692	Sparc	1514.02	0.289754	0.0895362	3.23617	0.00121144	0.324365
83767	Wasf1	2037.78	0.219493	0.067968	3.22937	0.00124065	0.324365
11722	Amy1	320.083	0.421657	0.130864	3.2221	0.00127253	0.324365
83946	Phip	741.378	0.337374	0.104852	3.21763	0.00129255	0.324365
246316	Lgi2	7855.97	-0.24193	0.0754824	-3.20512	0.00135007	0.330329
16765	Stmn1	28885.7	0.191635	0.0600245	3.19261	0.00140991	0.336556
56089	Ramp3	605.198	-0.406403	0.128602	-3.16016	0.00157684	0.367441
217198	Plekhh3	331.823	-0.394121	0.125011	-3.15269	0.00161775	0.368207
69065	Chac1	729.696	-0.288609	0.0925636	-3.11796	0.00182109	0.405068
20606	Sstr2	320.017	-0.449426	0.145061	-3.09819	0.00194709	0.4087
241514	Zfp804a	1019.41	-0.311607	0.100727	-3.09358	0.00197755	0.4087
14284	Fosl2	3601.9	-0.283488	0.0917009	-3.09144	0.00199189	0.4087
20254	Scg2	18135.5	-0.219412	0.071017	-3.08957	0.00200445	0.4087
103406	Zfr2	1057.37	-0.291652	0.0946636	-3.08093	0.00206352	0.411418
18569	Pdcd4	1128.22	0.285748	0.0930967	3.06937	0.00214509	0.411418
16826	Ldb2	208.265	0.54388	0.178067	3.05436	0.0022554	0.411418
231503	Tmem150c	527.626	0.324196	0.106984	3.03032	0.00244293	0.411418
217882	Cep170b	4653.44	-0.213094	0.0704267	-3.02576	0.0024801	0.411418
52132	Ccdc97	720.832	-0.264856	0.0878446	-3.01505	0.00256935	0.411418
68066	Slc25a39	1759.01	-0.246695	0.0819478	-3.0104	0.00260906	0.411418
26949	Vat1	4292.16	-0.22632	0.0752082	-3.00925	0.00261897	0.411418
15476	Hs3st1	952.541	-0.263464	0.08768	-3.00484	0.0026572	0.411418
433586	Maml3	307.302	-0.390783	0.130102	-3.00367	0.00266742	0.411418
12862	Cox6a2	297.08	-0.498768	0.166202	-3.00098	0.00269117	0.411418
74270	Usp20	2258.01	-0.296018	0.0986613	-3.00034	0.00269678	0.411418
194388	Tet3	1448.46	-0.258262	0.0861153	-2.99902	0.00270848	0.411418
239790	Ostn	196.226	-0.55804	0.186088	-2.9988	0.00271044	0.411418
19227	Pthlh	173.936	-0.532389	0.177755	-2.99507	0.00274386	0.411418
50779	Rgs6	408.229	0.391072	0.130653	2.9932	0.00276069	0.411418
14528	Gch1	232.843	-0.446627	0.149444	-2.98859	0.00280265	0.411418
19055	Ppp3ca	5231.77	0.174412	0.0583634	2.98837	0.0028047	0.411418
108037	Shmt2	999.506	-0.252751	0.0846146	-2.98709	0.00281649	0.411418
59058	Bhlhe22	2511.98	0.228279	0.076634	2.97883	0.00289356	0.416459
14455	Gas5	1216.37	0.231148	0.0779065	2.96699	0.00300733	0.426562
80708	Pacsin3	540.342	-0.338031	0.114465	-2.95313	0.0031457	0.435557
66259	Camk2n1	718.229	0.273207	0.0928051	2.94388	0.00324122	0.435557
12123	Hrk	469.668	0.323663	0.109968	2.94325	0.00324786	0.435557
13544	Dvl3	1206.21	-0.220337	0.074864	-2.94316	0.00324877	0.435557
72017	Cyb5r1	1290.41	-0.30014	0.102612	-2.925	0.00344452	0.455561
69581	Rhou	809.866	0.27058	0.0930703	2.90727	0.003646	0.475779
56381	Spen	786.249	-0.270782	0.0936042	-2.89284	0.00381776	0.491637
17133	Maff	198.89	-0.47969	0.166989	-2.87258	0.00407133	0.510998
12854	Cort	396.579	-0.995159	0.346445	-2.87249	0.00407253	0.510998
227731	Slc25a25	1485.78	-0.222955	0.0777348	-2.86815	0.00412877	0.511497
18143	Npas2	298.488	-0.349086	0.122426	-2.8514	0.00435275	0.526764
18626	Per1	1607.02	-0.211486	0.0741822	-2.85089	0.00435965	0.526764
19377	Rai1	904.17	-0.271888	0.0959721	-2.83299	0.00461146	0.539176
17294	Mest	788.673	-0.283788	0.100277	-2.83004	0.00465417	0.539176
30928	Zbtb18	5456.24	0.183761	0.0649659	2.82858	0.00467553	0.539176
208266	Dot1l	779.678	-0.25388	0.0899571	-2.82223	0.00476904	0.539176
17684	Cited2	1316.54	-0.222324	0.0788415	-2.81988	0.0048041	0.539176
18526	Pcdh10	2890.49	-0.219104	0.07773	-2.81879	0.00482051	0.539176
70357	Kcnip1	958.193	-0.267949	0.09512	-2.81696	0.00484801	0.539176
330627	Trim66	668.287	-0.308059	0.109591	-2.811	0.00493884	0.540797
13655	Egr3	408.374	0.350039	0.124752	2.80589	0.00501773	0.540797
15444	Hpca	1020.44	0.338529	0.120678	2.80521	0.00502836	0.540797
237010	Klhl4	837.67	-0.300947	0.107514	-2.79915	0.00512372	0.545063
56348	Hsd17b12	6075	-0.190424	0.0681854	-2.79274	0.0052264	0.548374
13007	Csrp1	318.345	-0.394688	0.141535	-2.78863	0.00529323	0.548374
14664	Slc6a9	860.705	-0.245238	0.0879993	-2.78681	0.00532294	0.548374
100503890	Pet100	352.062	0.323447	0.116494	2.7765	0.00549468	0.551148
14862	Gstm1	1729.61	0.261065	0.0940292	2.77643	0.00549593	0.551148
12064	Bdnf	2080.91	-0.307871	0.110941	-2.77508	0.0055188	0.551148
230784	Sesn2	1466.93	-0.243871	0.0879936	-2.77147	0.00558046	0.551676
11504	Adamts1	732.869	-0.330832	0.11997	-2.75762	0.0058223	0.567834
19419	Rasgrp1	564.482	-0.278733	0.101155	-2.75552	0.00585994	0.567834
74365	Lonrf3	179.818	-0.460876	0.167925	-2.74454	0.00605964	0.581428
13167	Dbi	3696.47	0.24288	0.0886277	2.74045	0.00613544	0.582986
216188	Aldh1l2	1514.88	-0.212037	0.0774687	-2.73707	0.00619889	0.583352
229706	Slc6a17	12808.1	-0.167472	0.0617041	-2.71411	0.00664532	0.615051
100463512	Gm20594	6105.83	0.216036	0.0797115	2.71022	0.00672381	0.615051
67412	Soga3	1480.1	-0.198143	0.07311	-2.7102	0.00672427	0.615051
338349	Cntln	169.326	0.438135	0.162342	2.69884	0.00695821	0.630555
24064	Spry2	1111.43	-0.237116	0.0884502	-2.68079	0.00734496	0.647797
67091	Trappc6a	198.724	-0.465305	0.173583	-2.68059	0.00734924	0.647797
53761	Prrc2a	7008.71	-0.167661	0.0625747	-2.67937	0.00737604	0.647797
72144	Slc37a3	1646.56	0.192273	0.0718057	2.67769	0.00741322	0.647797
233033	Samd4b	1137.94	-0.199692	0.0748479	-2.66798	0.00763097	0.659348
70294	Rnf126	706.402	-0.328005	0.12306	-2.66542	0.00768929	0.659348
12554	Cdh13	3361.7	0.160281	0.0602359	2.66088	0.00779368	0.659348
26381	Esrrg	653.527	-0.290324	0.109218	-2.6582	0.00785589	0.659348
319520	Dusp4	1513.84	-0.24473	0.0922078	-2.65411	0.00795171	0.659348
13685	Eif4ebp1	259.072	-0.370765	0.139795	-2.65221	0.00799664	0.659348
16891	Lipg	566.973	-0.326163	0.123081	-2.64998	0.00804959	0.659348
18227	Nr4a2	369.259	-0.402942	0.152228	-2.64696	0.00812179	0.659348
28106	Mydgf	1267.69	-0.240778	0.0910762	-2.6437	0.00820046	0.659348
217371	Rab40b	327.106	0.320631	0.121447	2.64009	0.00828834	0.659348
232807	Ppp1r12c	1317.89	-0.240731	0.0913655	-2.63482	0.00841825	0.659348
233912	Armc5	363.208	-0.338458	0.12849	-2.63412	0.00843557	0.659348
378937	Lrrc24	563.833	-0.271016	0.102972	-2.63195	0.00848972	0.659348
76917	Flywch2	190.737	-0.418107	0.158976	-2.63	0.00853848	0.659348
406218	Panx2	1188.61	-0.252483	0.0960265	-2.62931	0.00855596	0.659348
226641	Atf6	979.359	-0.255396	0.0972728	-2.62556	0.0086506	0.661433
75751	Ipo4	2425.96	-0.168877	0.0644392	-2.62072	0.00877435	0.665694
18548	Pcsk1	919.593	-0.291718	0.111508	-2.61611	0.0088937	0.669559
231532	Arhgap24	460.858	-0.318604	0.122537	-2.60005	0.00932093	0.685999
140723	Cacng5	550.936	-0.257154	0.0989283	-2.5994	0.00933875	0.685999
381217	Fam189a2	598.606	-0.268197	0.103185	-2.59917	0.00934492	0.685999
29812	Ndrg3	9637.64	0.141633	0.0545281	2.59743	0.00939245	0.685999
235130	Adamts15	1250.3	-0.194806	0.0751027	-2.59386	0.00949053	0.688028
217119	Xylt2	708.604	-0.255979	0.0988939	-2.58842	0.0096416	0.690944
53817	Ddx39b	3592.61	0.17584	0.0679766	2.58677	0.00968796	0.690944
71885	Faap100	1829.36	-0.219654	0.0851298	-2.58023	0.00987345	0.690944
19216	Ptger1	255.344	-0.372026	0.144353	-2.5772	0.00996054	0.690944
14810	Grin1	7049.84	-0.146807	0.0569757	-2.57666	0.00997599	0.690944
245522	Zc4h2	563.366	0.258313	0.100321	2.57485	0.0100284	0.690944
70598	Filip1	177.391	0.440351	0.171188	2.57232	0.010102	0.690944
74342	Lrrtm1	1281.78	-0.21423	0.0833757	-2.56946	0.0101858	0.690944
11737	Anp32a	3153.16	0.155204	0.060421	2.5687	0.0102079	0.690944
50523	Lats2	470.7	-0.316923	0.123426	-2.56773	0.0102367	0.690944
12308	Calb2	1093.96	0.235493	0.0923056	2.55123	0.0107343	0.719564
381677	Vgf	4830.11	-0.539875	0.211854	-2.54834	0.0108238	0.720631
12217	Bsn	2435.74	-0.209029	0.0822082	-2.54268	0.0110005	0.724957
18039	Nefl	2778.95	-0.182028	0.0716864	-2.53922	0.01111	0.724957
13498	Atn1	2549.53	-0.1982	0.0781272	-2.5369	0.011184	0.724957
22700	Zfp40	304.371	0.31901	0.12575	2.53686	0.0111851	0.724957
19305	Pex5	2873.13	-0.165033	0.0651811	-2.53191	0.0113443	0.728189
74762	Mdga1	228.949	0.422564	0.167043	2.52966	0.0114172	0.728189
16852	Lgals1	235.652	-0.414386	0.163892	-2.52841	0.0114582	0.728189
13447	Doc2b	690.614	0.256286	0.101571	2.52323	0.0116282	0.732123
22154	Tubb5	24958.2	0.16076	0.0637437	2.52198	0.0116697	0.732123
11783	Apaf1	826.226	0.216802	0.0863318	2.51126	0.01203	0.74992
22174	Tyro3	1960.95	-0.185481	0.0739792	-2.50721	0.0121689	0.752951
13542	Dvl1	2117.31	-0.207489	0.0830018	-2.49982	0.0124257	0.752951
114642	Brdt	180.467	0.410055	0.164056	2.49948	0.0124374	0.752951
70661	Sik3	2365.25	-0.20032	0.0803654	-2.49262	0.0126806	0.752951
16480	Jup	779.463	0.251162	0.10078	2.49217	0.0126964	0.752951
67705	1810058I24Rik	342.407	0.292613	0.117465	2.49107	0.012736	0.752951
67260	Cers4	610.937	0.241493	0.0969986	2.48966	0.0127867	0.752951
22036	Traip	198.013	0.400265	0.160797	2.48926	0.012801	0.752951
12367	Casp3	2707.52	0.172093	0.0691893	2.48728	0.0128726	0.752951
18739	Pitpnm1	3286.4	-0.185419	0.0746342	-2.48437	0.0129782	0.752951
19418	Rasgrf2	1543.83	0.211423	0.0851206	2.48381	0.0129986	0.752951
20604	Sst	3937.2	-0.511182	0.206496	-2.4755	0.0133049	0.752951
433904	Ociad2	667.573	-0.233604	0.094473	-2.47271	0.0134093	0.752951
107971	Frs3	317.059	-0.358415	0.145215	-2.46817	0.0135806	0.752951
244668	Sipa1l2	1673.99	-0.194669	0.0789279	-2.46641	0.0136474	0.752951
18751	Prkcb	4249.69	0.171059	0.069365	2.46607	0.0136605	0.752951
218442	Serinc5	406.795	0.285771	0.115955	2.4645	0.0137204	0.752951
19735	Rgs2	8034.98	-0.242841	0.0985487	-2.46417	0.0137331	0.752951
56471	Stmn4	10998.8	0.166277	0.0674844	2.46393	0.0137424	0.752951
77976	Nuak1	1010.99	-0.216273	0.0878423	-2.46206	0.0138142	0.752951
18080	Nin	499.629	0.2559	0.104033	2.45979	0.0139018	0.752951
18552	Pcsk5	472.567	-0.296485	0.120691	-2.45656	0.0140275	0.752951
50787	Hs6st3	282.466	-0.315337	0.128479	-2.45438	0.0141127	0.752951
15184	Hdac5	4256.25	-0.208589	0.0850071	-2.45378	0.0141363	0.752951
12452	Ccng2	812.882	0.236497	0.0964996	2.45076	0.0142556	0.752951
67459	Nvl	951.436	0.232347	0.0948225	2.45033	0.0142725	0.752951
14559	Gdf1	946.46	-0.257984	0.105389	-2.44793	0.0143679	0.752951
66245	Hspbp1	2118.74	-0.249669	0.102109	-2.44514	0.0144798	0.752951
100503659	Cbarp	3030.27	-0.213897	0.0874981	-2.4446	0.0145014	0.752951
11669	Aldh2	694.44	-0.262354	0.107366	-2.44356	0.0145432	0.752951
21393	Tcap	259.218	-0.366884	0.150225	-2.44222	0.0145972	0.752951
20562	Slit1	1578.53	-0.171469	0.0702362	-2.44131	0.0146339	0.752951
117600	Srgap1	1634.74	-0.173378	0.0710431	-2.44047	0.0146683	0.752951
223658	Mroh1	1809.19	-0.180776	0.0740938	-2.43983	0.0146944	0.752951
547127	Tmem181b-ps	2480.11	0.159257	0.0655804	2.42842	0.0151648	0.773012
108068	Grm2	641.437	-0.254473	0.105464	-2.41289	0.0158268	0.793893
18993	Pou3f3	864.119	-0.211936	0.0879226	-2.41048	0.0159315	0.793893
18030	Nfil3	2118.34	-0.173529	0.0719965	-2.41024	0.015942	0.793893
20539	Slc7a5	4842.46	-0.153096	0.0635211	-2.41016	0.0159457	0.793893
320840	Negr1	5451.29	0.146676	0.0608896	2.40889	0.016001	0.793893
15182	Hdac2	2545.67	0.163358	0.067896	2.40601	0.016128	0.793893
17254	Slc3a2	5424.91	-0.157544	0.0654986	-2.4053	0.0161592	0.793893
20563	Slit2	1847.65	-0.209986	0.0873538	-2.40385	0.0162234	0.793893
66965	Ctu2	512.094	-0.256131	0.10667	-2.40116	0.016343	0.795766
56710	Brinp1	4591.72	-0.163341	0.0681295	-2.39751	0.0165068	0.799762
107272	Psat1	3171.1	-0.189604	0.0794873	-2.38534	0.0170633	0.816306
234577	Cpne2	674.444	0.266451	0.112037	2.37823	0.0173961	0.816306
224727	Bag6	4434.96	-0.154861	0.0651437	-2.37722	0.0174438	0.816306
12035	Bcat1	3590.43	-0.172086	0.0724553	-2.37506	0.0175459	0.816306
106618	Wdr90	802.581	-0.224477	0.0945562	-2.374	0.0175963	0.816306
22329	Vcam1	218.309	0.373854	0.157525	2.3733	0.01763	0.816306
68988	Prpf31	1053.25	0.193302	0.0815169	2.37131	0.0177252	0.816306
54712	Plxnc1	1543.55	0.202711	0.085495	2.37103	0.0177384	0.816306
245386	Tmem255a	449.629	-0.363163	0.153199	-2.37054	0.0177623	0.816306
74012	Rap2b	748.102	0.209637	0.088444	2.37028	0.0177745	0.816306
111970	Dlx1as	1440.21	-0.232865	0.0983333	-2.36812	0.0178789	0.816306
207565	Camkk2	1606.34	0.181682	0.0768312	2.36469	0.0180452	0.816306
243510	Ccdc142	312.057	-0.321005	0.13576	-2.36451	0.0180542	0.816306
15473	Rida	297.306	0.292798	0.123994	2.36139	0.0182063	0.816306
100678	Psph	813.546	-0.213665	0.0905301	-2.36015	0.0182675	0.816306
240028	Lnpep	222.665	-0.360558	0.152784	-2.35992	0.0182787	0.816306
71947	Tmem94	834.691	-0.224869	0.0954131	-2.35679	0.0184336	0.816306
330222	Sdk1	313.733	-0.304592	0.129404	-2.3538	0.0185824	0.816306
215114	Hip1	4428.12	-0.164587	0.0700749	-2.34872	0.0188378	0.816306
243937	Zfp536	655.308	-0.261891	0.111582	-2.34708	0.0189212	0.816306
270120	Fat3	1047.92	-0.242324	0.10338	-2.34402	0.019077	0.816306
56440	Snx1	1102.2	-0.180358	0.076966	-2.34335	0.0191115	0.816306
231238	Sel1l3	1001.52	-0.214176	0.0914825	-2.34117	0.0192236	0.816306
77980	Sbf1	3462.26	-0.141247	0.0603342	-2.34108	0.019228	0.816306
70296	Tbc1d13	1524.32	-0.20907	0.0893939	-2.33875	0.0193481	0.816306
21983	Tpbg	291.575	-0.291724	0.124823	-2.33709	0.0194343	0.816306
11987	Slc7a1	2423.19	-0.182012	0.077905	-2.33633	0.0194741	0.816306
101809	Spred3	968.695	-0.241759	0.103494	-2.33597	0.0194931	0.816306
12322	Camk2a	4853.14	0.202214	0.0865862	2.33541	0.0195221	0.816306
74895	Ccdc181	354.012	0.276722	0.11849	2.3354	0.0195223	0.816306
50794	Klf13	2121.59	0.175497	0.075147	2.33538	0.0195236	0.816306
54375	Azin1	3185.12	0.161444	0.0691473	2.33479	0.0195545	0.816306
93709	Pcdhga1	545.651	-0.242995	0.104158	-2.33296	0.0196504	0.816306
68995	Mcts1	1003.36	0.185572	0.0795908	2.33157	0.0197233	0.816306
80749	Lrfn1	891.041	-0.273605	0.117591	-2.32675	0.0199785	0.816306
58243	Nap1l5	5071.6	-0.161111	0.069286	-2.32531	0.0200556	0.816306
105940408	Gm20498	610.48	0.246771	0.106137	2.32503	0.0200701	0.816306
18458	Pabpc1	5186.38	0.129658	0.0558044	2.32344	0.0201554	0.816306
50915	Grb14	434.608	0.271041	0.116696	2.32263	0.0201991	0.816306
22193	Ube2e3	1911.06	0.155501	0.0670115	2.32051	0.0203134	0.816306
19240	Tmsb10	17972.4	0.157391	0.0679307	2.31693	0.0205076	0.816306
76498	Paqr4	1230.01	-0.211378	0.0912613	-2.31618	0.0205482	0.816306
76969	Chst1	1153.99	0.234587	0.10137	2.31416	0.0206588	0.816306
16592	Fabp5	6548.81	0.14063	0.0608156	2.31239	0.020756	0.816306
14748	Gpr3	172.919	-0.407446	0.176268	-2.31152	0.0208043	0.816306
76916	Timmdc1	469.79	-0.24212	0.104823	-2.30979	0.0208997	0.816306
14400	Gabrb1	374.483	-0.300371	0.130177	-2.30741	0.0210322	0.816306
66922	Rras2	1013.08	0.183095	0.079365	2.307	0.0210548	0.816306
17118	Marcks	5973.1	0.168008	0.0728514	2.30617	0.0211009	0.816306
66822	Fbxo25	1315.19	0.176523	0.0765776	2.30515	0.0211583	0.816306
70974	Pgm2l1	4932.38	0.196284	0.0853185	2.30061	0.0214139	0.816306
67059	Ola1	2038.14	0.155417	0.0675818	2.29969	0.021466	0.816306
67295	Rab3c	11729.5	-0.169677	0.0737887	-2.2995	0.0214767	0.816306
100568458	Gm38431	237.94	-0.434244	0.188891	-2.2989	0.0215104	0.816306
105782	Scrib	932.324	-0.192474	0.083741	-2.29845	0.0215362	0.816306
51938	Ccdc39	356.693	0.286911	0.124907	2.297	0.021619	0.816306
107999	Gtpbp6	569.265	-0.310462	0.135181	-2.29664	0.0216392	0.816306
242259	Slc44a5	434.675	0.260293	0.113423	2.29489	0.0217393	0.816306
215378	Brinp3	324.944	-0.306473	0.133598	-2.29399	0.0217912	0.816306
12445	Ccnd3	415.404	-0.260999	0.113828	-2.29292	0.0218527	0.816306
18619	Penk	753.869	-0.219693	0.0960242	-2.2879	0.0221435	0.82368
214855	Arid5a	741.445	-0.211035	0.0922915	-2.28661	0.0222184	0.82368
245867	Pcmtd2	630.563	0.221395	0.0969013	2.28475	0.0223274	0.824598
22323	Vasp	500.728	-0.246384	0.108063	-2.28001	0.0226071	0.828438
207495	Baiap2l2	478.523	-0.295701	0.129767	-2.2787	0.0226847	0.828438
14070	F8a	320.617	-0.329902	0.144906	-2.27666	0.0228067	0.828438
233067	Lrfn3	624.962	-0.236248	0.103839	-2.27515	0.0228971	0.828438
70312	Cactin	364.079	-0.295733	0.130003	-2.27482	0.0229167	0.828438
320265	Fam19a1	321.85	0.324675	0.142762	2.27423	0.0229519	0.828438
16011	Igfbp5	1454.03	0.162151	0.071355	2.27246	0.0230587	0.828438
68024	Hist1h2bc	270.302	-0.300779	0.132512	-2.26983	0.0232177	0.828438
13427	Dync1i2	4203.44	0.142512	0.062845	2.26767	0.023349	0.828438
56747	Sez6l	2096.38	0.185979	0.0820308	2.26719	0.0233788	0.828438
102334	Ankrd10	752.013	0.204681	0.0902956	2.26678	0.0234034	0.828438
245857	Ssh3	303.805	-0.280774	0.123904	-2.26607	0.0234472	0.828438
212943	Fam46a	464.396	-0.290993	0.128513	-2.2643	0.0235555	0.829272
50817	Capn15	574.816	-0.237071	0.104862	-2.2608	0.0237719	0.832212
21754	Tesk1	1951.63	-0.177553	0.0785563	-2.2602	0.0238091	0.832212
71514	Sfpq	4267.36	0.142557	0.063192	2.25593	0.0240752	0.837684
110380	Shroom2	2411.66	0.158174	0.0701731	2.25405	0.0241929	0.837684
18549	Pcsk2	1564.26	0.23084	0.102433	2.25358	0.0242224	0.837684
12176	Bnip3	1682.85	0.219226	0.0974467	2.2497	0.0244678	0.842367
23882	Gadd45g	513.944	-0.280828	0.124883	-2.24873	0.0245299	0.842367
76183	Celf6	1473	-0.171869	0.0764872	-2.24703	0.0246384	0.843132
105445	Dock9	1943.92	0.164028	0.0732444	2.23947	0.0251256	0.853023
67788	Sfr1	2082.11	0.152585	0.0681582	2.23868	0.0251766	0.853023
17886	Myh9	635.903	-0.212458	0.0950312	-2.23566	0.025374	0.853023
53895	Clpp	837.57	-0.239059	0.106991	-2.23437	0.0254584	0.853023
71137	Rfx4	222.966	-0.369361	0.165364	-2.23363	0.0255078	0.853023
74284	1700086L19Rik	196.328	0.374273	0.167585	2.23333	0.025527	0.853023
245643	Frmpd3	637.488	-0.228472	0.102361	-2.23202	0.0256139	0.853023
170729	Scrt1	1391.36	-0.212877	0.0953813	-2.23185	0.0256247	0.853023
21333	Tac1	289.133	-0.302108	0.135535	-2.22901	0.0258133	0.85639
195018	Zzef1	1203.08	-0.178011	0.0799313	-2.22705	0.0259438	0.857812
68151	Wls	2149.07	-0.166525	0.0749809	-2.2209	0.0263576	0.863687
234797	6430548M08Rik	4060.32	-0.13343	0.06009	-2.2205	0.0263848	0.863687
19662	Rbp4	277.517	-0.293101	0.13224	-2.21643	0.0266619	0.863687
16520	Kcnj4	1903.2	-0.174463	0.0787307	-2.21594	0.0266955	0.863687
98170	Tmem132a	6572.96	-0.18558	0.0837713	-2.21532	0.0267384	0.863687
240174	Thada	239.629	-0.306332	0.138331	-2.21448	0.0267956	0.863687
15982	Ifrd1	1197.89	-0.174864	0.0789696	-2.21432	0.0268067	0.863687
14281	Fos	2554.5	-0.167764	0.0759064	-2.21014	0.0270952	0.863687
239217	Kctd12	2114.22	0.190612	0.0862477	2.21005	0.0271015	0.863687
13560	E4f1	514.545	-0.223675	0.101208	-2.21004	0.0271025	0.863687
56079	Astn2	901.698	-0.199428	0.0903876	-2.20636	0.0273589	0.863687
67937	Tmem59l	2337.59	-0.170432	0.0773519	-2.20333	0.0275717	0.863687
11595	Acan	1828.27	-0.494742	0.22461	-2.20267	0.0276178	0.863687
71844	Nupl1	971.086	0.197793	0.0897992	2.20262	0.0276218	0.863687
13349	Ackr1	858.765	0.198672	0.0902094	2.20234	0.0276412	0.863687
268721	Zswim8	2570.34	-0.143712	0.0652653	-2.20196	0.027668	0.863687
27081	Zfp275	878.715	-0.207862	0.0944966	-2.19967	0.0278301	0.863687
15382	Hnrnpa1	10393.3	0.114409	0.0520517	2.19798	0.0279506	0.863687
381310	Stum	1363.93	0.20199	0.0919014	2.19789	0.0279566	0.863687
237761	Sowaha	223.409	0.338908	0.154454	2.19423	0.0282191	0.863687
57294	Rps27	3445.73	0.146328	0.0666898	2.19416	0.0282237	0.863687
20666	Sox11	1380.47	0.165023	0.0752129	2.19408	0.0282295	0.863687
213491	Szrd1	1023.06	-0.185993	0.0847831	-2.19376	0.0282529	0.863687
72962	Tymp	228.082	-0.357086	0.162817	-2.19318	0.0282946	0.863687
68949	Zfas1	339.817	0.269857	0.12307	2.19272	0.0283277	0.863687
77889	Lbh	3747.19	-0.159266	0.0727445	-2.18939	0.0285686	0.868325
231861	Tnrc18	3168.43	-0.222281	0.101673	-2.18624	0.0287984	0.8726
17688	Msh6	513.151	0.221379	0.101351	2.18427	0.0289421	0.874154
244421	Lonrf1	853.892	-0.205989	0.094466	-2.18056	0.0292159	0.874154
13191	Dctn1	8995.41	-0.163745	0.0751633	-2.17852	0.029367	0.874154
106369	Ypel1	965.585	0.238347	0.109415	2.17837	0.0293783	0.874154
329506	Ctdspl2	627.426	0.221826	0.10191	2.17668	0.0295045	0.874154
76580	Mib2	2197.61	-0.184304	0.0846724	-2.17667	0.0295053	0.874154
494468	Armcx5	189.204	0.34483	0.158424	2.17663	0.0295084	0.874154
12326	Camk4	2448.72	0.180329	0.0829059	2.1751	0.0296227	0.874154
226778	Mark1	2746.24	-0.14864	0.0683624	-2.17429	0.0296832	0.874154
170625	Snx18	811.116	-0.201488	0.0927022	-2.1735	0.0297428	0.874154
99696	Ankrd50	2307.39	-0.152969	0.070459	-2.17103	0.0299289	0.874704
69504	Zfp932	514.669	0.221489	0.102033	2.17075	0.0299501	0.874704
108797	Mex3b	666.159	-0.211341	0.097468	-2.16831	0.0301352	0.874704
19946	Rpl30	4061.07	0.138184	0.0637337	2.16814	0.030148	0.874704
76886	Fam81a	1711.39	0.163529	0.0754834	2.16643	0.0302785	0.874704
246709	Rgs13	458.961	-0.302278	0.139787	-2.16243	0.0305853	0.874704
19009	Pou6f1	2196.49	-0.165268	0.0764324	-2.16227	0.0305971	0.874704
23805	Apc2	5771.63	-0.134494	0.0622128	-2.16184	0.0306306	0.874704
29811	Ndrg2	1789.5	0.170319	0.0788446	2.16019	0.0307582	0.874704
216134	Pdxk	4493.02	-0.15104	0.0699507	-2.15924	0.0308319	0.874704
23988	Pin1	2016.56	-0.171441	0.0794589	-2.15761	0.0309581	0.874704
53886	Cdkl2	1924.66	0.171494	0.0794985	2.15719	0.0309906	0.874704
13555	E2f1	182.933	0.325924	0.151264	2.15467	0.0311879	0.874704
13016	Ctbp1	3501.73	-0.143111	0.0664875	-2.15245	0.0313619	0.874704
81840	Sorcs2	2353.53	-0.14374	0.0668677	-2.14962	0.0315857	0.874704
71807	Tars2	651.488	0.21083	0.0981061	2.149	0.0316344	0.874704
30838	Fbxw4	363.447	-0.250649	0.116757	-2.14675	0.0318131	0.874704
217258	Abca8a	204.258	0.324297	0.151335	2.1429	0.032121	0.874704
53883	Celsr2	2734.16	-0.181291	0.0846926	-2.14058	0.0323082	0.874704
76156	Fam131b	1494.06	0.162516	0.0759333	2.14025	0.0323346	0.874704
72254	1700030K09Rik	172.871	0.337142	0.157604	2.13917	0.0324218	0.874704
71750	R3hdm2	2883.82	-0.129448	0.0605191	-2.13895	0.0324393	0.874704
105787	Prkaa1	318.295	0.260879	0.122017	2.13805	0.0325126	0.874704
654359	Gm12338	1643.69	0.155013	0.072503	2.13802	0.032515	0.874704
243819	Ppp6r1	3509.21	-0.142301	0.0665616	-2.13788	0.0325266	0.874704
100072	Camta1	3255.95	0.135254	0.0632849	2.13723	0.0325795	0.874704
14115	Fbln2	341.122	-0.278042	0.130105	-2.13705	0.0325936	0.874704
65105	Arl6ip4	622.866	-0.222518	0.104145	-2.13661	0.0326294	0.874704
16510	Kcnh1	1238.68	-0.187304	0.0876806	-2.13621	0.0326623	0.874704
56436	Adrm1	1607.12	-0.190166	0.0890332	-2.1359	0.0326878	0.874704
235281	Scn3b	3539.36	0.132263	0.0619308	2.13565	0.0327078	0.874704
14415	Gad1	20371.2	-0.122282	0.0572978	-2.13414	0.0328313	0.874704
107895	Mgat5	623.633	-0.23348	0.109447	-2.13327	0.0329025	0.874704
74178	Stk40	699.3	-0.189927	0.0890427	-2.13299	0.0329258	0.874704
112405	Egln1	1032.97	0.184404	0.0864703	2.13257	0.0329603	0.874704
380711	Rap1gap2	1463.07	0.151289	0.0709499	2.13234	0.032979	0.874704
223693	Tmem184b	1368.56	-0.161503	0.0758361	-2.12963	0.033202	0.876996
93707	Pcdhgc4	2128.44	0.157516	0.0740331	2.12765	0.0333664	0.876996
18949	Pnn	1182.64	0.15932	0.0748903	2.12738	0.0333883	0.876996
67533	Ppfibp1	674.673	0.214835	0.101098	2.12502	0.0335846	0.876996
224813	Lrrc73	1247.82	-0.195993	0.0922496	-2.12459	0.0336206	0.876996
66158	Cxx1a	2852.21	-0.194639	0.0917425	-2.12158	0.0338733	0.876996
18575	Pde1c	206.55	-0.377061	0.177802	-2.12068	0.0339488	0.876996
106205	Zc3h7a	516.681	0.210983	0.0995018	2.1204	0.0339727	0.876996
110175	Ggct	184.699	0.328039	0.15482	2.11884	0.0341044	0.876996
382245	Tmem29	446.605	0.221402	0.104524	2.11818	0.0341597	0.876996
16911	Lmo4	1275.97	0.162711	0.0768574	2.11705	0.0342552	0.876996
414801	Itprip	203.574	-0.322745	0.152463	-2.11688	0.0342703	0.876996
54725	Cadm1	3576.03	0.149981	0.070889	2.11572	0.0343686	0.876996
16590	Kit	3898.59	-0.166467	0.0786907	-2.11546	0.0343904	0.876996
21753	Tes	450.515	0.238908	0.112972	2.11476	0.0344506	0.876996
269132	Colgalt2	204.071	-0.326323	0.154349	-2.11419	0.0344992	0.876996
66290	Atp6v1g1	3344.61	-0.156818	0.0742528	-2.11195	0.0346911	0.87821
71994	Cnn3	1465.52	0.17259	0.0817653	2.1108	0.0347891	0.87821
20638	Snrpb	1331.87	-0.211817	0.100364	-2.11049	0.0348161	0.87821
17691	Sik1	751.562	-0.212097	0.100648	-2.10731	0.0350911	0.880735
68036	Zfp706	4564.62	0.120159	0.0570219	2.10725	0.0350962	0.880735
26396	Map2k2	1750.48	-0.206052	0.0979234	-2.10422	0.0353597	0.885077
108089	Rnf144a	480.874	0.233431	0.111066	2.10174	0.0355761	0.887347
241296	Lrrc8a	1036.82	-0.191062	0.0909553	-2.10062	0.0356744	0.887347
20349	Sema3e	301.501	-0.30472	0.145115	-2.09985	0.0357417	0.887347
14560	Gdf10	556.223	-0.230613	0.10989	-2.09859	0.0358529	0.887347
12952	Cry1	422.542	-0.241257	0.114993	-2.09802	0.0359037	0.887347
19716	Bex1	1925.79	-0.177491	0.0846866	-2.09586	0.0360947	0.889145
242297	Fam110b	928.449	-0.176767	0.0843698	-2.09514	0.0361582	0.889145
16332	Inppl1	169.929	-0.336486	0.160919	-2.09103	0.0365252	0.890646
12561	Cdh4	551.857	0.211039	0.100931	2.09093	0.0365341	0.890646
16979	Lrrn1	829.28	0.195419	0.0934697	2.09072	0.0365531	0.890646
242667	Dlgap3	2327.97	-0.219149	0.104837	-2.09039	0.0365832	0.890646
233919	Gpr26	666.371	-0.208037	0.0996772	-2.08711	0.0368785	0.895607
22260	Nr1h2	413.223	-0.242991	0.116572	-2.08447	0.0371178	0.896456
330401	Tmcc1	1168.48	0.170577	0.081836	2.08438	0.0371255	0.896456
18053	Ngfr	284.127	-0.285606	0.137068	-2.08369	0.0371882	0.896456
66884	Appbp2	945.597	-0.20493	0.0985077	-2.08034	0.037494	0.901606
66400	Alkbh7	198.592	-0.337484	0.162332	-2.07897	0.03762	0.90242
109880	Braf	1809.27	-0.16416	0.0790383	-2.07697	0.0378045	0.904008
217866	Cdc42bpb	3683.12	-0.130822	0.0630088	-2.07625	0.037871	0.904008
270685	Mthfd1l	508.571	-0.231733	0.111716	-2.0743	0.0380516	0.906111
18245	Oaz1	4109.14	-0.170903	0.0824876	-2.07186	0.0382783	0.909296
67515	Ttc33	589.081	0.218345	0.105492	2.06977	0.0384741	0.911389
12795	Plk3	545.077	-0.203208	0.0983487	-2.0662	0.0388096	0.911389
18214	Ddr2	263.464	-0.279286	0.135196	-2.06579	0.0388482	0.911389
98999	Znfx1	590.211	-0.213948	0.103573	-2.06567	0.0388601	0.911389
16519	Kcnj3	2698.05	-0.169814	0.082258	-2.06441	0.0389788	0.911389
270210	Zfp651	2024.6	-0.148342	0.071869	-2.06407	0.0390113	0.911389
15526	Hspa9	7790.31	-0.127738	0.0619033	-2.06351	0.039064	0.911389
67248	Rpl39	4313.44	0.14189	0.06878	2.06295	0.0391174	0.911389
73710	Tubb2b	58216.3	0.146137	0.0708702	2.06203	0.0392045	0.911389
75580	Zbtb4	1958.12	-0.143768	0.0697905	-2.05999	0.0393994	0.912583
67039	Rbm25	2302.3	0.153908	0.0747293	2.05954	0.0394424	0.912583
98415	Nucks1	4157.37	0.129293	0.0628574	2.05693	0.0396932	0.915157
26379	Esrra	594.951	-0.247833	0.120516	-2.05643	0.0397406	0.915157
192163	Pcdha3	1007.53	-0.204225	0.0994509	-2.05352	0.0400219	0.919471
16499	Kcnab3	232.225	-0.309966	0.151124	-2.05108	0.0402593	0.920416
18040	Nefm	1024.66	-0.166583	0.0812623	-2.04994	0.0403704	0.920416
12919	Crhbp	166.277	-0.336293	0.164257	-2.04736	0.0406225	0.920416
68567	Cgref1	952.349	-0.163416	0.0798598	-2.04629	0.040728	0.920416
21685	Tef	2125.64	0.160461	0.0784427	2.04558	0.0407973	0.920416
13347	Dffa	953.869	-0.180517	0.0882549	-2.0454	0.0408155	0.920416
51788	H2afz	2543	-0.163798	0.0800959	-2.04502	0.0408529	0.920416
14823	Grm8	214.474	-0.314806	0.153998	-2.04423	0.0409312	0.920416
76219	Arxes1	2113.03	-0.154093	0.0753948	-2.04381	0.0409724	0.920416
66249	Pno1	683.446	-0.200528	0.0981385	-2.04332	0.0410209	0.920416
20102	Rps4x	7464.18	0.126082	0.0617927	2.04041	0.0413097	0.920416
99371	Arfgef2	1790.07	-0.150802	0.073937	-2.0396	0.0413898	0.920416
243743	Plxna4	2379.17	-0.1594	0.0782147	-2.03798	0.0415518	0.920416
74355	Smchd1	859.404	0.179016	0.0878531	2.03768	0.0415823	0.920416
11958	Atp5k	3463.69	0.131586	0.0645812	2.03752	0.0415978	0.920416
272790	Magee2	288.684	0.26503	0.130077	2.03748	0.0416019	0.920416
56224	Tspan5	1838.82	-0.148511	0.0729111	-2.03688	0.0416618	0.920416
20005	Rpl9	8707.52	0.121865	0.0599059	2.03427	0.0419246	0.92411
140482	Zfp358	489.435	-0.232103	0.114205	-2.03234	0.0421192	0.92411
18045	Nfyb	546.936	0.208634	0.102678	2.03193	0.0421611	0.92411
52552	Parp8	656.691	-0.190229	0.0936409	-2.03148	0.0422067	0.92411
217944	Rapgef5	763.146	-0.193342	0.095247	-2.0299	0.0423664	0.925537
211151	Churc1	620.467	0.199747	0.0984892	2.02811	0.042549	0.927454
217038	Mrm1	438.434	-0.242034	0.119502	-2.02535	0.0428318	0.928555
14766	Adgrg1	1964.92	-0.141654	0.0699819	-2.02415	0.042955	0.928555
75276	Ppp1r1c	203.99	-0.311761	0.154171	-2.02217	0.0431583	0.928555
19273	Ptpru	187.036	0.338853	0.167576	2.02209	0.0431668	0.928555
67211	Armc10	760.208	0.174674	0.0863895	2.02193	0.0431832	0.928555
66818	Smim7	2871.8	0.135864	0.0672306	2.02086	0.0432938	0.928555
56461	Kcnip3	435.158	0.2516	0.124582	2.01955	0.0434296	0.928555
11418	Asic2	562.796	0.220227	0.109179	2.01712	0.0436829	0.928555
239528	Ago2	1347.63	-0.174192	0.0863915	-2.01631	0.0437679	0.928555
72925	44621	912.475	0.227692	0.112951	2.01585	0.0438155	0.928555
18752	Prkcg	1304.21	0.200566	0.0996015	2.01368	0.0440429	0.928555
20637	Snrnp70	2838.76	-0.182929	0.0908494	-2.01354	0.0440578	0.928555
18377	Omg	2678.65	-0.181111	0.0899894	-2.01258	0.0441587	0.928555
117198	Ivns1abp	2822.89	0.12694	0.0631488	2.01017	0.0444136	0.928555
26558	Homer3	196.925	-0.297183	0.147855	-2.00997	0.0444347	0.928555
93834	Peli2	331.106	0.259863	0.129295	2.00985	0.0444472	0.928555
106393	Srl	337.139	0.24375	0.121317	2.00919	0.0445169	0.928555
18530	Pcdh8	1799.09	-0.164921	0.0821042	-2.00868	0.0445715	0.928555
22793	Zyx	626.447	-0.192421	0.0958192	-2.00817	0.0446254	0.928555
106014	Fam19a5	1528.58	-0.158617	0.0790017	-2.00776	0.0446686	0.928555
58802	Kcnmb4	295.275	-0.316508	0.157732	-2.00662	0.0447903	0.928555
78658	Ncapd3	328.483	0.253674	0.126476	2.00571	0.0448874	0.928555
12971	Crym	188.862	0.399958	0.199415	2.00566	0.0448923	0.928555
225791	Zadh2	263.226	0.268009	0.133634	2.00554	0.0449053	0.928555
380969	Nckap5l	480.355	-0.250081	0.124777	-2.00422	0.0450465	0.928555
80883	Ntng1	280.932	-0.310573	0.154974	-2.00404	0.0450663	0.928555
18606	Enpp2	496.383	0.250944	0.125391	2.00129	0.0453609	0.932663
104718	Ttc7b	2026.56	-0.129486	0.0647824	-1.99878	0.045632	0.93277
225392	Rell2	2476.57	-0.206088	0.103125	-1.99844	0.0456695	0.93277
223726	Mpped1	5316.78	0.118954	0.0595321	1.99814	0.0457013	0.93277
73340	Nptxr	254.757	-1.21181	0.606931	-1.99661	0.0458672	0.93277
110075	Bmp3	454.522	-0.228721	0.114582	-1.99613	0.0459196	0.93277
21664	Phlda1	178.419	-0.319378	0.160012	-1.99596	0.045938	0.93277
269642	Nat8l	2229.3	-0.131023	0.0656766	-1.99497	0.0460463	0.933033
235956	Zfp825	207.196	0.302456	0.15186	1.99168	0.0464065	0.938389
22671	Rnf112	1171.52	0.166258	0.0835952	1.98885	0.046718	0.939277
26403	Map3k11	197.888	-0.327084	0.164514	-1.98818	0.0467922	0.939277
108013	Celf4	4559.61	-0.151583	0.0762441	-1.98812	0.0467982	0.939277
320311	Rnf152	404.522	0.222028	0.111696	1.9878	0.0468343	0.939277
110196	Fdps	10755	0.112593	0.0566929	1.98602	0.0470309	0.93997
240038	Zfp994	347.925	0.250463	0.12613	1.98575	0.0470609	0.93997
74486	Osbpl10	523.677	-0.194729	0.098186	-1.98327	0.0473375	0.943569
19826	Rnps1	3740.36	-0.13404	0.0676851	-1.98034	0.0476651	0.948167
15212	Hexb	178.066	0.320583	0.162071	1.97804	0.0479243	0.9491
329251	Ppp1r12b	953.486	-0.204723	0.103529	-1.97744	0.0479923	0.9491
240261	Ccdc112	413.926	0.225619	0.114102	1.97734	0.0480029	0.9491
215335	Slc36a1	1019.32	-0.158524	0.0802902	-1.97439	0.0483378	0.953795
269881	Map3k10	2735.02	-0.176982	0.0897113	-1.97279	0.0485192	0.954744
30933	Tor2a	295.912	-0.244325	0.123927	-1.97153	0.0486636	0.954744
67220	Plekho1	909.182	-0.196069	0.0994568	-1.9714	0.0486786	0.954744
66307	Isoc1	945.701	-0.173644	0.0881255	-1.97041	0.0487913	0.955042
59090	Midn	1675.04	-0.163571	0.083186	-1.96633	0.0492602	0.962294
218734	3830406C13Rik	426.561	0.231466	0.117828	1.96444	0.0494793	0.963791
104156	Etv5	1245.39	-0.176643	0.0899785	-1.96317	0.0496259	0.963791
12700	Cish	186.388	-0.309441	0.157642	-1.96293	0.0496545	0.963791
192164	Pcdha12	884.401	-0.169599	0.0864299	-1.96227	0.0497307	0.963791
94066	Mrpl36	363.012	-0.240261	0.122537	-1.96072	0.0499114	0.964737

## Sheet: 4. shDek ATACseq
IDs	Name	baseMean	log2FoldChange	pvalue	padj
66266:chr12:54695366:54697865	Eapp	285.89	0.6288	6.75741e-06	0.00812241
13653:chr18:34859207:34861706	Egr1	278.287	0.596741	0.000102115	0.040914
52837:chr2:134643622:134646121	Tmx4	174.796	0.666708	0.000100467	0.040914
17428:chr11:74828924:74831423	Mnt	269.455	0.485544	0.00032456	0.0433468
74356:chr8:105289029:105291528	4931428F04Rik	220.191	0.596054	0.000283443	0.0433468
75135:chr9:124421251:124423750	4930526I15Rik	189.633	0.694341	0.000217793	0.0433468
75665:chr5:115731060:115733559	Bicdl1	212.77	0.559895	0.000288609	0.0433468
76580:chr4:155668755:155671254	Mib2	184.107	0.625752	0.000294088	0.0433468
76816:chr1:176812660:176815159	Sdccag8	294.474	0.491033	0.000290174	0.0433468
212919:chr5:130142888:130145387	Kctd7	210.81	0.617015	0.000371171	0.0446147
22057:chr11:94209454:94211953	Tob1	239.524	0.574813	0.000428227	0.0467935
15512:chr12:76402176:76404675	Hspa2	208.844	0.548553	0.00047707	0.0477865
102465227:chr5:137529095:137531594	Mir6418	181.713	0.609698	0.000619111	0.0478447
15193:chr17:56077631:56080130	Hdgfl2	280.446	0.474153	0.000661226	0.0478447
17119:chr6:86668660:86671159	Mxd1	223.564	0.536885	0.000586332	0.0478447
227634:chr2:25982783:25985282	Camsap1	246.691	0.515231	0.000720047	0.0478447
56484:chr10:42276243:42278742	Foxo3	341.658	0.427662	0.00075628	0.0478447
70292:chr5:35891319:35893818	Afap1	188.209	0.597569	0.000576346	0.0478447
74383:chr3:90052016:90054515	Ubap2l	182.951	0.549812	0.000717954	0.0478447
14104:chr11:120824048:120826547	Fasn	248.327	0.520497	0.000797779	0.0479465
In bold: DEGs in vitro

## Sheet: 5. shDek Mod Spec
	% of peptide pool				standard deviation
	shCONT	shDEK			shCONT	shDEK
H1.4: K25UN	96.4552	95.8567		H1.4: K25UN	0.188127	0.115086
H1.4: K25AC	0.123877	0.236848		H1.4: K25AC	0.0200109	0.0206885
H1.4: K25ME1	3.40252	3.80648		H1.4: K25ME1	0.176113	0.114722
H1.4: K25ME2	0.00555018	0.039248		H1.4: K25ME2	0.002189	0.00752171
H1.4: K25ME3	0.0128635	0.0607288		H1.4: K25ME3	0.00391076	0.00777153
H2A: K5UN	93.4155	93.4408		H2A: K5UN	0.332161	0.205725
H2A: K5AC	6.58447	6.55917		H2A: K5AC	0.332161	0.205725
H2A: K9UN	98.3971	98.1517		H2A: K9UN	0.104788	0.0649151
H2A: K9AC	1.60291	1.84829		H2A: K9AC	0.104788	0.0649151
H2A: K36UN	99.9558	99.9381		H2A: K36UN	0.00552477	0.012561
H2A: K36AC	0.0442277	0.0618995		H2A: K36AC	0.00552477	0.012561
H2A1: K13UN	99.9698	99.9745		H2A1: K13UN	0.00171416	0.00299997
H2A1: K13AC	0.0302439	0.0254606		H2A1: K13AC	0.00171416	0.00299997
H2A1: K15UN	99.9953	99.9952		H2A1: K15UN	0.00144109	0.0011923
H2A1: K15AC	0.00466742	0.00480293		H2A1: K15AC	0.00144109	0.0011923
H2A1: K15UB	0	0		H2A1: K15UB	0	0
H2A3: K13UN	99.9539	99.9045		H2A3: K13UN	0.00470465	0.00723904
H2A3: K13AC	0.0460964	0.0955035		H2A3: K13AC	0.00470465	0.00723904
H2A3: K15UN	99.9721	99.9631		H2A3: K15UN	0.00256824	0.00268912
H2A3: K15AC	0.0279239	0.0368505		H2A3: K15AC	0.00256824	0.00268912
H2A3: K15UB	0	0		H2A3: K15UB	0	0
H3R2UN: K4UN	86.3851	92.0656		H3R2UN: K4UN	0.690037	0.744598
H3R2UN: K4ME1	13.5189	7.74346		H3R2UN: K4ME1	0.699551	0.702782
H3R2UN: K4ME2	0.0508448	0.118768		H3R2UN: K4ME2	0.00424001	0.0254469
H3R2UN: K4ME3	0.0112935	0.0170478		H3R2UN: K4ME3	0.000674769	0.00372889
H3R2UN: K4AC	0.0338456	0.0551388		H3R2UN: K4AC	0.00520002	0.0145311
H3R2UN: Q5UN	99.9116	99.4206		H3R2UN: Q5UN	0.00451528	0.224156
H3R2UN: Q5ME1	0.0883771	0.579415		H3R2UN: Q5ME1	0.00451528	0.224156
H3: K9UN	23.9927	28.8038		H3: K9UN	0.463867	0.768553
H3: K9AC	1.26356	1.40236		H3: K9AC	0.0119623	0.0671571
H3: K9ME1	36.3257	33.7914		H3: K9ME1	0.214004	1.73262
H3: K9ME2	33.1679	31.5342		H3: K9ME2	0.552479	1.89552
H3: K9ME3	5.25015	4.46824		H3: K9ME3	0.0457871	0.568163
H3: K14UN	69.8341	67.8633		H3: K14UN	0.175823	1.17331
H3: K14AC	30.1659	32.1367		H3: K14AC	0.175823	1.17331
H3: K18UN	92.9915	94.3144		H3: K18UN	0.0201579	0.225057
H3: K18AC	5.60071	4.58828		H3: K18AC	0.0119085	0.229256
H3: K18ME1	1.40777	1.09735		H3: K18ME1	0.0252347	0.021146
H3: Q19UN	99.7579	99.7068		H3: Q19UN	0.00260966	0.00773895
H3: Q19ME1	0.242078	0.293154		H3: Q19ME1	0.00260966	0.00773895
H3: K23UN	77.2355	80.519		H3: K23UN	0.125529	0.979968
H3: K23AC	22.6747	19.402		H3: K23AC	0.126047	0.978881
H3: K23ME1	0.089851	0.0789612		H3: K23ME1	0.0012241	0.00156889
H3: R42UN	99.9926	99.9845		H3: R42UN	0.00148829	0.000315031
H3: R42ME2	0.00741358	0.0154653		H3: R42ME2	0.00148829	0.000315031
H3: R49UN	93.8128	96.8103		H3: R49UN	0.48516	0.357303
H3: R49ME2	6.18721	3.18967		H3: R49ME2	0.48516	0.357303
H3: Q55UN	99.9951	99.9942		H3: Q55UN	0.000639802	0.00155134
H3: Q55ME1	0.00485546	0.00581724		H3: Q55ME1	0.000639802	0.00155134
H3: K56UN	99.9393	99.9336		H3: K56UN	0.00145018	0.00324788
H3: K56AC	0.0149592	0.013846		H3: K56AC	0.000695412	0.000870148
H3: K56ME1	0.0457369	0.0525047		H3: K56ME1	0.000762763	0.00240619
H3: K64UN	99.9637	99.9612		H3: K64UN	0.000942492	0.0027106
H3: K64AC	0.0363202	0.0387907		H3: K64AC	0.000942492	0.0027106
H3: K79UN	73.6337	76.5203		H3: K79UN	0.423485	0.0891856
H3: K79AC	0.0200369	0.0155378		H3: K79AC	0.00135665	0.00364219
H3: K79ME1	21.9302	18.1493		H3: K79ME1	0.481467	0.123798
H3: K79ME2	4.38867	5.27465		H3: K79ME2	0.0759783	0.0360679
H3: K79ME3	0.0274131	0.0402554		H3: K79ME3	0.00328147	0.00216069
H3: K122UN	99.9897	99.9916		H3: K122UN	0.00166837	0.00120075
H3: K122AC	0.0102657	0.00838981		H3: K122AC	0.00166837	0.00120075
H3.1: K27UN	10.3562	12.9615		H3.1: K27UN	0.0274934	0.313403
H3.1: K27AC	0.296316	0.384852		H3.1: K27AC	0.0148027	0.00452744
H3.1: K27ME1	43.9434	47.5425		H3.1: K27ME1	0.248434	1.69752
H3.1: K27ME2	39.8504	34.3965		H3.1: K27ME2	0.223348	1.35615
H3.1: K27ME3	5.55372	4.71462		H3.1: K27ME3	0.0943037	0.170105
H3.1: K36UN	23.8872	23.5901		H3.1: K36UN	0.494295	1.03258
H3.1: K36AC	0.0554396	0.681867		H3.1: K36AC	0.00445341	0.00590734
H3.1: K36ME1	20.8754	20.0398		H3.1: K36ME1	0.319336	1.32384
H3.1: K36ME2	37.8675	38.3675		H3.1: K36ME2	0.634845	1.19272
H3.1: K36ME3	17.3144	17.3208		H3.1: K36ME3	0.189718	0.759613
H3.3: K27UN	20.9698	23.5835		H3.3: K27UN	0.249925	1.02926
H3.3: K27AC	1.19425	1.18645		H3.3: K27AC	0.0575163	0.0438539
H3.3: K27ME1	56.9	59.7265		H3.3: K27ME1	0.458159	1.499
H3.3: K27ME2	19.0978	13.8355		H3.3: K27ME2	0.23755	0.47845
H3.3: K27ME3	1.8382	1.66803		H3.3: K27ME3	0.0693308	0.0495333
H3.3: K27M	0	0		H3.3: K27M	0	0
H3.3: K36UN	5.77531	4.98523		H3.3: K36UN	0.221231	0.0986533
H3.3: K36AC	3.54027	3.79352		H3.3: K36AC	0.0276394	0.273571
H3.3: K36ME1	10.4528	8.82976		H3.3: K36ME1	0.3042	0.450916
H3.3: K36ME2	61.7246	62.6594		H3.3: K36ME2	0.490044	0.222963
H3.3: K36ME3	18.5071	19.7321		H3.3: K36ME3	0.0884884	0.500192
H4: K5UN	97.8855	98.061		H4: K5UN	0.0198772	0.0302968
H4: K5AC	2.11453	1.93901		H4: K5AC	0.0198772	0.0302968
H4: K8UN	94.7553	95.3956		H4: K8UN	0.103031	0.0196391
H4: K8AC	5.2447	4.60441		H4: K8AC	0.103031	0.0196391
H4: K12UN	97.3022	97.7141		H4: K12UN	0.0635792	0.0321197
H4: K12AC	2.69784	2.28591		H4: K12AC	0.0635792	0.0321197
H4: K16UN	54.1135	57.4669		H4: K16UN	0.544262	0.520026
H4: K16AC	45.8865	42.5331		H4: K16AC	0.544262	0.520026
H4: K20UN	0.998141	1.25787		H4: K20UN	0.0466371	0.13017
H4: K20ME1	4.02273	7.70386		H4: K20ME1	0.47293	1.37945
H4: K20ME2	81.4945	77.6404		H4: K20ME2	0.440283	1.32616
H4: K20ME3	13.4671	13.3504		H4: K20ME3	0.131104	0.316616
H4: K20AC	0.0175237	0.0474288		H4: K20AC	0.000250467	0.00305457

## Sheet: 6. shDek CUT&Tag H3K36Ac
Merged Region	Chromosome	Start	End	Length	shCONT ave	shDEK ave	Maxtags	log2 ratio	shCONT_H3K36Ac_mm10::1 Peak Value	shDEK_H3K36Ac_mm10::1 Peak Value	CGIslandCount	PromoterCount	GeneCount	Gene List	Dist to Start	Position	shCONT_H3K36Ac_mm10::1 Present	shDEK_H3K36Ac_mm10::1 Present
1730	6	91758232	91758427	195	1.167	40.667	30.336	5.12298	2	44	0	0	2	Slc6a6, Grip2	74262, 49064	in gene, downstream	0	1
1394	3	131598220	131598415	195	1	24.5	21.3281	4.61471	1	29	0	0	1	Papss1	33549	in gene	0	1
407	11	120854996	120855348	352	1.3	29.818	36.0437	4.5196	2	38	0	0	1	Ccdc57	77700	in gene	0	1
1025	18	44411792	44412010	218	1	21.714	21.1324	4.44055	1	29	0	0	1	Dcp2	31401	in gene	0	1
1349	3	84952512	84952707	195	1	19.571	17.0373	4.29065	1	24	0	0	1	Fbxw7	137032	in gene	0	1
769	15	37310568	37310949	381	1	19.5	33.1674	4.2854	1	24	0	0	1	Grhl2	77722	in gene	0	1
1830	7	37695238	37695558	320	1	19.4	27.7143	4.27798	1	24	0	0	1	Zfp536	74354	in gene	0	1
403	11	119937449	119937708	259	1.4	26.625	21.9894	4.24928	2	32	0	1	1	Baiap2	-5514	upstream	0	1
1274	2	168610604	168610799	195	1	18.167	15.815	4.18325	1	20	0	0	1	Nfatc2	-9046	upstream	0	1
2046	8	121971347	121971603	256	1.5	26.625	20.2857	4.14975	2	30	0	0	1	Banp	20942	in gene	0	1
947	17	46235656	46235851	195	1.667	28.833	15.0571	4.11239	2	34	0	0	3	Xpo5, Mir693, Polr1c	32898, 4222, 12292	in gene, downstream, downstream	0	1
2064	9	15716771	15716966	195	1	17	14.7991	4.08746	1	20	0	0	1	Slc36a4	7099	in gene	0	1
414	12	4292513	4292847	334	1.8	30.6	25.3482	4.08746	3	43	0	0	1	Ncoa1	184502	in gene	0	1
1018	18	36602950	36603151	201	1	16.833	15.1046	4.07322	1	19	0	0	1	Ankhd1	42447	in gene	0	1
365	11	94174149	94174348	199	1.167	19.5	14.8446	4.0626	2	21	0	0	0				0	1
2182	X	20950681	20950999	318	1	16.7	23.708	4.06178	1	19	0	1	2	Elk1, Uxt	-232, 11138	upstream, downstream	0	1
1673	6	22443691	22443886	195	1	16	13.9286	4	1	18	0	0	0				0	1
260	10	121994440	121994773	333	1	15.9	23.6371	3.99095	1	18	0	0	1	Srgap1	52709	in gene	0	1
2070	9	21196720	21196926	206	1	15.833	14.5607	3.98486	1	18	0	0	1	Pde4a	31109	in gene	0	1
1454	4	49149545	49149773	228	1.286	20.143	15.943	3.96932	2	23	0	0	1	E130309F12Rik	90197	in gene	0	1
689	14	56560618	56560813	195	1	15.5	13.4933	3.9542	1	18	0	0	1	Cenpj	11131	in gene	0	1
2201	X	140998979	140999179	200	2.167	33.5	13.8028	3.95039	3	37	0	0	1	Atg4a	42162	downstream	0	1
1264	2	158815729	158815959	230	1.4	21.286	15.6115	3.92641	3	25	0	0	1	Dhx35	21024	in gene	0	1
1303	3	36085401	36085726	325	1.286	19.5	22.0003	3.92251	2	23	0	0	1	Acad9	19563	in gene	0	1
661	14	24732128	24732328	200	1	15.143	13.5205	3.92058	1	16	0	0	0				0	1
1516	4	140585714	140585955	241	1.333	20.125	16.2433	3.91624	2	25	0	0	1	Arhgef10l	80071	in gene	0	1
987	17	87695813	87696227	414	1.9	28.615	27.8351	3.9127	3	36	0	0	1	Msh2	23463	in gene	0	1
1690	6	39349045	39349409	364	1.364	20.417	24.3238	3.90386	2	26	0	0	1	Slc37a3	28480	in gene	0	1
267	10	127591054	127591360	306	2.125	31.7	20.3786	3.89895	5	43	0	0	1	Lrp1	29941	in gene	0	1
1339	3	79242644	79242839	195	1	14.667	12.7681	3.8745	1	19	0	0	1	4921511C10Rik	29822	in gene	0	1
1241	2	144123134	144123329	195	1	14.429	12.561	3.8509	1	17	0	0	0				0	1
1639	5	130849375	130849570	195	1	14.429	12.561	3.8509	1	18	0	0	1	Caln1	480014	downstream	0	1
1523	4	150048775	150049041	266	1	14.375	17.0703	3.84549	1	19	1	0	0				0	1
571	13	54604555	54604787	232	1.143	16.429	14.8869	3.84535	2	19	0	0	1	Cltb	6601	in gene	0	1
420	12	16760143	16760532	389	1.5	21.417	24.7953	3.83572	2	27	0	0	1	Greb1	40549	in gene	0	1
2167	9	123529427	123529657	230	1.143	16.286	14.6301	3.83273	2	18	1	1	2	Limd1, Sacm1l	50841, -340	downstream, upstream	0	1
1270	2	165874999	165875194	195	1.833	26	12.348	3.82623	2	30	0	0	1	Zmynd8	9655	in gene	0	1
919	17	30083809	30084017	208	1	14	13	3.80735	1	16	0	0	1	Zfand3	78826	in gene	0	1
40	1	57836843	57837102	259	1.25	17.375	16.0719	3.79701	2	22	0	0	1	Spats2l	62111	in gene	0	1
1891	7	96484063	96484258	195	1.143	15.857	12.0771	3.79422	2	19	0	0	1	Tenm4	273523	in gene	0	1
1638	5	130144648	130144890	242	1	13.714	14.816	3.77758	1	17	1	1	2	Tpst1, Kctd7	71443, -119	downstream, upstream	0	1
219	10	82178385	82178656	271	1	13.556	16.4003	3.76086	1	17	1	0	0				0	1
1336	3	69755170	69755407	237	1.8	24.286	14.2753	3.75406	4	28	0	0	1	Nmd3	33233	downstream	0	1
257	10	121576491	121576686	195	1.2	16	11.6071	3.73697	2	21	0	0	1	Tbk1	10206	in gene	0	1
472	12	76254887	76255326	439	1.538	20.462	26.074	3.73382	2	29	1	1	2	Tex21, Mthfd1	-8360, -126	upstream, upstream	0	1
1899	7	100943376	100943710	334	1.667	21.8	19.4993	3.709	3	25	0	0	1	P2ry6	20823	in gene	0	1
610	13	90089756	90089982	226	1.143	14.714	12.9881	3.68629	2	16	1	2	2	Xrcc4, Tmem167	-261, 202	upstream, in gene	0	1
1510	4	131160388	131160583	195	1	12.833	11.1716	3.68179	1	17	0	0	0				0	1
1257	2	155729313	155729508	195	1	12.667	11.0271	3.663	1	15	1	1	1	Edem2	65	in gene	0	1
1468	4	64901190	64901468	278	1	12.625	15.6685	3.65821	1	16	0	0	0				0	1
1500	4	118008730	118008929	199	1	12.571	11.168	3.65203	1	15	0	0	1	St3gal3	126085	in gene	0	1
2183	X	42018112	42018363	251	1.2	15	14.0067	3.64386	2	19	0	0	0				0	1
1131	2	27187349	27187544	195	1.667	20.833	10.8793	3.64354	3	23	0	0	2	Dbh, Sardh	21939, 59857	downstream, downstream	0	1
59	1	75495253	75495520	267	1.778	22.111	14.8231	3.63644	3	26	0	0	2	Tmem198, Obsl1	15854, 11066	downstream, in gene	0	1
1089	19	42090200	42090395	195	1.167	14.5	10.8164	3.63518	2	17	1	2	2	Morn4, Pi4k2a	-3927, -138	upstream, upstream	0	1
889	17	7366896	7367091	195	1.667	20.667	10.7927	3.632	2	22	0	0	1	Gm9992	18312	in gene	0	1
672	14	34378722	34378917	195	1.667	20.5	10.7054	3.6203	3	24	0	1	2	Sncg, Mmrn2	-4150, 3315	upstream, in gene	0	1
1711	6	72134800	72135181	381	2	24.5	20.8359	3.61471	2	30	0	0	1	St3gal5	37377	in gene	0	1
1751	6	115007821	115008040	219	1.857	22.571	11.8832	3.60342	3	26	0	0	1	Tamm41	29944	in gene	0	1
1252	2	153015125	153015333	208	1	12	11.1429	3.58496	1	14	1	1	2	Ttll9, Pdrg1	52744, 154	downstream, in gene	0	1
703	14	68954599	68954859	260	1	12	13.9286	3.58496	1	15	0	0	0				0	1
2056	8	126620317	126620546	229	1.167	13.875	12.1548	3.57161	2	19	0	0	0				0	1
1329	3	63976172	63976377	205	1	11.833	10.8293	3.56474	1	14	1	1	1	Gmps	131	in gene	0	1
89	1	118871744	118871939	195	1.429	16.857	10.2692	3.56027	2	20	0	0	1	Gli2	181778	in gene	0	1
1502	4	121017065	121017370	305	1.556	18.222	15.9455	3.54977	2	21	1	1	1	Smap2	30	in gene	0	1
258	10	121626543	121626738	195	1	11.667	10.1565	3.54436	1	14	1	1	1	Xpot	-324	upstream	0	1
1033	18	60803413	60803608	195	1.6	18.667	10.1564	3.54435	3	20	0	1	2	Cd74, Mir5107	-339, -8566	upstream, upstream	0	1
2153	9	108305776	108306132	356	2	23.273	18.4937	3.54059	3	31	1	2	4	Nicn1, Amt, Tcta, Rhoa	15497, 9032, -3, -251	downstream, downstream, upstream, upstream	0	1
690	14	56668080	56668275	195	1.333	15.5	10.1225	3.53952	2	17	1	1	2	Parp4, Mphosph8	92558, -71	downstream, upstream	0	1
1612	5	107597720	107597929	209	1.143	13.286	10.8454	3.53901	2	17	1	2	2	Glmn, Rpap2	64, 444	in gene, in gene	0	1
2073	9	21669916	21670267	351	3.091	35.818	18.1577	3.53454	5	44	0	0	1	Smarca4	53922	in gene	0	1
217	10	81378607	81378885	278	1.375	15.778	14.2412	3.52041	3	19	1	2	2	Fzr1, Dohh	-376, -5682	upstream, upstream	0	1
548	13	32721813	32722095	282	1	11.444	14.4072	3.51652	1	15	0	0	1	Mylk4	59825	in gene	0	1
1997	8	71272546	71272741	195	1.167	13.333	9.94589	3.51412	2	14	1	2	2	Haus8, Myo9b	-53, -71	upstream, upstream	0	1
1231	2	131932598	131932913	315	1.556	17.7	15.9965	3.50784	2	22	0	0	1	Prnp	22827	in gene	0	1
534	13	13968487	13969107	620	3	34.105	31.4659	3.50695	6	58	0	0	1	B3galnt2	14123	in gene	0	1
515	12	112595178	112595414	236	2.286	25.857	11.917	3.49966	3	29	0	0	1	Inf2	6512	in gene	0	1
710	14	74732317	74732512	195	1	11.286	9.82487	3.49646	1	14	1	1	1	Esd	69	in gene	0	1
358	11	79191253	79191448	195	1.2	13.5	9.79353	3.49185	2	17	0	0	0				0	1
1937	7	137910052	137910280	228	1.4	15.714	11.4247	3.48855	2	18	0	0	0				0	1
2132	9	82960224	82960597	373	1.25	14	18.65	3.48543	2	17	0	0	1	Phip	15079	in gene	0	1
823	16	17360588	17360826	238	2.2	24.571	11.8667	3.48138	3	29	0	0	1	Pi4ka	45607	in gene	0	1
413	12	4292042	4292237	195	2.333	25.667	9.57739	3.45966	4	31	0	0	1	Ncoa1	185043	in gene	0	1
1787	6	144074906	144075103	197	1	11	9.67411	3.45943	1	13	0	0	1	Sox5	134564	in gene	0	1
666	14	31336474	31336669	195	1	11	9.57589	3.45943	1	13	1	1	1	Capn7	-153	upstream	0	1
708	14	73446316	73446525	209	2	22	10.2634	3.45943	3	24	0	0	0				0	1
1282	2	180822607	180822821	214	2.286	25	10.4479	3.45103	4	32	0	1	1	Gm14340	1916	in gene	0	1
42	1	59237016	59237308	292	1.444	15.778	14.2436	3.44977	3	19	1	1	1	Als2	69	in gene	0	1
1617	5	112036494	112036694	200	1.75	19	9.69388	3.44057	2	22	0	0	0				0	1
492	12	91400415	91400655	240	1.375	14.875	11.5909	3.43539	2	17	0	1	1	Tshr	-458	upstream	0	1
797	15	85384730	85384990	260	2	21.625	12.5502	3.43463	2	29	0	0	1	Atxn10	48479	in gene	0	1
94	1	128359642	128359923	281	1.444	15.556	13.5142	3.42933	2	20	1	1	2	Mcm6, Dars	-126, 57634	upstream, downstream	0	1
923	17	32018316	32018521	205	2.167	23.333	9.85411	3.4286	3	28	0	0	1	Hsf2bp	16090	in gene	0	1
234	10	95336661	95336856	195	1.333	14.333	9.36038	3.42659	2	16	0	1	1	2310039L15Rik	482	in gene	0	1
1177	2	76648090	76648322	232	1.5	16.125	11.1339	3.42626	2	20	1	2	2	Prkra, Dfnb59	-212, -2067	upstream, upstream	0	1
1477	4	88938325	88938561	236	1.5	16.125	11.3259	3.42626	2	21	1	0	0				0	1
2005	8	80581821	80582016	195	1.571	16.857	9.34094	3.42359	3	20	0	0	0				0	1
1744	6	113801397	113801629	232	2	21.429	11.0972	3.42149	2	24	0	0	1	Atp2b2	179078	in gene	0	1
354	11	77793284	77793504	220	1.25	13.286	10.439	3.40991	2	15	0	1	2	Myo18a, Gm10277	16129, -5646	in gene, upstream	0	1
69	1	86359479	86359733	254	1.571	16.5	11.9095	3.39271	3	22	1	3	4	Ncl, Snora75, Snord82, C130036L24Rik	-151, -8321, -3279, 32	upstream, upstream, upstream, in gene	0	1
588	13	63364449	63364644	195	1.167	12.167	9.0761	3.3821	2	16	0	0	1	Fancc	67199	in gene	0	1
2161	9	116393061	116393256	195	1	10.333	8.99525	3.36919	1	12	0	0	0				0	1
1148	2	37452172	37452367	195	1	10.167	8.85074	3.34582	1	12	1	0	2	Zbtb26, Rabgap1	-9148, 8984	upstream, in gene	0	1
2111	9	61457606	61457815	209	1.167	11.833	9.46068	3.34194	2	13	0	0	0				0	1
1147	2	37422916	37423182	266	1	10.125	12.0234	3.33985	1	12	1	1	3	Rc3h2, Zbtb6, Zbtb26	-146, 7870, 20072	upstream, downstream, downstream	0	1
166	10	11352737	11352932	195	1.5	15.167	8.80228	3.3379	2	17	0	0	1	Epm2a	9389	in gene	0	1
1139	2	31670702	31670897	195	1.5	15	8.70536	3.32193	2	17	1	1	1	Exosc2	62	in gene	0	1
1693	6	45444797	45444992	195	1	10	8.70536	3.32193	1	13	0	0	1	Cntnap2	384833	in gene	0	1
2084	9	37136805	37137000	195	2	19.833	8.63267	3.30983	2	23	0	0	1	Pknox2	10412	in gene	0	1
1994	8	70212589	70212951	362	2.25	22.273	15.9977	3.3073	4	28	1	1	2	Slc25a42, Armc6	-489, 21652	upstream, downstream	0	1
693	14	61172781	61173008	227	1.25	12.286	9.96044	3.29702	2	14	1	0	1	Sacs	34437	in gene	0	1
439	12	34389436	34389721	285	1.6	15.667	12.4584	3.29159	4	19	0	0	1	Hdac9	139311	in gene	0	1
1950	8	11530959	11531334	375	3.333	32.583	16.3659	3.28923	5	39	0	0	1	Cars2	19625	in gene	0	1
316	11	40754997	40755681	684	2.429	23.409	29.4282	3.26863	5	34	1	1	1	Ccng1	-53	upstream	0	1
495	12	99475310	99475580	270	2	19.25	11.6016	3.26679	3	22	0	0	0				0	1
107	1	135765878	135766410	532	2.071	19.823	22.7328	3.25878	3	24	1	1	1	Phlda3	59	in gene	0	1
2101	9	52966059	52966289	230	1.6	15.286	9.80965	3.25607	2	17	0	0	0				0	1
772	15	39635797	39635992	195	1.833	17.5	8.31117	3.25508	3	19	0	0	1	Rims2	437608	in gene	0	1
505	12	105917512	105917707	195	1.6	15.167	8.25213	3.24479	2	19	0	0	0				0	1
1798	6	148795261	148795514	253	2.25	21.125	10.6044	3.23095	3	25	0	0	1	Ipo8	36080	in gene	0	1
408	11	120871595	120871790	195	2.833	26.333	8.09171	3.21647	3	29	0	0	1	Ccdc57	61180	in gene	0	1
1715	6	77979367	77979562	195	1.833	17	8.07371	3.21326	2	19	1	1	1	Ctnna2	203	in gene	0	1
1215	2	121140242	121140564	322	1.4	12.9	13.2455	3.20387	2	14	1	2	2	Lcmt2, Adal	295, -1738	in gene, upstream	0	1
1607	5	102069910	102070197	287	1.5	13.778	11.7687	3.19933	3	17	1	2	2	Wdfy3, LOC101055666	-132, 868	upstream, in gene	0	1
1269	2	165819472	165819823	351	3.273	30	14.3626	3.19628	5	37	0	0	1	Zmynd8	65104	in gene	0	1
1588	5	65928977	65929172	195	1.333	12.167	7.94584	3.19022	2	13	0	0	0				0	1
1909	7	110349411	110349628	217	2.4	21.667	8.74579	3.17439	3	24	0	0	1	Sbf2	265401	in gene	0	1
691	14	57398420	57398642	222	1.429	12.857	8.91687	3.16948	2	15	1	1	1	Cryl1	-48	upstream	0	1
930	17	34603722	34603972	250	1.875	16.75	9.97024	3.1592	2	21	1	2	5	Pbx2, Ager, Rnf5, Agpat1, Egfl8	11376, 5985, -286, -2014, 12124	downstream, downstream, upstream, upstream, downstream	0	1
319	11	45944893	45945134	241	1.5	13.375	9.59338	3.1565	2	17	1	1	2	Lsm11, Thg1l	-78, 10481	upstream, downstream	0	1
208	10	75211874	75212336	462	2.091	18.643	18.3889	3.15637	3	22	1	1	1	Specc1l	32	in gene	0	1
265	10	127063321	127063582	261	2.25	20	10.3571	3.152	3	22	1	3	4	March9, Cdk4, Tspan31, A730063M14Rik	-3267, -152, 6810, -7030	upstream, upstream, downstream, upstream	0	1
1616	5	112030184	112030391	207	2.2	19.5	8.19095	3.1479	3	22	0	0	0				0	1
1807	7	16308761	16309428	667	3.81	33.143	25.9027	3.12084	8	46	1	1	1	Bbc3	-489	upstream	0	1
2105	9	58513909	58514104	195	2.5	21.667	7.54476	3.1155	3	24	0	0	0				0	1
1637	5	129941474	129941744	270	2	17.25	10.3962	3.10852	2	21	1	1	1	Vkorc1l1	-504	upstream	0	1
2121	9	69964656	69964981	325	1.667	14.3	12.4462	3.10069	2	18	0	0	0				0	1
1535	4	155898077	155898272	195	2.167	18.571	7.46041	3.09928	3	21	0	1	3	Cpsf3l, Pusl1, Acap3	28607, -6412, 6299	downstream, upstream, in gene	0	1
2100	9	50833210	50833477	267	2	17	10.1317	3.08746	2	22	0	0	1	Alg9	58118	in gene	0	1
566	13	51975903	51976098	195	1.857	15.714	7.3665	3.081	3	19	0	0	0				0	1
479	12	81663763	81664069	306	2	16.9	11.5433	3.07895	2	21	0	0	1	Ttc9	32547	in gene	0	1
1053	18	83656717	83656912	195	1.5	12.667	7.35138	3.07804	3	16	0	0	0				0	1
1164	2	70006619	70006825	206	1.667	14	7.72346	3.0701	3	18	0	0	1	Ubr3	109476	in gene	0	1
1480	4	98563088	98563331	243	1.833	15.375	9.09936	3.06831	2	18	0	0	1	Inadl	167383	in gene	0	1
1984	8	67532348	67532543	195	2.167	18.167	7.29812	3.06755	3	20	0	0	1	Nat3	8591	in gene	0	1
733	14	103218619	103218835	216	3	25	8.03571	3.05889	4	29	0	0	1	Mycbp2	128073	in gene	0	1
409	11	121204174	121204378	204	2.167	18	7.56477	3.05423	3	21	1	2	2	Ogfod3, Hexdc	372, -157	in gene, upstream	0	1
1528	4	152895151	152895346	195	2.333	19.333	7.21392	3.05081	3	23	0	0	0				0	1
406	11	120854402	120854736	334	4.2	34.8	12.3546	3.05063	7	42	0	0	1	Ccdc57	78303	in gene	0	1
231	10	93233560	93233755	195	1.667	13.667	7.13714	3.03537	2	17	0	0	1	Cdk17	72781	in gene	0	1
810	15	102722246	102722493	247	2	16.286	8.97911	3.02556	2	19	0	1	1	Calcoco1	-191	upstream	0	1
1034	18	61632659	61632980	321	3.2	26	11.6434	3.02237	4	30	0	1	1	Gm20748	-6834	upstream	0	1
1226	2	129816378	129816573	195	2.667	21.667	7.07233	3.02221	3	27	0	0	1	Stk35	15958	in gene	0	1
682	14	52257670	52257866	196	1.833	14.833	7.08067	3.01653	2	17	1	0	1	Rab2b	21627	downstream	0	1
2051	8	124161210	124161405	195	2	16.167	7.03698	3.01498	2	18	0	0	0				0	1
24	1	37299960	37300155	195	2.167	17.5	7.03017	3.01358	3	19	1	1	1	Inpp4a	164	in gene	0	1
2034	8	113635031	113635226	195	1.8	14.5	7.01265	3.00998	2	15	1	1	2	Mon1b, Syce1l	-458, -8085	upstream, upstream	0	1
959	17	55879038	55879250	212	1.833	14.714	7.59724	3.00491	4	17	1	0	1	Zfp119a	66096	in gene	0	1
1284	2	181187554	181187749	195	2	16	6.96429	3	3	18	1	1	2	Ppdpf, Ptk6	308, 15138	in gene, downstream	0	1
502	12	102242285	102242505	220	2.143	17.143	7.85668	2.99992	5	19	0	0	1	Slc24a4	112976	in gene	0	1
350	11	74896898	74897119	221	1.833	14.5	7.80458	2.98377	3	17	1	2	4	Sgsm2, Tsr1, Snord91a, Srr	72, -1072, -8438, 28790	in gene, upstream, upstream, downstream	0	1
1913	7	111259644	111259902	258	2.75	21.75	9.10958	2.98351	4	27	0	0	0				0	1
727	14	99578802	99578997	195	2.333	18.167	6.77884	2.96106	3	19	0	0	0				0	1
1232	2	132292147	132292456	309	2.6	20.2	10.7174	2.95777	4	25	0	0	1	Cds2	29044	in gene	0	1
1613	5	108629500	108629726	226	1.714	13.286	7.82067	2.95447	2	15	1	2	2	Gak, Tmem175	126, -197	in gene, upstream	0	1
113	1	138856691	138856950	259	1.5	11.625	8.96094	2.9542	2	13	1	1	2	Lhx9, 2310009B15Rik	-9241, 34	upstream, in gene	0	1
751	15	8629498	8629693	195	1.25	9.667	6.73237	2.95114	2	11	0	0	1	Slc1a3	81212	downstream	0	1
1980	8	57511661	57511981	320	1.8	13.9	11.0317	2.94902	3	18	1	1	1	Hmgb2	-22	upstream	0	1
1199	2	106974297	106974535	238	2.125	16.375	8.1875	2.94596	4	21	1	1	1	Arl14ep	-19	upstream	0	1
314	11	36016863	36017058	195	2.143	16.429	6.67384	2.93854	4	19	0	0	1	Tenm2	927283	in gene	0	1
513	12	111687383	111687666	283	4.222	32.333	9.67534	2.93701	6	43	0	0	1	Trmt61a	9419	downstream	0	1
205	10	62651243	62651490	247	2.375	18.125	8.41518	2.93198	4	22	1	1	2	Ddx50, Stox1	-168, 74733	upstream, downstream	0	1
63	1	80221227	80221546	319	3.4	25.9	10.8483	2.92935	6	28	0	1	1	Fam124b	-7442	upstream	0	1
144	1	180241462	180241679	217	2.286	17.286	7.32538	2.91871	3	21	0	0	1	Psen2	14730	in gene	0	1
570	13	54383167	54383362	195	1.8	13.571	6.56336	2.91446	2	15	0	0	1	Cplx2	11915	in gene	0	1
1212	2	118961487	118961820	333	2	15	11.1496	2.90689	3	19	0	0	0				0	1
1871	7	78834020	78834215	195	2.667	19.833	6.47369	2.89461	4	24	0	0	1	Det1	13094	in gene	0	1
2058	8	126884442	126884666	224	2.571	19	7.39012	2.8856	4	24	0	0	0				0	1
528	13	6557779	6558045	266	2.125	15.625	8.73162	2.87832	3	19	0	0	1	Pitrm1	9755	in gene	0	1
88	1	118839909	118840206	297	4.375	32	9.69796	2.87072	5	37	0	0	1	Gli2	213562	in gene	0	1
1265	2	163038406	163038625	219	4.571	33.429	7.15004	2.87052	6	41	0	0	1	Ift52	21043	in gene	0	1
1051	18	80256034	80256229	195	1.667	12.167	6.35381	2.86765	3	14	1	1	2	Hsbp1l1, Pqlc1	-9029, 886	upstream, in gene	0	1
1987	8	69584759	69584970	211	1.333	9.714	6.8644	2.86539	2	11	1	0	0				0	1
904	17	15498119	15498344	225	2.714	19.714	7.29624	2.86073	4	24	1	2	2	Psmb1, Tbp	45, -1657	in gene, upstream	0	1
1351	3	87885580	87885789	209	2	14.5	6.76451	2.85798	3	16	0	1	1	Prcc	-122	upstream	0	1
2018	8	93959271	93959562	291	4	29	9.41853	2.85798	7	37	0	0	1	Gnao1	148578	in gene	0	1
2027	8	107123154	107123349	195	2	14.5	6.31138	2.85798	2	15	0	0	1	C630050I24Rik	4141	downstream	0	1
1247	2	151512316	151512634	318	2.857	20.7	10.2858	2.85706	4	28	0	0	1	Nsfl1c	18167	downstream	0	1
1872	7	78896242	78896447	205	2.4	17.333	6.6095	2.85242	4	19	1	1	2	Mir7-2, Aen	8067, 417	downstream, in gene	0	1
824	16	18400678	18400905	227	4.286	30.714	7.2621	2.84119	7	34	0	0	2	Arvcf, Comt	52517, 25925	in gene, downstream	0	1
1251	2	152810238	152810433	195	3.143	22.429	6.2123	2.83515	4	26	0	0	1	Bcl2l1	21347	in gene	0	1
2045	8	121950297	121950532	235	2.875	20.5	7.48059	2.83399	4	26	1	2	2	Car5a, Banp	-5502, -119	upstream, upstream	0	1
1230	2	131840892	131841149	257	2	14.25	8.17467	2.83289	3	19	0	0	1	5330413P13Rik	6636	in gene	0	1
926	17	33629329	33629533	204	2	14.167	6.45104	2.82446	2	16	1	1	2	Zfp414, Pram1	339, -8625	in gene, upstream	0	1
1958	8	24228115	24228310	195	2.333	16.5	6.15681	2.82221	3	19	0	0	0				0	1
949	17	46487651	46487865	214	2.5	17.667	6.75132	2.82106	4	20	1	1	2	Ttbk1, Dnph1	-83, -9031	upstream, upstream	0	1
429	12	29290812	29291185	373	2.583	18.25	11.7652	2.82078	3	23	0	0	0				0	1
2150	9	106337546	106337927	381	5.417	37.833	11.8792	2.80408	8	49	0	0	1	Poc1a	56675	in gene	0	1
1035	18	62180240	62180471	231	1.5	10.429	7.16994	2.79757	2	14	1	2	2	Adrb2, Gm9949	-396, 249	upstream, in gene	0	1
1256	2	155517578	155518028	450	3	20.857	13.9667	2.7975	5	29	1	2	2	Ggt7, Acss2	-2957, -240	upstream, upstream	0	1
2115	9	63602247	63602449	202	2.333	16.167	6.24911	2.79279	3	18	1	2	2	Iqch, Aagab	100, -307	in gene, upstream	0	1
2007	8	83573660	83573902	242	3.375	23.375	7.48247	2.79201	7	27	0	0	2	Ndufb7, Tecr	7023, 20710	downstream, in gene	0	1
980	17	79895153	79895363	210	2.6	18	6.49038	2.79141	4	20	1	1	1	Atl2	865	in gene	0	1
1953	8	13785681	13785881	200	2.167	15	6.18037	2.79119	3	16	1	1	2	Cdc16, Upf3a	28091, 166	downstream, in gene	0	1
1549	5	24416299	24416494	195	2.667	18.333	5.98408	2.78115	3	22	0	0	4	Abcb8, Asic3, Cdk5, Slc4a2	22240, 2945, 7134, -8836	downstream, in gene, downstream, upstream	0	1
2001	8	72240112	72240308	196	2.667	18.333	6.01476	2.78115	3	21	1	2	2	LOC100505001, Ap1m1	-291, 78	upstream, in gene	0	1
356	11	78658127	78658359	232	3.286	22.571	7.11415	2.78007	5	28	0	0	1	Nlk	39182	in gene	0	1
1430	4	24850807	24851002	195	1.8	12.333	5.96462	2.77645	2	14	1	1	1	Klhl32	182	in gene	0	1
2075	9	22445178	22445397	219	3	20.429	6.65767	2.76758	4	24	0	0	2	9530077C05Rik, Rp9	33710, 23069	downstream, downstream	0	1
484	12	84451142	84451390	248	2.714	18.429	7.51788	2.76349	4	21	1	2	2	Aldh6a1, Lin52	-316, -242	upstream, upstream	0	1
1073	19	21652692	21653118	426	1.909	12.923	12.8742	2.75905	3	15	1	2	2	1110059E24Rik, Abhd17b	-114, -404	upstream, upstream	0	1
1929	7	132158801	132159101	300	3.556	23.889	8.99724	2.74802	7	27	0	1	1	Cpxm2	-4210	upstream	0	1
1063	19	8966964	8967159	195	2.333	15.667	5.84599	2.74747	3	18	1	1	2	Tut1, Eef1g	13211, 20	downstream, in gene	0	1
1023	18	38731355	38731550	195	3	20	5.80357	2.73697	5	21	0	0	0				0	1
1130	2	27103765	27103960	195	5	33.333	5.80351	2.73695	6	35	0	0	2	Adamtsl2, Fam163b	24481, 38615	in gene, downstream	0	1
291	11	19835369	19835675	306	2.75	18.333	9.10698	2.73694	4	20	0	0	0				0	1
300	11	26183479	26183674	195	2	13.333	5.80343	2.73693	2	16	0	0	1	5730522E02Rik	27000	in gene	0	1
1842	7	46602049	46602358	309	5.333	35.333	9.13944	2.728	7	40	0	0	1	Sergef	37604	in gene	0	1
808	15	100761688	100762020	332	2.222	14.636	9.76267	2.71959	4	19	1	1	1	Slc4a8	107	in gene	0	1
196	10	50592723	50592918	195	2	13.167	5.73117	2.71885	2	14	1	1	1	Ascc3	151	in gene	0	1
2203	X	141150364	141150587	223	5.714	37.571	6.5459	2.71705	8	45	0	0	1	Atg4a	-8224	upstream	0	1
1307	3	38617360	38617606	246	2.857	18.75	7.20739	2.71432	5	23	0	0	0				0	1
193	10	45092489	45092805	316	2.5	16.4	9.25429	2.7137	3	19	0	0	1	Prep	25433	in gene	0	1
381	11	106515155	106515429	274	2.778	18.222	8.02355	2.71356	5	25	0	0	1	Tex2	97638	in gene	0	1
1285	2	181520255	181520451	196	2.143	14	5.71629	2.70772	3	16	1	1	2	Tpd52l2, Dnajc5	23100, -152	downstream, upstream	0	1
411	12	3310086	3310365	279	1.75	11.375	8.09598	2.70044	3	13	1	1	1	Rab10	-256	upstream	0	1
991	18	3443854	3444049	195	2	13	5.65848	2.70044	3	14	0	0	1	Cul2	60726	downstream	0	1
730	14	101640398	101640705	307	3.1	20.1	8.88638	2.69686	5	26	1	1	1	Commd6	-80	upstream	0	1
2114	9	62487940	62488190	250	3.571	23.143	7.23306	2.69618	7	25	0	0	1	Coro2b	48979	in gene	0	1
1144	2	35109096	35109291	195	1.833	11.833	5.61978	2.69054	3	14	1	1	2	AI182371, Cep110	-8508, -299	upstream, upstream	0	1
392	11	115958155	115958350	195	3.667	23.667	5.61848	2.6902	5	27	0	0	1	Sap30bp	24593	in gene	0	1
1901	7	101739714	101739952	238	3.833	24.714	6.85067	2.68878	6	29	0	0	1	Clpb	76065	in gene	0	1
2092	9	41890189	41890443	254	2	12.875	7.29967	2.6865	3	17	1	0	0				0	1
237	10	96410010	96410205	195	2.667	17.167	5.60348	2.68635	4	19	0	1	1	Gm20091	-978	upstream	0	1
813	16	4546663	4546919	256	2.625	16.875	7.34694	2.6845	4	20	0	0	1	Tfap4	12929	in gene	0	1
168	10	13192923	13193126	203	2.429	15.571	5.80948	2.68043	4	19	1	1	1	Ltv1	113	in gene	0	1
47	1	64814931	64815293	362	2	12.818	10.3574	2.6801	2	16	0	0	1	Plekhm3	141712	in gene	0	1
1128	2	26132792	26132991	199	4.667	29.5	5.61551	2.66015	6	34	0	0	2	Nacc2, C330006A16Rik	-10080, 7615	upstream, downstream	0	1
692	14	59201207	59201420	213	2.286	14.286	5.94246	2.6437	3	17	1	1	1	Rcbtb1	85	in gene	0	1
1169	2	70690150	70690476	326	3.7	23.1	9.08615	2.6423	5	28	0	0	1	Gorasp2	28804	in gene	0	1
541	13	18859529	18859746	217	3.429	21.286	6.01365	2.63405	5	25	0	0	1	Vps41	142345	in gene	0	1
1565	5	35795489	35795802	313	3.556	22	8.64485	2.62918	9	24	0	0	1	Ablim2	37765	in gene	0	1
2000	8	71542725	71542920	195	2	12.333	5.36816	2.62445	2	14	1	2	2	Bst2, Mvb12a	-5385, -108	upstream, upstream	0	1
1422	4	11156124	11156425	301	3.2	19.7	8.27246	2.62205	4	24	1	1	1	Trp53inp1	-167	upstream	0	1
1718	6	83317256	83317581	325	2.2	13.5	8.90321	2.61738	5	19	1	1	2	Mthfd2, Mob1a	186, -8621	in gene, upstream	0	1
1619	5	112313265	112313738	473	4.933	30.133	12.8987	2.61081	9	36	0	0	1	Tpst2	36794	in gene	0	1
1214	2	120628925	120629239	314	2.333	14.2	8.53209	2.60563	3	20	1	0	1	Haus2	19646	downstream	0	1
640	14	8017302	8017625	323	2.5	15.2	8.76714	2.60407	3	24	0	0	1	Abhd6	14561	in gene	0	1
475	12	78941051	78941363	312	3.4	20.6	8.43908	2.59904	5	26	0	0	0				0	1
1823	7	27228424	27228676	252	3.2	19.375	6.81152	2.59805	5	24	1	2	2	Itpkc, Adck4	47, -4463	in gene, upstream	0	1
116	1	151428436	151428795	359	2	12.091	9.68899	2.59586	4	14	1	2	2	Swt1, Trmt1l	-180, -33	upstream, upstream	0	1
918	17	29668335	29668530	195	3	18	5.22321	2.58496	4	20	0	0	1	Ftsjd2	7831	in gene	0	1
1029	18	46958844	46959046	202	2.429	14.571	5.4096	2.58467	4	17	1	1	1	Commd10	69	in gene	0	1
1905	7	105778577	105778808	231	3.429	20.429	6.14389	2.57476	9	26	0	0	1	Dchs1	8858	in gene	0	1
2202	X	141149706	141150015	309	6	35.667	8.20023	2.57156	10	41	0	0	1	Atg4a	-8839	upstream	0	1
2197	X	135985071	135985266	195	2.333	13.833	5.16165	2.56786	3	16	0	0	1	Arxes2	-8652	upstream	0	1
1290	3	19188071	19188278	207	2	11.833	5.46748	2.56474	2	13	1	1	1	Mtfr1	845	in gene	0	1
442	12	38491401	38491696	295	1.889	11.111	7.74632	2.55629	3	16	0	0	1	Dgkb	610843	in gene	0	1
14	1	20951364	20951586	222	2.429	14.286	5.82892	2.55617	4	16	1	1	1	Efhc1	-151	upstream	0	1
197	10	52417367	52417623	256	2.667	15.625	6.69559	2.55057	5	19	1	1	1	Nus1	-52	upstream	0	1
1867	7	74990807	74991029	222	2.714	15.857	5.7905	2.54663	3	21	0	0	0				0	1
67	1	84935016	84935216	200	3	17.5	5.20833	2.54432	4	19	1	1	1	Slc16a14	-33	upstream	0	1
717	14	78119460	78119655	195	1.8	10.5	5.07812	2.54432	2	12	0	0	0				0	1
1942	7	141988722	141988931	209	5	29.143	5.43829	2.54315	7	33	0	1	2	Brsk2, Mir3104	39075, -3353	in gene, upstream	0	1
303	11	29774497	29774692	195	2.667	15.5	5.05936	2.53898	4	19	0	0	1	Eml6	251439	in gene	0	1
840	16	33983833	33984159	326	4.5	26	8.40873	2.53051	8	33	0	0	1	Kalrn	530031	in gene	0	1
984	17	84790629	84790978	349	3.455	19.909	8.97798	2.52666	5	24	1	1	1	Lrpprc	-17	upstream	0	1
1509	4	131131828	131132033	205	3	17.286	5.27326	2.52657	5	19	0	0	0				0	1
1602	5	88981493	88981693	200	2.5	14.333	5.11893	2.51934	3	16	0	0	1	Slc4a4	94333	in gene	0	1
292	11	19861697	19861899	202	2.833	16.167	5.14619	2.51265	5	20	0	0	0				0	1
585	13	59585166	59585411	245	2	11.375	6.2207	2.50779	4	13	1	2	2	A230056J06Rik, Naa35	-65, -45	upstream, upstream	0	1
1129	2	27043643	27043853	210	3.8	21.571	5.32179	2.50502	7	25	0	0	0				0	1
1920	7	120739849	120740131	282	2.571	14.556	7.12756	2.50121	4	17	0	1	2	BC030336, Vwa3a	62370, 433	downstream, in gene	0	1
1752	6	115267890	115268196	306	4.3	24.3	7.71989	2.49855	6	30	0	0	1	Syn2	133141	in gene	0	1
1316	3	52663252	52663644	392	5	28.25	9.8875	2.49825	7	39	0	0	0				0	1
1893	7	97580349	97580658	309	2.3	12.9	7.737	2.48767	5	15	1	2	2	Aamdc, Rsf1	-1006, 607	upstream, in gene	0	1
156	1	191397321	191397707	386	4.25	23.833	9.66338	2.48743	6	34	1	1	2	Ppp2r5a, Gm20201	-473, 5758	upstream, downstream	0	1
501	12	100778950	100779382	432	5.462	30.615	10.8098	2.48674	10	41	0	1	1	9030617O03Rik	43	in gene	0	1
387	11	110541897	110542092	195	2	11.167	4.86064	2.48117	2	12	0	0	0				0	1
1006	18	31803906	31804101	195	1.833	10.167	4.82855	2.47162	3	11	1	1	2	Polr2d, Wdr33	14844, -54	downstream, upstream	0	1
1268	2	165510912	165511280	368	3.833	21.25	9.10793	2.47092	6	24	0	0	1	Slc2a10	7118	in gene	0	1
586	13	59728442	59728705	263	4.167	23	6.48055	2.46455	7	28	0	1	3	Spata31d1b, Spata31d1d, 4930528D03Rik	16289, 3179, -5077	downstream, in gene, upstream	0	1
512	12	111560811	111561047	236	2.857	15.714	5.79483	2.45948	3	17	0	0	0				0	1
1340	3	79243053	79243248	195	3	16.5	4.78795	2.45943	3	19	0	0	1	4921511C10Rik	30231	in gene	0	1
277	11	5848885	5849116	231	3.286	18	5.64897	2.45359	4	20	0	0	0				0	1
1749	6	114361732	114361927	195	2.8	15.333	4.76712	2.45314	3	17	0	0	0				0	1
2146	9	104002254	104002591	337	2.4	13.1	8.21187	2.44846	4	15	1	1	1	Nphp3	-122	upstream	0	1
1506	4	129335121	129335459	338	2.3	12.546	8.23088	2.44752	4	15	1	2	2	Rbbp4, Zbtb8os	80, -736	in gene, upstream	0	1
70	1	87180882	87181092	210	4.143	22.571	5.10749	2.44572	7	28	0	1	2	Prss56, Chrnd	-2506, -9665	upstream, upstream	0	1
1143	2	34905146	34905453	307	3.6	19.6	7.46181	2.44478	6	25	0	1	2	Phf19, LOC101055751	8677, -6530	in gene, upstream	0	1
1304	3	36613154	36613386	232	3	16.286	5.62255	2.4406	4	19	1	1	2	Bbs7, Trpc3	119, 76897	in gene, downstream	0	1
1333	3	67480437	67480929	492	4	21.688	11.909	2.43883	7	28	0	0	2	Gfm1, Rarres1	50568, 34840	downstream, in gene	0	1
338	11	60352776	60353025	249	2.375	12.875	6.02608	2.43857	3	15	1	2	2	Tom1l2, Lrrc48	5, -480	in gene, upstream	0	1
2135	9	86671771	86671981	210	2.143	11.571	5.06198	2.43281	3	16	0	0	1	Me1	24038	in gene	0	1
357	11	78658742	78659039	297	5.333	28.667	7.1272	2.42637	7	36	0	0	1	Nlk	38535	in gene	0	1
64	1	80483445	80483667	222	2	10.714	5.30917	2.42143	2	13	0	0	1	1700016L21Rik	37624	downstream	0	1
1492	4	108554332	108555064	732	6.176	33.044	17.4843	2.41964	10	53	0	0	2	Zcchc11, Prpf38a	95272, 24638	in gene, downstream	0	1
423	12	17367011	17367294	283	3.857	20.625	6.75589	2.41884	6	25	0	0	1	Nol10	18659	in gene	0	1
74	1	88357601	88357888	287	3	16	6.83333	2.41504	5	19	0	0	1	Trpm8	51032	in gene	0	1
1574	5	43672316	43672548	232	3.375	18	5.52381	2.41504	5	24	0	0	1	Cc2d2a	10053	in gene	0	1
807	15	100615932	100616127	195	3	16	4.64286	2.41504	6	18	1	2	3	C330013E15Rik, Dazap2, Smagp	-919, 367, 20836	upstream, in gene, downstream	0	1
2189	X	74270391	74270586	195	3	16	4.64286	2.41504	5	19	1	2	4	LOC101055815, Rpl10, Snora70, Dnase1l1	9820, -328, -2004, 11845	downstream, upstream, upstream, downstream	0	1
812	16	4003641	4003836	195	2.5	13.333	4.64274	2.415	4	16	1	1	1	Slx4	-2058	upstream	0	1
481	12	83520373	83520588	215	2.857	15.143	5.08736	2.40608	4	17	1	1	1	Dcaf4	14	in gene	0	1
1381	3	116267087	116267282	195	2.833	15	4.60926	2.40456	4	19	0	0	1	Cdc14a	156848	downstream	0	1
461	12	66036429	66036624	195	2.5	13.167	4.58494	2.39693	3	14	0	0	0				0	1
676	14	46989553	46989968	415	7.538	39.692	9.75544	2.39659	13	60	0	0	1	Samd4	106795	in gene	0	1
437	12	33045737	33045962	225	4.857	25.429	5.25891	2.38834	6	29	0	0	1	Cdhr3	47026	in gene	0	1
2083	9	36958950	36959145	195	5.667	29.667	4.55729	2.3882	7	36	0	0	1	Pknox2	188267	in gene	0	1
1283	2	180948009	180948267	258	2.75	14.375	6.0207	2.38606	5	17	0	0	1	Nkain4	6561	in gene	0	1
559	13	46006335	46006530	195	3.143	16.429	4.55044	2.38603	4	19	0	0	0				0	1
1482	4	101647269	101647464	195	3.167	16.5	4.53547	2.38128	4	18	1	1	2	Dnajc6, Leprot	150718, -417	downstream, upstream	0	1
1879	7	81653768	81653986	218	4.857	25.286	5.06665	2.3802	8	30	0	0	1	Homer2	53048	in gene	0	1
96	1	132351878	132352080	202	2.5	13	4.68929	2.37851	3	15	0	0	1	Tmcc2	39302	downstream	0	1
990	17	88687428	88687725	297	4	20.778	6.88735	2.37698	5	28	0	0	1	Gtf2a1l	18916	in gene	0	1
1352	3	89998469	89998805	336	3.6	18.7	7.79167	2.37697	7	23	0	2	3	Hax1, Gm19710, Ubap2l	49, -123, 53878	in gene, upstream, downstream	0	1
2207	X	164382089	164382302	213	3	15.5	4.91295	2.36923	4	16	0	0	2	Pir, Figf	112764, 8647	downstream, in gene	0	1
1674	6	24664996	24665282	286	2.667	13.778	6.59601	2.36908	4	16	1	1	1	Wasl	-144	upstream	0	1
668	14	33084367	33084582	215	3.571	18.429	4.95339	2.36758	5	23	0	0	1	Wdfy4	100592	in gene	0	1
2029	8	110716100	110716327	227	10	51.143	5.1828	2.35454	12	57	0	1	2	Vac14, Mtss1l	97575, -5271	in gene, upstream	0	1
651	14	19977114	19977363	249	3.75	19.125	5.6692	2.3505	4	23	0	1	1	Gng2	11	in gene	0	1
167	10	11450038	11450245	207	3	15.286	4.70863	2.34918	4	18	0	0	1	Epm2a	106696	in gene	0	1
1595	5	76304617	76304812	195	2	10.167	4.42537	2.34582	3	11	1	2	3	Clock, Gm7467, Pdcl2	-166, -168, 26397	upstream, upstream, downstream	0	1
576	13	58465611	58465806	195	2	10.167	4.42537	2.34582	4	11	0	0	0				0	1
422	12	17208741	17209029	288	2.667	13.556	6.53511	2.34564	3	15	0	0	0				0	1
507	12	106041146	106041348	202	4.714	23.857	4.56383	2.33939	6	27	0	0	1	Vrk1	30984	in gene	0	1
1544	5	20881877	20882129	252	2.571	13	5.68845	2.33811	4	16	1	2	2	Phtf2, Tmem60	121, -450	in gene, upstream	0	1
1294	3	31094424	31094619	195	3.167	16	4.39803	2.33688	6	17	1	1	1	Skil	-540	upstream	0	1
1122	2	21852832	21853119	287	2.222	11.222	6.47083	2.3364	4	14	0	0	0				0	1
1886	7	91163072	91163267	195	2.857	14.429	4.39656	2.3364	4	17	0	0	1	Dlg2	72383	in gene	0	1
1652	5	144167643	144167972	329	4.455	22.364	7.37309	2.32768	8	33	0	0	1	Lmtk2	67371	in gene	0	1
1393	3	131564476	131564817	341	3.9	19.546	7.62956	2.32533	7	28	1	1	1	Papss1	-122	upstream	0	1
2206	X	152232828	152233023	195	2.333	11.667	4.35342	2.32218	3	13	0	1	2	Iqsec2, Kdm5c	88657, -305	downstream, upstream	0	1
1429	4	22924164	22924495	331	4	19.9	7.35145	2.3147	6	26	0	0	1	1700025O08Rik	14106	downstream	0	1
1840	7	45154263	45154619	356	3.455	17.182	7.90365	2.31414	5	22	1	2	3	Aldh16a1, Pih1d1, Slc17a7	97, 43, -9480	in gene, in gene, upstream	0	1
587	13	60097388	60097588	200	4.5	22.333	4.43115	2.31118	5	25	0	0	1	A530065N20Rik	67777	in gene	0	1
337	11	60045990	60046486	496	3.111	15.4	10.9611	2.30748	6	19	1	0	1	Pemt	-9399	upstream	0	1
989	17	88530280	88530495	215	3	14.833	4.74568	2.30578	5	16	1	1	1	Ppp1r21	263	in gene	0	1
888	17	7169814	7170009	195	2.833	14	4.30198	2.30502	3	16	1	1	1	Rps6ka2	-204	upstream	0	1
1750	6	114883378	114883637	259	6.25	30.875	5.71188	2.30451	8	35	0	0	1	Vgll4	38245	in gene	0	1
1918	7	119896250	119896445	195	2.667	13.167	4.29784	2.30364	4	15	1	2	2	Dcun1d3, Lyrm1	-602, 55	upstream, in gene	0	1
1649	5	138280143	138280356	213	2.75	13.571	4.69257	2.30302	4	16	1	3	3	Gal3st4, Gpc2, Stag3	-7495, -312, -260	upstream, upstream, upstream	0	1
1802	7	4876869	4877071	202	2.333	11.5	4.44515	2.30138	4	13	1	1	1	Isoc2a	-83	upstream	0	1
1356	3	95985426	95985638	212	4	19.714	4.66447	2.30115	6	23	0	1	2	Gm9054, Plekho1	22, 10307	in gene, downstream	0	1
2037	8	117198027	117198315	288	5.889	29	6.33142	2.29996	8	37	0	0	1	Gan	40036	in gene	0	1
788	15	77153744	77154050	306	3.556	17.5	6.72279	2.29903	6	21	0	0	1	Rbfox2	153156	in gene	0	1
2190	X	81526092	81526289	197	3.5	17.167	4.31365	2.29421	4	18	0	0	0				0	1
552	13	34715427	34715648	221	2.571	12.571	4.82405	2.2897	4	15	0	0	0				0	1
1876	7	80889172	80889482	310	6.3	30.8	6.76587	2.28951	9	37	0	0	1	Wdr73	11942	downstream	0	1
95	1	131527349	131527829	480	4.333	21.133	10.4512	2.28606	6	28	1	2	2	Srgap2, Fam72a	-228, -400	upstream, upstream	0	1
954	17	48625022	48625379	357	2.5	12.167	7.75646	2.28297	4	15	0	0	0				0	1
877	16	91694744	91694946	202	3.143	15.286	4.38584	2.282	4	19	0	1	3	Donson, Gm10785, Cryzl1	-6117, 5947, 33957	upstream, in gene, in gene	0	1
2119	9	67840372	67840613	241	2.571	12.5	5.23091	2.28153	3	14	1	1	2	C2cd4a, Vps13c	-8162, 96	upstream, in gene	0	1
1922	7	123084305	123084912	607	3.316	16.105	13.1609	2.27999	8	20	0	0	0				0	1
1281	2	180589610	180589885	275	3.875	18.75	5.94038	2.27462	6	21	1	1	3	Mrgbp, Ogfr, Col9a3	8443, 340, -8475	downstream, in gene, upstream	0	1
1931	7	132369049	132369432	383	5.833	28.167	8.25656	2.2717	8	34	0	0	0				0	1
8	1	11458489	11458726	237	4	19.25	5.0918	2.26679	5	22	0	0	1	A830018L16Rik	44502	in gene	0	1
1650	5	139335763	139335984	221	4.286	20.571	4.7353	2.26291	6	26	0	0	1	Cox19	9293	downstream	0	1
29	1	39499540	39499796	256	4.25	20.375	5.47899	2.26127	6	27	0	0	0				0	1
289	11	17257699	17257929	230	2	9.571	4.91368	2.25867	2	11	1	1	1	C1d	196	in gene	0	1
1956	8	20557673	20558010	337	2.4	11.4	7.14621	2.24793	3	17	1	0	2	LOC101056104, Gm21092	7520, -9590	in gene, upstream	0	1
704	14	70351208	70351501	293	3.889	18.444	6.2035	2.24568	5	21	1	1	1	Slc39a14	70	in gene	0	1
1857	7	59228495	59228799	304	3	14.222	6.43376	2.24509	5	17	1	1	1	Ube3a	-103	upstream	0	1
2133	9	83568949	83569170	221	5	23.571	4.65106	2.23701	6	30	0	0	1	Sh3bgrl2	20721	in gene	0	1
2028	8	110714758	110715157	399	10.083	47.5	8.39129	2.236	14	57	0	1	2	Vac14, Mtss1l	96319, -6527	in gene, upstream	0	1
108	1	136061604	136061799	195	5.667	26.667	4.09645	2.2344	6	28	0	0	1	Cacna1s	8800	in gene	0	1
1113	2	6547191	6547558	367	3.3	15.5	7.69548	2.23173	5	17	0	0	1	Celf2	848824	in gene	0	1
458	12	65073556	65074096	540	4.235	19.882	11.3175	2.23103	6	29	1	2	2	Fkbp3, Fancm	112, -1780	in gene, upstream	0	1
1458	4	55005490	55005879	389	7.167	33.583	8.13736	2.22829	11	40	0	0	1	Zfp462	57739	in gene	0	1
1463	4	57956185	57956676	491	2.467	11.5	10.2179	2.2208	6	13	1	1	1	Txn1	-19	upstream	0	1
1451	4	48725724	48725928	204	4.571	21.286	4.24097	2.21932	5	25	0	0	0				0	1
446	12	49391553	49391748	195	3.833	17.833	4.05016	2.218	7	19	1	2	3	Foxg1, 3110039M20Rik, Gm9804	8767, 1998, -1523	downstream, in gene, upstream	0	1
1684	6	33060262	33060514	252	2.875	13.375	5.2337	2.21791	4	15	1	1	1	Chchd3	-236	upstream	0	1
241	10	100520338	100520701	363	2.818	13.091	7.52819	2.21583	5	16	0	0	1	Cep290	32230	in gene	0	1
1930	7	132209533	132209757	224	4.714	21.857	4.63661	2.21307	5	24	0	0	0				0	1
1992	8	70012461	70012681	220	3.286	15.143	4.52605	2.20425	5	17	0	0	1	Mau2	30163	downstream	0	1
701	14	65343747	65343961	214	3.333	15.333	4.39499	2.20175	4	18	1	0	0				0	1
175	10	17870035	17870230	195	2.5	11.5	4.00446	2.20163	5	13	0	0	0				0	1
1767	6	126435015	126435210	195	4.167	19.167	4.00421	2.20154	5	23	0	0	0				0	1
653	14	20734406	20734601	195	4.167	19.167	4.00421	2.20154	5	23	1	1	2	Ndst2, Camk2g	59, 59585	in gene, downstream	0	1
944	17	45020277	45020662	385	3.571	16.417	7.90163	2.20079	4	19	0	0	1	Supt3	243298	in gene	0	1
269	10	128381468	128381663	195	4.833	22.167	3.99279	2.19742	8	29	0	0	1	Ankrd52	4441	in gene	0	1
117	1	152818056	152818274	218	4.143	19	4.46321	2.19725	5	23	0	0	1	Ncf2	10275	in gene	0	1
2113	9	62452367	62452644	277	4.444	20.333	5.65795	2.19389	6	22	0	0	1	Coro2b	84539	in gene	0	1
2038	8	119196397	119196783	386	2.556	11.667	7.8657	2.19047	4	14	0	0	1	Cdh13	912835	in gene	0	1
152	1	190902665	190902866	201	4.833	22	4.08464	2.18651	6	24	0	0	1	Rps6kc1	9005	in gene	0	1
743	14	121166103	121166414	311	3.9	17.7	6.30117	2.1822	6	23	0	0	1	Farp1	130684	in gene	0	1
1907	7	109986186	109986466	280	2.889	13.111	5.67281	2.18214	4	16	1	1	1	Tmem41b	-96	upstream	0	1
1965	8	35572603	35572798	195	2.5	11.333	3.94631	2.18053	3	12	0	0	1	Gm16793	16320	downstream	0	1
211	10	76531577	76531836	259	5.571	25.25	5.24059	2.18028	8	32	1	1	1	Lss	79	in gene	0	1
2079	9	31030342	31030548	206	2.833	12.833	4.16582	2.17946	4	14	1	2	2	LOC101055798, Zbtb44	760, -199	in gene, upstream	0	1
1467	4	64009883	64010105	222	4.857	22	4.4891	2.17937	7	27	0	0	2	Tnc, 8030451A03Rik	37021, 30053	in gene, in gene	0	1
1800	7	3351950	3352147	197	4.833	21.833	3.97297	2.17552	6	25	0	0	1	Cacng7	15463	in gene	0	1
1988	8	69625281	69625502	221	3.333	15	4.44018	2.17007	4	17	1	1	1	Zfp868	157	in gene	0	1
627	13	104178821	104179016	195	3.333	15	3.9178	2.17007	4	17	1	2	2	Trappc13, Trim23	-452, -180	upstream, upstream	0	1
2137	9	89783215	89783410	195	4.5	20.167	3.90135	2.164	7	23	0	0	0				0	1
1370	3	106547513	106547765	252	3.375	15.125	5.04167	2.16398	4	17	1	2	2	Cept1, Dram2	122, -188	in gene, upstream	0	1
1611	5	107589033	107589228	195	2.5	11.167	3.88851	2.15924	3	14	0	0	2	Glmn, Rpap2	8758, -8250	in gene, upstream	0	1
714	14	76084242	76084438	196	4.333	19.333	3.90408	2.15763	6	23	0	0	1	1200011I18Rik	26475	downstream	0	1
774	15	44618896	44619108	212	3.143	14	4.21572	2.15521	6	19	1	1	1	Ebag9	-639	upstream	0	1
1979	8	54922409	54922614	205	3	13.333	4.06736	2.15197	4	15	0	0	1	Gpm6a	143077	in gene	0	1
1179	2	77295836	77296115	279	3.556	15.778	5.52645	2.14959	4	20	0	0	0				0	1
126	1	163779552	163779747	195	2.714	12	3.84909	2.14454	4	14	0	1	1	Kifap3	-30	upstream	0	1
1488	4	107084726	107085396	670	9.619	42.476	13.2081	2.14269	15	54	0	0	1	Cyb5rl	14893	downstream	0	1
27	1	38987546	38987741	195	3.667	16.167	3.838	2.14038	6	18	1	1	1	Pdcl3	-171	upstream	0	1
1926	7	127675168	127675582	414	5.692	25	8.1176	2.13492	9	29	0	0	0				0	1
961	17	56325738	56325938	200	3.5	15.333	3.91148	2.13121	4	17	1	1	2	Uhrf1, Kdm4b	22501, -212	downstream, upstream	0	1
700	14	64810912	64811275	363	6.417	28.083	7.09202	2.12973	10	34	0	0	1	Kif13b	158562	downstream	0	1
123	1	161876857	161877209	352	2.909	12.727	6.87507	2.1293	4	15	1	1	1	Suco	-372	upstream	0	1
1944	7	144268660	144268855	195	4.167	18.167	3.7953	2.12424	6	21	0	0	1	Shank2	93237	in gene	0	1
1748	6	114341779	114342068	289	13.556	58.889	5.6047	2.11907	19	72	0	0	0				0	1
1517	4	140720679	140720874	195	5.333	23.167	3.78168	2.11905	6	27	0	0	2	Rcc2, Padi6	19303, 21867	in gene, downstream	0	1
569	13	52893248	52893517	269	5.889	25.556	5.21141	2.11757	9	29	0	0	1	Auh	36295	in gene	0	1
898	17	12960451	12960950	499	6.333	27.467	9.66172	2.11674	11	31	1	2	3	Acat2, Gm15946, Wtap	25, -263, 31839	in gene, upstream, downstream	0	1
1651	5	143821366	143821561	195	2.5	10.833	3.77221	2.11543	4	14	0	0	0				0	1
995	18	7113461	7113857	396	3.909	16.923	7.65348	2.11411	7	25	0	0	1	Armc4	184242	in gene	0	1
1933	7	133723189	133723398	209	4	17.286	4.03211	2.11153	7	19	0	0	2	Bccip, Dhx32	13960, 53510	downstream, in gene	0	1
2139	9	95954558	95954855	297	3.5	15.1	5.72028	2.10912	6	18	1	1	3	Atr, Gm16794, Xrn1	97109, 4687, -54	downstream, in gene, upstream	0	1
1037	18	64516275	64516640	365	3.5	15.083	7.02206	2.1075	5	19	1	1	1	Nars	100	in gene	0	1
1346	3	82357752	82357998	246	4.125	17.75	4.72565	2.10535	9	21	1	1	1	Map9	-197	upstream	0	1
1935	7	133828401	133828663	262	3.375	14.5	5.02513	2.10309	5	18	0	0	1	Fank1	51641	in gene	0	1
924	17	32091691	32091979	288	3.778	16.222	5.52061	2.10226	9	19	0	0	0				0	1
1960	8	25017039	25017283	244	3	12.875	4.67485	2.10154	4	14	1	2	3	Adam9, Tm2d2, Htra4	-239, -50, 21801	upstream, upstream, downstream	0	1
1022	18	38601503	38601705	202	4.429	19	3.86858	2.10095	6	21	1	2	2	Spry4, 9630014M24Rik	-336, 70	upstream, in gene	0	1
681	14	50924652	50924921	269	4.375	18.75	5.14668	2.09954	8	22	1	2	3	Osgep, Apex1, Tmem55b	107, -163, 6063	in gene, upstream, downstream	0	1
1533	4	155305514	155305916	402	5.667	24.25	7.67956	2.09733	8	31	0	0	1	Prkcz	55676	in gene	0	1
715	14	76504255	76504731	476	6	25.533	9.04294	2.08933	8	31	1	0	2	Tsc22d1, 4930444M15Rik	88672, 16362	in gene, downstream	0	1
1820	7	25316649	25317134	485	4.923	20.933	9.20652	2.08817	8	28	1	1	2	Tmem145, Megf8	10783, -273	downstream, upstream	0	1
1634	5	123749329	123749631	302	2.667	11.333	5.72903	2.08724	4	15	1	2	2	Rsrc2, Kntc1	-68, -246	upstream, upstream	0	1
972	17	70007709	70007912	203	4.429	18.714	3.82921	2.07907	6	21	0	0	0				0	1
1644	5	135545360	135545827	467	3.933	16.6	8.7994	2.07748	5	20	1	1	1	Hip1	-471	upstream	0	1
451	12	58753896	58754091	195	3.2	13.5	3.67257	2.07682	4	15	0	0	0				0	1
1066	19	10555725	10556054	329	3.7	15.6	6.19257	2.07595	7	18	1	1	2	Cpsf7, Tmem216	30645, 349	downstream, in gene	0	1
976	17	74395411	74395685	274	4.778	20.111	5.14861	2.07351	8	24	1	1	2	Spast, Slc30a6	56561, -60	downstream, upstream	0	1
524	13	5141400	5141595	195	4	16.833	3.66343	2.07322	4	18	0	0	0				0	1
2039	8	119862083	119862310	227	2.286	9.571	4.24286	2.06584	4	12	1	1	1	Klhl36	-109	upstream	0	1
1323	3	56698233	56698579	346	3.909	16.364	6.46624	2.06565	6	21	0	0	0				0	1
1803	7	6851809	6852033	224	3.857	16.143	4.18538	2.06536	4	20	0	0	1	Usp29	121180	in gene	0	1
2102	9	56868306	56868615	309	8.7	36.3	5.7557	2.06088	10	45	0	0	1	Cspg4	3356	in gene	0	1
159	1	193330121	193330393	272	7.375	30.75	5.06295	2.05987	9	34	0	0	1	Lamb3	28263	in gene	0	1
957	17	53659827	53660031	204	3.333	13.833	3.77975	2.05322	4	16	0	0	1	Kat2b	92958	in gene	0	1
382	11	107096439	107096634	195	3.5	14.5	3.60651	2.05063	4	17	0	0	1	Bptf	35386	in gene	0	1
1606	5	100039711	100039940	229	2.6	10.75	4.22691	2.04775	3	13	1	2	2	Hnrpdl, Enoph1	-603, -169	upstream, upstream	0	1
1464	4	59189124	59189342	218	3.833	15.833	4.02006	2.04639	6	18	1	1	1	Ugcg	-317	upstream	0	1
754	15	12366310	12366505	195	4	16.5	3.59096	2.04439	8	18	0	0	1	Pdzd2	226149	in gene	0	1
1146	2	36198275	36198598	323	5.3	21.8	5.9311	2.04026	7	24	0	1	2	Mrrf, Gm13429	62038, -3876	downstream, upstream	0	1
1289	3	14875261	14875456	195	3.857	15.857	3.57897	2.03957	4	19	0	0	1	Car3	11820	downstream	0	1
705	14	70659109	70659304	195	3.167	13	3.5734	2.03732	5	15	1	1	2	Npm2, Xpo7	-6122, 107422	upstream, in gene	0	1
1436	4	32898955	32899330	375	3.818	15.667	6.86963	2.03684	6	18	0	0	1	Ankrd6	51684	in gene	0	1
333	11	57962425	57962620	195	3.333	13.667	3.56964	2.0358	4	16	0	0	0				0	1
1065	19	10398062	10398469	407	5.077	20.769	7.43284	2.03238	7	24	0	0	1	Syt7	9175	in gene	0	1
1584	5	64063849	64064112	263	4.25	17.375	4.80003	2.03148	6	19	0	0	0				0	1
1754	6	116208094	116208305	211	3.286	13.429	3.84956	2.03095	5	15	1	1	1	Fam21	166	in gene	0	1
1359	3	96727469	96727679	210	4	16.333	3.82805	2.02972	5	19	1	2	2	Polr3c, Rnf115	-135, -37	upstream, upstream	0	1
1361	3	97767658	97767967	309	4	16.333	5.6327	2.02972	5	19	1	0	1	Pde4dip	120895	in gene	0	1
151	1	187187180	187187417	237	3.429	14	4.31977	2.02957	5	17	0	0	1	Spata17	28148	in gene	0	1
2131	9	82829972	82830205	233	3.571	14.571	4.24431	2.0287	5	17	1	1	1	Irak1bp1	282	in gene	0	1
1945	7	144417570	144417862	292	7.111	29	5.31621	2.02793	9	33	0	0	1	Shank2	242196	in gene	0	1
510	12	110696485	110696725	240	3.857	15.714	4.36516	2.0265	6	18	1	1	1	Hsp90aa1	-210	upstream	0	1
621	13	99353138	99353385	247	6.75	27.5	4.49239	2.02647	8	32	0	0	2	Ptcd2, Mrps27	-8583, 8475	upstream, in gene	0	1
1566	5	36581977	36582386	409	5.308	21.538	7.40883	2.02064	7	25	1	0	1	Tbc1d14	4045	in gene	0	1
564	13	49016302	49016542	240	2.5	10.143	4.347	2.02048	3	11	0	0	0				0	1
1397	3	136790527	136790765	238	4.5	18.25	4.30903	2.0199	6	20	0	0	1	Ppp3ca	119876	in gene	0	1
809	15	102073617	102073812	195	3.167	12.833	3.5275	2.01867	4	16	1	2	2	Eif4b, A030007N12Rik	-59, -3710	upstream, upstream	0	1
194	10	45115936	45116131	195	5.714	23.143	3.52587	2.018	7	29	0	0	1	Prep	48819	in gene	0	1
775	15	54362728	54362983	255	2.5	10.125	4.61049	2.01792	5	13	0	0	0				0	1
565	13	49449484	49449813	329	7.2	29.1	5.9362	2.01495	9	35	0	0	1	Ippk	28337	in gene	0	1
2117	9	65345850	65346066	216	3.857	15.571	3.89289	2.01331	5	17	1	1	1	Pdcd7	-110	upstream	0	1
1648	5	137786486	137786691	205	4.714	19	3.68867	2.01098	6	22	1	2	3	Ppp1r35, Mepce, Zcwpw1	7670, 113, -1214	downstream, in gene, upstream	0	1
1819	7	25267796	25268281	485	6.4	25.733	8.70571	2.00748	9	36	1	0	0				0	1
496	12	100244640	100244902	262	5.889	23.667	4.70062	2.00678	8	28	0	0	0				0	1
2200	X	140997132	140997642	510	11.438	45.938	9.14417	2.00585	16	63	0	0	1	Atg4a	40470	downstream	1	1
1734	6	103431034	103431367	333	2.636	10.546	5.94756	2.00027	5	12	0	0	0				0	1
410	11	121388117	121388312	195	3.333	13.333	3.4824	2.00011	5	15	1	1	1	Rab40b	37	in gene	0	1
1618	5	112239509	112239704	195	3.833	15.333	3.48237	2.00009	5	18	0	0	1	Cryba4	12896	downstream	0	1
1919	7	120635176	120635371	195	4.333	17.333	3.48234	2.00008	5	20	1	1	1	Uqcrc2	84	in gene	0	1
620	13	97137649	97137854	205	4.333	17.333	3.66093	2.00008	5	20	1	2	3	Fam169a, Nsa2, Gfm2	70464, 175, -186	downstream, in gene, upstream	0	1
53	1	74505752	74505987	235	3.25	13	4.19643	2	4	16	1	1	2	Usp37, Rqcd1	38417, -191	in gene, upstream	0	1
1597	5	76905434	76905629	195	3.5	14	3.48214	2	5	17	1	1	2	Aasdh, Ppat	-17, 46047	upstream, downstream	0	1
395	11	117043755	117043950	195	4.5	18	3.48214	2	7	20	0	0	0				0	1
399	11	118150272	118150496	224	5.875	23.5	4	2	9	28	0	0	0				0	1
563	13	48546460	48546775	315	4.1	16.4	5.625	2	8	21	1	0	2	Mirlet7f-1, Mirlet7a-1	-8700, -8345	upstream, upstream	0	1
1271	2	167136864	167137059	195	6.286	25.143	3.482	1.99994	8	27	0	0	1	Kcnb1	51857	in gene	0	1
1722	6	86584903	86585194	291	4.778	19.111	5.19616	1.99992	7	24	0	0	0				0	1
1237	2	136222335	136222546	211	3.143	12.571	3.76756	1.99989	6	15	0	0	1	Pak7	165527	in gene	0	1
329	11	54812917	54813129	212	6.143	24.429	3.76368	1.99158	7	30	0	1	1	Gm12228	-6896	upstream	0	1
747	15	3995828	3996023	195	3.833	15.167	3.44467	1.98439	6	17	1	2	2	AW549877, A630020A06	-173, -114	upstream, upstream	0	1
2063	9	15017336	15017531	195	6.333	25	3.43651	1.98097	8	27	0	0	1	Panx1	28045	in gene	0	1
1044	18	75554448	75554749	301	8.222	32.333	5.28429	1.97545	12	38	0	0	1	Ctif	143098	in gene	0	1
1196	2	103073406	103073723	317	3.667	14.4	5.55729	1.9734	6	17	1	2	2	Pdhx, Apip	-51, -111	upstream, upstream	0	1
1589	5	66771221	66771586	365	5.917	23.167	6.37989	1.96913	8	30	0	0	1	Limch1	25563	in gene	0	1
373	11	100939371	100939823	452	4.714	18.429	7.88865	1.96695	7	24	1	1	1	Stat3	-86	upstream	0	1
580	13	59065650	59065913	263	6.125	23.875	4.57662	1.96272	10	30	0	0	1	Ntrk2	259185	in gene	0	1
853	16	45659940	45660155	215	3.167	12.333	3.73776	1.96134	4	13	0	1	2	BC016579, Tmprss7	-5929, 33611	upstream, in gene	0	1
1780	6	136828121	136828395	274	4	15.556	4.75708	1.9594	5	20	1	2	3	Wbp11, BC049715, Smco3	-42, -585, 7192	upstream, upstream, downstream	0	1
1910	7	110374706	110375275	569	6.5	25.278	9.87856	1.95937	11	33	0	0	1	Sbf2	239930	in gene	0	1
278	11	6075756	6076141	385	5.917	23	6.68096	1.9587	13	25	0	0	0				0	1
2120	9	69099612	69099961	349	5.455	21.182	6.04992	1.95719	9	28	0	0	1	Rora	445984	in gene	0	1
169	10	13868702	13868938	236	3.125	12.125	4.08786	1.95606	4	15	1	1	1	Aig1	10	in gene	0	1
1045	18	75710203	75710444	241	3.429	13.25	4.15736	1.95013	4	17	0	0	0				0	1
1731	6	92467527	92467722	195	3.667	14.167	3.36321	1.94986	5	17	0	0	1	Prickle2	238560	in gene	0	1
642	14	8356106	8356301	195	4.667	18	3.35754	1.94743	5	19	0	0	1	Oit1	22560	in gene	0	1
58	1	75461682	75462370	688	7.182	27.682	11.8384	1.94649	11	36	0	0	1	Asic4	11516	in gene	0	1
1019	18	36673208	36673630	422	5.154	19.846	7.25426	1.94508	8	29	0	2	4	Eif4ebp3, Sra1, Apbb3, Slc35a4	9359, -3108, 5947, -5796	downstream, upstream, in gene, upstream	0	1
1620	5	112504133	112504354	221	5.429	20.857	3.79032	1.94177	9	28	0	0	1	Sez6l	72955	in gene	0	1
209	10	75233542	75233737	195	6.333	24.167	3.322	1.93208	7	27	0	0	1	Specc1l	21566	in gene	0	1
157	1	191575734	191575939	205	3.857	14.714	3.4913	1.93164	5	17	1	2	2	Dtl, Ints7	-302, 102	upstream, in gene	0	1
1843	7	46639599	46639994	395	3.583	13.667	6.72629	1.93146	5	16	1	1	2	Sergef, Tph1	11, 32741	in gene, downstream	0	1
678	14	48288775	48289039	264	5.25	20	4.4898	1.92961	9	23	0	0	0				0	1
2109	9	60460231	60460429	198	5.167	19.667	3.36447	1.92838	6	22	0	0	1	Thsd4	50705	in gene	0	1
1258	2	155901466	155902011	545	6.294	23.941	9.25474	1.92743	10	33	0	0	1	Uqcc	28572	in gene	0	1
1090	19	42238003	42238382	379	6.167	23.417	6.42464	1.92492	9	32	0	0	1	Golga7b	-9386	upstream	0	1
16	1	22661723	22661928	205	4.714	17.857	3.46677	1.92147	8	20	0	0	1	Rims1	143899	in gene	0	1
230	10	91141507	91141707	200	4.667	17.667	3.37992	1.92049	6	20	0	0	1	Tmpo	29975	downstream	0	1
1095	19	45363573	45363936	363	3.083	11.667	6.13259	1.92003	5	16	1	1	1	Btrc	20	in gene	0	1
520	12	117482507	117482759	252	4.625	17.5	4.25676	1.91983	6	22	0	0	0				0	1
379	11	104442788	104442986	198	3.667	13.833	3.33444	1.91544	5	17	1	1	1	Kansl1	-596	upstream	0	1
546	13	30659847	30660311	464	3.583	13.5	7.80471	1.91372	7	17	1	1	1	Dusp22	-17	upstream	0	1
1841	7	45896909	45897131	222	6	22.571	3.72825	1.91144	7	26	0	2	2	Syngr4, Tmem143	-309, -49	upstream, upstream	0	1
1835	7	44496527	44496790	263	5.75	21.625	4.41566	1.91107	7	27	1	2	3	Emc10, Fam71e1, Mybpc2	-145, 70, 28011	upstream, in gene, downstream	0	1
1747	6	114341012	114341663	651	12.05	45.25	10.9135	1.90888	17	55	0	0	0				0	1
677	14	48246205	48246441	236	4.875	18.25	3.94414	1.90442	6	21	0	0	1	Peli2	125454	in gene	0	1
1594	5	73292878	73293073	195	3.833	14.333	3.25525	1.90279	6	15	1	1	2	1700025M24Rik, Ociad1	-8791, 181	upstream, in gene	0	1
516	12	113424487	113425018	531	5.438	20.312	8.85442	1.90118	10	32	0	1	8	Igh, Ighd, Ighm, Ighj4, Ighj3, Ighj2, Ighj1, Ighd4-1	2585202, -8428, -2022, 3815, 4380, 4763, 5081, 5786	in gene, upstream, upstream, downstream, downstream, downstream, downstream, downstream	0	1
52	1	72963557	72963840	283	4.111	15.333	4.71214	1.89908	5	21	0	0	0				0	1
1642	5	135168521	135168784	263	4.125	15.375	4.37622	1.89812	8	18	1	1	2	Tbl2, Bcl7b	18941, 280	downstream, in gene	0	1
713	14	75845049	75845308	259	5.5	20.5	4.30966	1.89812	6	26	1	3	3	Gm4285, Tpt1, Snora31	-214, -78, -2745	upstream, upstream, upstream	0	1
480	12	82470670	82470865	195	3.667	13.667	3.24451	1.89802	5	16	0	0	0				0	1
351	11	75013811	75014122	311	7.3	27.2	5.17319	1.89764	9	34	0	0	1	Smg6	88094	in gene	0	1
1305	3	37875347	37875644	297	3.222	12	4.93815	1.89701	6	14	0	0	0				0	1
2188	X	74254568	74254905	337	4.3	16	5.59801	1.89566	6	22	1	2	3	Flna, Emd, LOC101055815	-8202, -103, -5932	upstream, upstream, upstream	0	1
1827	7	30373660	30373873	213	3	11.143	3.53193	1.8931	5	13	0	0	0				0	1
1461	4	56802358	56802569	211	5	18.571	3.49864	1.89305	6	21	1	2	3	Ikbkap, BC026590, Ctnnal1	-132, 134, 62748	upstream, in gene, downstream	0	1
66	1	84934630	84934825	195	4	14.833	3.22816	1.89074	5	17	1	1	1	Slc16a14	356	in gene	0	1
1691	6	39573996	39574475	479	3.8	14	7.87829	1.88136	6	16	1	1	1	Adck2	359	in gene	0	1
1239	2	140395188	140395464	276	4.556	16.778	4.53751	1.88073	6	21	1	2	2	Sel1l2, Macrod2	-5616, -104	upstream, upstream	0	1
1531	4	155143646	155143963	317	6.5	23.9	5.2035	1.8785	8	29	0	0	1	Morn1	57227	in gene	0	1
1188	2	91944328	91944540	212	7	25.667	3.47028	1.87449	8	32	0	0	1	Dgkz	19129	in gene	0	1
153	1	190962811	190963062	251	9.75	35.75	4.10863	1.87447	11	42	0	0	1	Vash2	16360	in gene	0	1
1369	3	105705146	105705557	411	5.077	18.615	6.72744	1.87442	8	25	1	1	1	Fam212b	752	in gene	0	1
75	1	88658485	88658697	212	6	21.857	3.44768	1.86506	8	24	0	0	0				0	1
616	13	92354860	92355077	217	3.143	11.429	3.5227	1.86249	7	14	1	2	2	Msh3, Dhfr	35, 185	in gene, in gene	0	1
228	10	91082744	91082939	195	3.667	13.333	3.16522	1.86233	4	16	1	2	2	Apaf1, Ikbip	-98, -198	upstream, upstream	0	1
602	13	83745207	83745403	196	3.667	13.333	3.18145	1.86233	6	15	1	0	2	C130071C03Rik, Mir9-2	17199, 6491	downstream, downstream	0	1
489	12	86867586	86867817	231	4.286	15.571	3.74652	1.86116	8	19	0	0	0				0	1
828	16	22545079	22545315	236	5.375	19.5	3.82226	1.85914	10	21	0	0	2	Dgkg, Gm9525	112034, -9900	in gene, upstream	0	1
925	17	32117770	32117965	195	6.167	22.333	3.15253	1.85654	7	25	0	0	1	Notch3	48985	downstream	0	1
1069	19	18670632	18671065	433	3.846	13.923	6.99783	1.85604	6	17	1	1	1	2410127L17Rik	68	in gene	0	1
1405	3	145118618	145118813	195	3.5	12.667	3.15059	1.85565	6	13	1	1	1	Odf2l	126	in gene	0	1
1538	5	5514311	5514656	345	2.889	10.454	5.57322	1.85541	5	13	1	1	1	Cldn12	493	in gene	0	1
544	13	24105005	24105269	264	5.875	21.25	4.26292	1.8548	8	27	0	0	1	Lrrc16a	175653	in gene	0	1
1530	4	155129991	155130333	342	13.4	48.4	5.51466	1.85277	16	60	0	0	1	Morn1	43585	in gene	0	1
372	11	100319610	100319844	234	5.125	18.5	3.77091	1.8519	8	22	1	1	1	Eif1	-267	upstream	0	1
2004	8	75033905	75034161	256	6.625	23.875	4.1186	1.84951	8	27	1	1	2	Hmgxb4, Tom1	40330, 347	downstream, in gene	0	1
1932	7	132852232	132852637	405	4.833	17.417	6.51574	1.84951	6	21	1	2	2	Mettl10, Fam175b	213, -6791	in gene, upstream	0	1
1903	7	105400146	105400361	215	5	18	3.45536	1.848	6	21	1	2	2	Fam160a2, Cnga4	-199, -4315	upstream, upstream	0	1
1159	2	58426125	58426406	281	4.889	17.556	4.50468	1.84435	7	21	0	0	0				0	1
1626	5	115652795	115653036	241	5.75	20.625	3.85918	1.84276	11	25	0	0	2	Rab35, Ccdc64	20928, 78644	downstream, in gene	0	1
1946	8	4166071	4166445	374	6.25	22.417	5.98854	1.84267	9	29	1	1	2	4932443L11Rik, Evi5l	40624, -309	in gene, upstream	0	1
12	1	16342545	16342740	195	6	21.5	3.11942	1.8413	7	25	0	0	1	Stau2	176660	in gene	0	1
1896	7	99360137	99360412	275	6.125	21.875	4.38457	1.8365	7	27	0	1	1	Serpinh1	-7035	upstream	0	1
1710	6	71633240	71633587	347	4	14.273	5.5276	1.83522	7	19	1	1	1	Kdm3a	-508	upstream	0	1
1210	2	118388348	118388621	273	5.889	21	4.34603	1.83429	8	26	1	1	1	Eif2ak4	-133	upstream	0	1
915	17	26381099	26381738	639	9.55	34.05	10.1711	1.83408	15	42	0	0	0				0	1
1101	19	57507982	57508177	195	5.667	20.167	3.09795	1.83134	7	23	0	1	1	6720468P15Rik	-485	upstream	0	1
1838	7	44929483	44929684	201	4.833	17.167	3.18732	1.82865	6	20	1	1	1	Ap2a1	-93	upstream	0	1
1799	6	149408903	149409099	196	3.667	13	3.10199	1.82584	5	16	0	1	1	Bicd1	115	in gene	0	1
1941	7	141525305	141525653	348	7.909	28	5.50006	1.82386	11	38	0	0	1	Chid1	14378	in gene	0	1
663	14	28046964	28047367	403	3.615	12.769	6.35485	1.82058	5	15	0	0	1	Erc2	424723	in gene	0	1
394	11	116811216	116811423	207	5.333	18.833	3.2634	1.82024	8	20	0	0	1	Mxra7	16727	in gene	0	1
1187	2	91264892	91265388	496	5.286	18.625	7.80194	1.81699	7	23	1	1	3	Gm17281, Pacsin3, Arfgap2	-9141, 8327, 25	upstream, downstream, in gene	0	1
2187	X	73459077	73459366	289	5.111	18	4.54377	1.81632	6	23	0	1	1	Haus7	-192	upstream	0	1
1040	18	65800123	65800458	335	4.182	14.727	5.26656	1.8162	6	20	0	1	1	Sec11c	-288	upstream	0	1
660	14	24587255	24587450	195	4.833	17	3.0621	1.81454	5	18	0	0	0				0	1
1545	5	21730644	21731210	566	5.389	18.944	8.88243	1.81365	7	25	0	1	1	Pmpcb	-6233	upstream	0	1
1154	2	52696312	52696546	234	5.875	20.625	3.66736	1.81173	8	26	0	0	1	Stam2	45720	in gene	0	1
614	13	91461018	91461228	210	4.571	16	3.28156	1.80749	6	19	1	1	1	Ssbp2	26	in gene	0	1
1332	3	65974511	65974810	299	7.333	25.667	4.67215	1.80744	10	32	1	0	0				0	1
866	16	60947513	60947789	276	5	17.444	4.2987	1.80273	7	23	0	0	0				0	1
885	17	3557583	3557867	284	3	10.444	4.41383	1.79964	5	13	1	2	2	Tfb1m, 1700102H20Rik	-12, -99	upstream, upstream	0	1
2069	9	21091750	21091945	195	4.167	14.5	3.02922	1.79897	6	17	1	2	2	Raver1-fdx1l, Raver1	161, 141	in gene, in gene	0	1
1858	7	59767329	59767529	200	3.833	13.333	3.10578	1.79846	4	14	0	0	0				0	1
609	13	85390646	85390841	195	3.167	11	3.02365	1.79631	6	13	0	0	0				0	1
698	14	64455964	64456166	202	6.429	22.286	3.12602	1.79347	11	30	0	1	1	Msra	-162	upstream	0	1
30	1	39577371	39577571	200	3.714	12.857	3.09086	1.79151	5	17	1	1	1	Rnf149	-124	upstream	0	1
1911	7	111082842	111083145	303	3.9	13.5	4.68235	1.79141	6	16	1	1	1	Eif4g2	37	in gene	0	1
1808	7	16615143	16615500	357	4.545	15.727	5.51483	1.79089	7	18	1	1	1	Grlf1	-328	upstream	0	1
2010	8	84513792	84513987	195	5	17.286	3.00962	1.7896	8	19	0	0	1	Cacna1a	98525	in gene	0	1
453	12	59011853	59012142	289	3.889	13.444	4.46006	1.78949	5	16	1	2	2	Sec23a, Gemin2	20, -1396	in gene, upstream	0	1
1225	2	129603598	129603793	195	5.5	19	3.00731	1.7885	7	25	0	0	1	Sirpa	10856	in gene	0	1
639	13	119689989	119690455	466	6.857	23.643	7.17309	1.78576	10	28	1	1	2	1700074H08Rik, Hmgcs1	10180, -240	downstream, upstream	0	1
2141	9	96852818	96853169	351	5.727	19.727	5.3975	1.78432	10	24	0	0	1	Acpl2	36429	in gene	0	1
1453	4	48924730	48924967	237	5.375	18.5	3.64161	1.78319	6	22	0	0	0				0	1
1227	2	130664320	130664582	262	4.778	16.444	4.02545	1.78308	6	22	1	2	2	Ddrgk1, Itpa	194, -3390	in gene, upstream	0	1
1064	19	10272953	10273211	258	8	27.5	3.95926	1.78136	10	32	0	0	1	Dagla	31795	in gene	0	1
1801	7	4650559	4650767	208	5.286	18.143	3.18711	1.77916	10	23	0	0	2	Ppp6r1, Hspbp1	8287, 34300	in gene, downstream	0	1
147	1	182908505	182908738	233	5.5	18.875	3.5697	1.77897	9	22	0	0	0				0	1
1666	6	8299248	8299443	195	3.5	12	2.98469	1.77761	4	14	0	0	1	Gm16039	40057	in gene	0	1
1949	8	10190523	10190771	248	6.125	21	3.79592	1.77761	7	27	0	0	1	Myo16	36724	in gene	0	1
1306	3	38484863	38485201	338	5	17.091	5.15782	1.77324	6	22	1	1	1	Ankrd50	-216	upstream	0	1
483	12	84316740	84316935	195	4	13.667	2.9744	1.77262	5	16	1	1	2	Ptgr2, Zfp410	31541, -22	downstream, upstream	0	1
345	11	69901488	69901683	195	4.833	16.5	2.97203	1.77148	9	21	1	3	3	Acap1, 2810408A11Rik, Neurl4	-6046, -599, -293	upstream, upstream, upstream	0	1
1217	2	121506558	121506759	201	3.143	10.714	3.05883	1.76928	5	12	1	2	2	Mfap1a, Wdr76	-2, -65	upstream, upstream	0	1
1246	2	150644024	150644340	316	6.4	21.8	4.80525	1.76818	9	29	0	0	1	Acss1	24058	in gene	0	1
398	11	117522932	117523193	261	6.875	23.375	3.96161	1.76553	9	27	0	0	0				0	1
911	17	24960484	24960763	279	5	17	4.23482	1.76553	6	21	1	1	2	Hn1l, Cramp1l	0, 54607	in gene, downstream	0	1
579	13	58973519	58973716	197	9.167	31.167	2.9901	1.7655	16	37	0	0	1	Ntrk2	167021	in gene	0	1
425	12	24830992	24831443	451	5.214	17.714	6.84028	1.76443	7	20	1	1	1	Mboat2	-382	upstream	0	1
315	11	36372021	36372216	195	4.667	15.833	2.95333	1.76237	6	17	0	0	1	Tenm2	572125	in gene	0	1
1603	5	90178188	90178383	195	4.333	14.667	2.94672	1.75914	5	17	0	0	0				0	1
1058	19	4510359	4510594	235	4.25	14.375	3.54845	1.75803	6	19	1	1	1	Pcx	4	in gene	0	1
907	17	21450316	21450666	350	3.818	12.909	5.28295	1.75749	6	17	0	1	1	Zfp51	139	in gene	0	1
525	13	5604019	5604282	263	5.25	17.75	3.9696	1.75743	8	20	0	0	0				0	1
1012	18	35285276	35285473	197	8.286	28	2.97188	1.75668	10	30	0	0	1	Sil1	213551	in gene	0	1
1278	2	178219901	178220296	395	9.615	32.462	5.95354	1.75539	13	37	0	0	1	Phactr3	101123	in gene	0	1
1097	19	46962493	46962688	195	5.714	19.286	2.93825	1.75498	7	23	0	0	1	Nt5c2	52599	in gene	0	1
1162	2	66189235	66189430	195	5.333	18	2.93824	1.75498	7	21	0	0	1	Ttc21b	67285	in gene	0	1
43	1	59926542	59926737	195	4.167	14	2.92477	1.74835	5	17	0	0	1	Fam117b	13633	in gene	0	1
321	11	50174708	50174967	259	6	20.125	3.87826	1.74595	7	24	1	1	2	Tbc1d9b, 3010026O09Rik	43477, -14	downstream, upstream	0	1
473	12	76790219	76790414	195	3.833	12.833	2.91458	1.74331	4	14	0	0	3	Churc1, Gpx2, Rab15	24743, 5238, 32208	downstream, downstream, downstream	0	1
493	12	98544906	98545101	195	3.833	12.833	2.91458	1.74331	5	15	0	0	1	Kcnk10	32937	in gene	0	1
549	13	34002287	34002482	195	3.833	12.833	2.91458	1.74331	4	14	1	2	2	Serpinb6a, Ripk1	410, -490	in gene, upstream	0	1
1884	7	90442698	90443015	317	3.5	11.7	4.73074	1.74108	7	14	1	1	2	Crebzf, Tmem126a	75, 14352	in gene, downstream	0	1
1309	3	40672751	40673043	292	4.889	16.333	4.35493	1.74018	6	21	0	0	1	Intu	19195	in gene	0	1
360	11	80638565	80638760	195	3.5	11.667	2.90187	1.73701	4	13	0	0	1	Myo1d	141363	in gene	0	1
1310	3	40846597	40846792	195	4.5	15	2.90179	1.73697	6	17	1	2	3	Mfsd8, Gm2011, Gm10731	160, -305, 8591	in gene, upstream, downstream	0	1
538	13	16023891	16024160	269	3	10	4.00298	1.73697	5	13	0	0	1	Inhba	9550	in gene	0	1
752	15	11745389	11745677	288	4.667	15.556	4.28553	1.7369	9	19	0	0	0				0	1
1575	5	44259801	44260015	214	4.286	14.286	3.18438	1.7369	5	16	0	0	0				0	1
2026	8	106839403	106839718	315	6.1	20.3	4.67982	1.7346	11	23	0	0	1	Tango6	156492	in gene	0	1
1486	4	104761249	104761608	359	4.545	15.091	5.32146	1.73134	6	19	0	1	1	C8b	-4889	upstream	0	1
1759	6	119848229	119848424	195	4.167	13.833	2.88988	1.73103	5	17	1	2	2	Erc1, 3110021A11Rik	-176, 133	upstream, in gene	0	1
1330	3	65289140	65289456	316	4.1	13.6	4.67944	1.72991	6	18	0	0	1	Kcnab1	179655	in gene	0	1
1015	18	35553235	35553490	255	5.125	17	3.77613	1.72991	8	21	0	3	4	Snhg4, Mir1949, Snora74a, Matr3	-48, -1205, -3668, -8796	upstream, upstream, upstream, upstream	0	1
133	1	169969111	169969345	234	4.75	15.75	3.46382	1.72935	7	19	1	2	3	Hsd17b7, 3110045C21Rik, Ddr2	-23, -181, 119716	upstream, upstream, downstream	0	1
20	1	34439383	34439780	397	5.615	18.615	5.87565	1.72911	8	25	1	4	4	Mir5103, Ccdc115, Imp4, D1Ertd448e	-6382, 91, -248, -6209	upstream, in gene, upstream, upstream	0	1
2068	9	21077964	21078258	294	7.111	23.556	4.34781	1.72797	11	29	0	1	3	Raver1-fdx1l, Fdx1l, Raver1	13897, -4597, 13877	in gene, upstream, in gene	0	1
1213	2	119872937	119873332	395	4.833	16	5.83784	1.72708	7	23	1	0	1	6330405D24Rik	5269	in gene	0	1
933	17	35089187	35089496	309	7.889	26.111	4.56575	1.72674	11	31	1	2	2	Ly6g6f, Abhd16a	-3746, 50	upstream, in gene	0	1
295	11	20542973	20543221	248	4.5	14.875	3.65972	1.72489	6	16	1	1	1	Sertad2	-156	upstream	0	1
57	1	75317458	75317695	237	5.286	17.429	3.48856	1.72124	7	19	1	1	1	Dnpep	61	in gene	0	1
527	13	6547955	6548277	322	5.1	16.8	4.73529	1.71989	8	22	1	1	1	Pitrm1	-41	upstream	0	1
1962	8	32404600	32404966	366	3.571	11.75	5.37627	1.71826	4	14	0	0	0				0	1
2162	9	118040318	118040557	239	4.375	14.375	3.50574	1.71621	6	19	1	1	1	Azi2	-62	upstream	0	1
1152	2	49596357	49596624	267	5.75	18.875	3.91275	1.71484	7	23	0	0	0				0	1
145	1	182332234	182332474	240	5.571	18.286	3.51681	1.71473	10	21	0	0	1	Fbxo28	9252	in gene	0	1
1934	7	133812649	133812862	213	6.5	21.333	3.12083	1.71458	10	25	0	0	1	Fank1	35864	in gene	0	1
1341	3	79585867	79586080	213	5.143	16.857	3.1167	1.71267	7	19	0	1	1	Ppid	-5416	upstream	0	1
1995	8	70673183	70673378	195	6.714	22	2.85252	1.71226	9	27	1	1	1	Lsm4	49	in gene	0	1
1301	3	34058170	34058429	259	3.625	11.875	3.78772	1.71187	5	14	0	0	2	Fxr1, Dnajc19	38220, 23027	in gene, in gene	0	1
1991	8	69996405	69996716	311	3.7	12.1	4.54042	1.70941	7	17	1	1	1	Gatad2a	-181	upstream	0	1
1189	2	93891542	93891821	279	9.111	29.778	4.07086	1.70857	12	35	0	0	0				0	1
1150	2	45042025	45042389	364	4.455	14.546	5.30578	1.70713	7	20	0	0	1	Zeb2	71072	in gene	0	1
146	1	182763888	182764146	258	4.25	13.875	3.76024	1.70695	9	16	1	1	1	Susd4	-889	upstream	0	1
988	17	87763204	87763590	386	4.833	15.75	5.61569	1.70436	7	21	0	0	1	Kcnk12	34597	in gene	0	1
26	1	37864830	37865403	573	6.059	19.722	8.32639	1.70265	13	28	1	2	2	Tsga10, Lipt1	-37, -7090	upstream, upstream	0	1
707	14	73174969	73175302	333	9.727	31.636	4.83503	1.7015	13	43	0	0	1	Rcbtb2	32625	in gene	0	1
92	1	127773796	127773991	195	3.5	11.333	2.81879	1.6951	7	12	1	2	3	Acmsd, 2900009J06Rik, Ccnt2	44480, 161, -271	downstream, in gene, upstream	0	1
1697	6	54056571	54056923	352	5	16.182	5.08577	1.69439	8	20	0	0	1	Chn2	16815	in gene	0	1
154	1	191050896	191051118	222	4.857	15.714	3.20644	1.69391	8	19	0	0	2	1700022P22Rik, Tatdn3	14185, 11925	downstream, in gene	0	1
2129	9	78503239	78503508	269	5.375	17.375	3.88196	1.69268	7	20	0	0	0				0	1
572	13	54687989	54688236	247	5.375	17.375	3.56447	1.69268	7	22	1	0	1	Rnf44	5848	in gene	0	1
1654	5	146648780	146649044	264	6.5	20.875	3.78503	1.68326	9	24	0	0	0				0	1
397	11	117248912	117249275	363	12.909	41.455	5.20407	1.68317	17	53	0	0	1	Sept9	49432	in gene	0	1
679	14	48446090	48446353	263	7.75	24.875	3.76851	1.68243	10	31	1	1	1	Tmem260	-131	upstream	0	1
909	17	23802786	23803134	348	4.3	13.8	4.98588	1.68226	8	16	1	1	1	Srrm2	-227	upstream	0	1
180	10	24149187	24149409	222	4.143	13.286	3.17822	1.68116	6	15	1	1	1	Stx7	-19	upstream	0	1
2082	9	35210860	35211199	339	6.1	19.5	4.8379	1.67659	9	23	1	2	3	Foxred1, Srpr, Fam118b	-104, -174, 56751	upstream, upstream, downstream	0	1
1236	2	135988426	135988867	441	21.643	69.143	6.28958	1.67568	37	117	0	0	1	Plcb4	246816	in gene	1	1
1134	2	29638861	29639209	348	9.636	30.727	4.95398	1.673	15	45	0	0	1	Rapgef1	19315	in gene	0	1
1140	2	32854309	32854555	246	4.714	15	3.49453	1.66994	6	17	0	1	1	Stxbp1	-7195	upstream	0	1
106	1	135616280	135616601	321	4.778	15.2	4.55884	1.66959	6	19	0	0	1	LOC101056010	71665	in gene	0	1
658	14	24578399	24578594	195	6	19	2.7567	1.66297	7	21	0	0	0				0	1
542	13	20354662	20354857	195	8	25.333	2.75666	1.66295	11	29	0	0	1	Elmo1	264252	in gene	0	1
1338	3	79153091	79153308	217	5	15.833	3.06764	1.66293	6	19	0	1	1	Rapgef2	-7324	upstream	0	1
364	11	94160334	94161150	816	12	37.92	11.5114	1.65992	21	54	0	0	0				1	1
81	1	93114986	93115314	328	3.2	10.1	4.62165	1.65821	6	12	0	0	0				0	1
1847	7	49267870	49268397	527	8.706	27.471	7.42367	1.65783	11	36	0	0	1	Nav2	309060	in gene	0	1
490	12	87147182	87147377	195	4.5	14.167	2.74064	1.65454	5	17	1	2	2	Pomt2, Gstz1	623, 114	in gene, in gene	0	1
864	16	59639271	59639534	263	3.5	11	3.69005	1.65208	6	13	1	2	2	Arl6, 4930547E14Rik	-63, 2457	upstream, in gene	0	1
841	16	34700279	34700614	335	5.091	16	4.70017	1.65205	9	20	0	0	1	Ccdc14	9830	in gene	0	1
531	13	9765104	9765310	206	4.667	14.667	2.89017	1.65201	7	18	1	1	1	Zmynd11	107	in gene	0	1
1491	4	108459210	108459554	344	4	12.546	4.81677	1.64916	6	15	1	1	1	Zcchc11	-44	upstream	0	1
279	11	6087224	6087421	197	7.667	24	2.75299	1.6463	11	27	0	0	0				0	1
1296	3	32510515	32510805	290	6.222	19.444	4.04581	1.64387	9	24	1	1	1	Zfp639	110	in gene	0	1
517	12	116577995	116578190	195	13.5	42.167	2.7191	1.64315	15	45	0	0	1	Ptprn2	92372	in gene	0	1
1825	7	28436392	28436721	329	5.8	18.1	4.58351	1.64186	9	23	1	2	2	Samd4b, Gmfg	-365, -891	upstream, upstream	0	1
270	10	130594488	130594683	195	4.167	13	2.71585	1.64143	5	16	0	1	1	Gm20746	-1880	upstream	0	1
200	10	59323210	59323593	383	3.636	11.333	5.32932	1.64011	6	13	1	1	1	P4ha1	105	in gene	0	1
750	15	8169091	8169292	201	5.833	18.167	2.79473	1.63901	8	19	1	1	2	Nup155, 2410089E03Rik	59878, 85	downstream, in gene	0	1
262	10	122913102	122913297	195	4.5	14	2.70833	1.63743	7	17	0	0	1	Ppm1h	234437	in gene	0	1
1756	6	118455216	118455612	396	5.333	16.583	5.49716	1.63669	8	21	1	1	2	Zfp248, Zfp9	92, 23859	in gene, downstream	0	1
1326	3	58691888	58692123	235	5.286	16.429	3.26065	1.636	8	18	1	2	2	Siah2, 4930593A02Rik	383, -584	in gene, upstream	0	1
1716	6	82939518	82939804	286	4.444	13.778	3.9585	1.63244	7	16	1	2	2	Sema4f, M1ap	89, -7261	in gene, upstream	0	1
1115	2	11777680	11777992	312	4	12.4	4.31786	1.63227	6	14	1	2	2	Fbxo18, Ankrd16	-309, 83	upstream, in gene	0	1
103	1	134406130	134406340	210	4.286	13.286	2.90612	1.6322	5	15	1	1	2	Cyb5r1, Adipor1	245, -9232	in gene, upstream	0	1
1474	4	82859481	82859828	347	5.455	16.909	4.80181	1.63214	7	23	1	1	1	Zdhhc21	7	in gene	0	1
1068	19	12796036	12796313	277	3.875	12	3.82949	1.63077	5	13	1	3	3	U05342, Zfp91, Lpxn	-51, -51, -2435	upstream, upstream, upstream	0	1
2016	8	91313401	91313794	393	5.167	16	5.43283	1.63067	8	19	1	2	2	Rpgrip1l, Fto	-375, 72	upstream, in gene	0	1
1667	6	8777772	8778032	260	6.5	20.125	3.59375	1.63048	12	24	1	1	1	Ica1	582	in gene	0	1
1875	7	80803081	80803331	250	5.25	16.25	3.45451	1.63005	7	18	1	1	1	Iqgap1	125	in gene	0	1
149	1	185197295	185197490	195	3.5	10.833	2.69443	1.63001	5	12	0	1	1	Rab3gap2	-6776	upstream	0	1
1943	7	143549072	143549283	211	4.714	14.571	2.91162	1.62808	7	18	1	1	2	Nap1l4, Cars	-87, 50913	upstream, downstream	0	1
1755	6	117862968	117863163	195	3.667	11.333	2.69042	1.62786	4	14	0	1	1	Zfp239	-12	upstream	0	1
2050	8	123924728	123924923	195	7.833	24.167	2.68585	1.6254	9	26	0	0	1	Nup133	24440	in gene	0	1
104	1	134874501	134874949	448	6.714	20.714	6.17039	1.62536	11	25	0	0	1	Ppp1r12b	81215	in gene	0	1
1407	3	145924122	145924368	246	4.5	13.875	3.38616	1.62449	5	17	1	1	1	Bcl10	-133	upstream	0	1
1411	3	152314666	152315067	401	16.167	49.75	5.50884	1.62164	24	71	0	0	1	Fam73a	25541	in gene	1	1
1293	3	27873443	27873641	198	5.5	16.833	2.7053	1.61379	6	19	0	0	1	Tmem212	22826	in gene	0	1
2052	8	124423308	124423602	294	5.778	17.667	4.01314	1.61241	13	21	0	0	1	Pgbd5	10481	in gene	0	1
344	11	69837842	69838346	504	6.2	18.938	6.87266	1.61094	11	24	1	2	3	Nlgn2, Tmem256, Plscr3	-3245, -431, -8278	upstream, upstream, upstream	0	1
1142	2	33933870	33934439	569	12.611	38.5	7.75489	1.61018	21	57	0	0	0				1	1
1348	3	84952210	84952423	213	5.714	17.429	2.90044	1.60892	9	21	0	0	1	Fbxw7	136739	in gene	0	1
759	15	30554095	30554345	250	5	15.25	3.40402	1.60881	7	18	0	0	1	Ctnnd2	381627	in gene	0	1
85	1	98002791	98003189	398	6.667	20.333	5.41884	1.60871	9	24	0	0	1	Pam	92642	in gene	0	1
1782	6	137063789	137063989	200	6.667	20.333	2.72303	1.60871	8	23	0	0	1	Rerg	106607	in gene	0	1
1378	3	108762774	108763119	345	8.111	24.727	4.69535	1.60814	13	28	0	0	1	Aknad1	23288	in gene	0	1
1914	7	116504082	116504568	486	4.333	13.133	6.57603	1.59976	8	15	1	1	1	Nucb2	-44	upstream	0	1
615	13	91807290	91807832	542	5.765	17.471	7.3328	1.59957	10	22	1	1	1	Zcchc9	135	in gene	0	1
1707	6	70824760	70825156	396	5.615	17	5.35237	1.59818	9	21	0	0	0				0	1
1828	7	35056139	35056633	494	7.4	22.4	6.67568	1.5979	14	30	1	1	1	Cebpg	180	in gene	0	1
2140	9	96505951	96506184	233	4.875	14.75	3.14721	1.59724	7	18	0	0	0				0	1
172	10	17330920	17331263	343	5.5	16.6	4.62159	1.59368	8	20	0	0	0				0	1
1218	2	121721551	121721758	207	4.833	14.5	2.77251	1.58506	5	15	0	0	1	Frmd5	85403	in gene	0	1
1054	18	84851224	84851533	309	5.9	17.7	4.13839	1.58496	8	22	0	1	1	Cyb5	-36	upstream	0	1
997	18	12527210	12527783	573	7.056	21.111	7.65344	1.58107	15	28	0	0	1	Lama3	193472	in gene	0	1
1742	6	113046221	113046531	310	5.7	17	4.12751	1.5765	7	23	1	1	1	Thumpd3	49	in gene	0	1
1663	6	6870042	6870483	441	10.786	32.143	5.86701	1.57534	15	36	0	2	4	Dlx6as1, Dlx6, Dlx6as2, Dlx5	-729, 6928, -5112, 11806	upstream, downstream, upstream, downstream	0	1
2011	8	84847107	84847362	255	4.2	12.5	3.38807	1.57347	7	15	1	3	4	Rad23a, Calr, 1700122E12Rik, Farsa	-6593, -303, 46, -9752	upstream, upstream, in gene, upstream	0	1
1839	7	44929777	44929972	195	5.333	15.833	2.58451	1.56992	7	18	1	1	1	Ap2a1	-384	upstream	0	1
1781	6	136930671	136930904	233	7.571	22.429	3.08152	1.56681	9	25	0	0	2	Erp27, Arhgdib	-8607, 10930	upstream, in gene	0	1
1812	7	19170101	19170351	250	5.875	17.375	3.30072	1.56435	8	21	0	1	1	Gipr	-4099	upstream	0	1
697	14	64183434	64183715	281	10.222	30.222	3.7089	1.56392	13	38	0	0	1	Msra	272329	in gene	0	1
1171	2	71536545	71536740	195	6.833	20.167	2.56931	1.56141	8	22	0	1	3	Dlx1, Dlx1as, Dlx2	7197, 1249, 10112	downstream, in gene, downstream	0	1
1490	4	107367779	107367974	195	6.5	19.167	2.56701	1.56011	8	22	1	1	2	Yipf1, Tmem48	53513, 92	downstream, in gene	0	1
23	1	37061364	37061559	195	5.333	15.667	2.55741	1.55471	6	17	0	0	1	Vwa3b	32157	in gene	0	1
449	12	55466275	55466597	322	6.3	18.5	4.22123	1.5541	8	22	0	0	0				0	1
1123	2	22721748	22721943	195	4.833	14.167	2.55181	1.55154	5	16	0	0	0				0	1
1028	18	46525850	46526201	351	4.5	13.182	4.59016	1.55057	10	19	1	1	1	Fem1c	-54	upstream	0	1
1272	2	167155600	167155808	208	6	17.571	2.71932	1.55016	7	21	0	0	1	Kcnb1	33114	in gene	0	1
2158	9	110953895	110954143	248	5.429	15.857	3.23374	1.54636	9	19	1	1	2	Tdgf1, Lrrc2	-7861, 2474	upstream, in gene	0	1
281	11	6292016	6292424	408	5.769	16.846	5.31874	1.54601	6	21	1	1	1	Ogdh	623	in gene	0	1
1645	5	135688795	135689021	226	5.143	15	2.94263	1.54428	7	17	1	1	1	Por	-306	upstream	0	1
1410	3	146770998	146771193	195	7.167	20.833	2.53047	1.53943	9	22	0	0	1	Prkacb	41851	in gene	0	1
1011	18	35021191	35021464	273	6	17.375	3.5293	1.53398	9	20	0	0	0				0	1
448	12	52208906	52209177	271	4.375	12.625	3.4912	1.52893	6	15	0	0	1	Nubpl	111295	in gene	0	1
488	12	86850334	86850611	277	4.778	13.778	3.56592	1.52789	6	16	0	1	1	Gm10095	-4269	upstream	0	1
2176	X	12996555	12996862	307	4.667	13.444	3.94804	1.5264	6	16	0	0	0				0	1
1297	3	32609301	32609541	240	8.375	24.125	3.08635	1.52637	10	31	0	0	1	Gnb4	7114	in gene	0	1
1176	2	73386557	73386752	195	4.714	13.571	2.50616	1.5255	6	16	1	1	1	Gpr155	-256	upstream	0	1
1062	19	6363479	6363678	199	5.5	15.833	2.55744	1.52543	8	18	1	1	2	Map4k2, Sf1	22328, -112	downstream, upstream	0	1
2012	8	85432845	85433040	195	4	11.5	2.50279	1.52356	5	13	1	1	1	4921524J17Rik	-101	upstream	0	1
1729	6	91302010	91302383	373	8.583	24.667	4.78562	1.52303	17	29	0	0	0				0	1
320	11	49846500	49846843	343	7.1	20.4	4.39965	1.52268	8	29	1	1	2	Gfpt2, Mapk9	52516, -80	downstream, upstream	0	1
1522	4	150008619	150008814	195	3.833	11	2.49828	1.52096	5	12	1	1	1	H6pd	307	in gene	0	1
1824	7	27553010	27553216	206	5.429	15.571	2.63764	1.5201	11	19	1	2	2	Pld3, 2310022A10Rik	-1, -182	upstream, upstream	0	1
1072	19	21598975	21599170	195	5.286	15.143	2.49386	1.5184	7	17	0	0	1	1110059E24Rik	53719	in gene	0	1
1563	5	34573489	34573921	432	5.857	16.714	5.50352	1.51282	9	25	1	1	2	Sh3bp2, Add1	47921, -9	downstream, upstream	0	1
236	10	96026016	96026211	195	3.857	11	2.48273	1.51195	5	13	0	0	1	Eea1	85450	in gene	0	1
1791	6	145454455	145454650	195	5.333	15.167	2.4758	1.50792	6	16	0	0	0				0	1
2041	8	121669287	121669628	341	6.3	17.9	4.32533	1.50654	11	20	0	0	0				0	1
1900	7	100976089	100976284	195	6.167	17.5	2.47031	1.50471	13	19	0	0	0				0	1
950	17	46650426	46650672	246	5.375	15.25	3.11586	1.50447	8	16	1	2	3	Klc4, Mrpl2, Cul7	-5405, 4301, 211	upstream, downstream, in gene	0	1
84	1	97929480	97929681	201	7.167	20.333	2.54573	1.50438	8	22	0	0	1	Pam	166052	in gene	0	1
1209	2	117342657	117342852	195	5	14.167	2.46658	1.50253	6	15	1	1	1	Rasgrp1	123	in gene	0	1
1102	19	57926427	57926798	371	9.833	27.833	4.68813	1.50109	17	46	0	0	1	Atrnl1	315578	in gene	0	1
2090	9	40269237	40269432	195	6.833	19.333	2.46306	1.50047	9	22	1	1	1	Scn3b	118	in gene	0	1
2163	9	119322182	119322400	218	5	14.143	2.75283	1.50009	6	16	1	1	1	Oxsr1	136	in gene	0	1
1043	18	74921998	74922251	253	6.25	17.625	3.18509	1.4957	10	21	0	0	0				0	1
465	12	69908478	69908684	206	5.429	15.286	2.58936	1.49345	6	18	0	0	1	Atl1	15476	in gene	0	1
1889	7	93086196	93086391	195	4.5	12.667	2.45046	1.49308	5	16	0	0	1	Fam181b	6414	downstream	0	1
611	13	90922744	90923308	564	25.778	72.556	7.08688	1.49295	44	136	1	1	1	Rps23	-96	upstream	1	1
1923	7	126884800	126885046	246	4.625	13	3.08687	1.49099	6	15	1	1	2	Taok2, Tmem219	44, 13355	in gene, downstream	0	1
1865	7	73558510	73558740	230	7.429	20.857	2.88271	1.48929	10	24	1	1	1	1810026B05Rik	-230	upstream	0	1
1074	19	22905265	22905530	265	6.875	19.25	3.3125	1.48543	8	25	0	0	1	Trpm3	766280	in gene	0	1
1167	2	70155750	70155945	195	10.667	29.833	2.43468	1.48375	12	34	0	0	1	Myo3b	116721	in gene	0	1
1312	3	41408995	41409622	627	10.842	30.316	7.82676	1.48345	16	40	0	0	0				0	1
2186	X	70898772	70899108	336	5.727	16	4.19068	1.48222	8	19	0	0	0				0	1
2044	8	121898289	121898929	640	12.8	35.75	7.97991	1.4818	23	47	0	0	2	Slc7a5, BC048644	9077, -9224	in gene, upstream	0	1
1489	4	107253595	107253844	249	5.375	15	3.10216	1.48063	7	16	1	2	2	Lrrc42, Hspb11	-186, -215	upstream, upstream	0	1
1543	5	19982228	19982552	324	4.875	13.6	4.03516	1.48013	6	17	0	0	1	Magi2	755344	in gene	0	1
806	15	100132117	100132492	375	6.273	17.5	4.67031	1.48013	11	19	0	0	1	Dip2b	93640	in gene	0	1
2157	9	110656497	110656784	287	6.556	18.222	3.56116	1.47479	10	23	1	2	2	Nbeal2, Ccdc12	-2479, 137	upstream, in gene	0	1
996	18	12470429	12470934	505	6.562	18.188	6.24873	1.47078	10	24	0	0	1	Lama3	136657	in gene	0	1
317	11	41632472	41632853	381	31.833	88.167	4.71092	1.46972	52	143	0	0	0				1	1
185	10	34206809	34207500	691	6.619	18.318	8.5372	1.46858	17	24	1	1	1	Dse	397	in gene	1	1
786	15	73060683	73061118	435	4.231	11.692	5.36645	1.46645	7	13	1	1	1	Trappc9	304	in gene	0	1
1664	6	7693018	7693302	284	7	19.333	3.50164	1.46564	11	22	1	1	1	Asns	22	in gene	0	1
51	1	72372741	72372936	195	5.333	14.667	2.39418	1.45955	8	18	0	0	1	Xrcc5	65417	in gene	0	1
1495	4	109029869	109030076	207	5.333	14.667	2.54151	1.45955	7	18	0	0	1	Nrd1	29167	in gene	0	1
1553	5	28070855	28071472	617	12.368	33.947	7.5603	1.45667	17	45	1	1	1	Insig1	-249	upstream	0	1
1435	4	32463135	32463372	237	4.875	13.375	2.90282	1.45606	7	16	0	0	1	Bach2	45818	in gene	0	1
124	1	161969132	161969327	195	4.5	12.333	2.38585	1.45453	5	14	1	1	2	4930558K02Rik, Pigc	10407, 41	in gene, in gene	0	1
771	15	38974539	38974759	220	8.714	23.857	2.68889	1.45301	10	26	0	0	0				0	1
312	11	32642405	32642661	256	5.125	14	3.12195	1.4498	6	17	1	1	1	Fbxw11	-342	upstream	0	1
259	10	121876496	121876939	443	6.643	18.143	5.40133	1.44951	9	24	0	0	1	Srgap1	170598	in gene	0	1
2	1	4857607	4858007	400	7.083	19.333	4.87409	1.44863	9	27	1	1	1	Tcea1	113	in gene	0	1
1526	4	151108395	151108724	329	4.8	13.1	4.00846	1.44846	7	15	1	0	1	Camta1	753209	in gene	0	1
2155	9	108587847	108588292	445	7.5	20.429	5.41125	1.44566	11	24	0	0	2	Wdr6, P4htm	-9399, 9531	upstream, in gene	0	1
48	1	67061558	67061846	288	9.222	25.111	3.50093	1.44517	12	36	0	0	0				0	1
1679	6	30460617	30460986	369	10.909	29.636	4.47521	1.44183	13	37	0	0	1	Klhdc10	58892	downstream	0	1
749	15	5116321	5116566	245	4.429	12	2.96342	1.43798	5	13	1	2	3	Card6, Rpl37, Snord72	-7910, -170, -1978	upstream, upstream, upstream	0	1
137	1	175550571	175550802	231	7.857	21.286	2.79384	1.43785	10	25	0	0	0				0	1
1908	7	110061367	110061732	365	6.833	18.5	4.41169	1.43693	11	21	1	2	3	Ipo7, AA474408, Zfp143	43124, -176, -153	downstream, upstream, upstream	0	1
1555	5	30945379	30945809	430	6.769	18.308	5.19203	1.43546	10	23	1	2	3	Cgref1, Abhd1, Preb	-114, -4472, 14767	upstream, upstream, downstream	0	1
590	13	70637578	70638299	721	19.454	52.591	8.70141	1.43475	33	92	1	1	1	BC018507	-304	upstream	1	1
780	15	63997959	63998154	195	6.167	16.667	2.35272	1.43435	7	18	1	0	1	Fam49b	62392	in gene	0	1
1135	2	29965363	29965600	237	5.875	15.875	2.85895	1.4341	7	19	1	1	2	Gle1, Sptan1	30072, -79	downstream, upstream	0	1
914	17	25985867	25986062	195	6.667	18	2.35033	1.43289	9	20	1	1	2	1700022N22Rik, Rab11fip3	149, 83213	in gene, downstream	0	1
890	17	9032222	9032697	475	10.667	28.733	5.71195	1.42955	15	37	0	0	0				0	1
2023	8	105565986	105566199	213	7	18.833	2.55831	1.42784	9	22	1	2	2	Atp6v0d1, Agrp	-52, 2206	upstream, downstream	0	1
1894	7	97696388	97696680	292	5.667	15.222	3.50149	1.4255	9	19	1	2	3	Rsf1, LOC101055679, Clns1a	116638, 87, -123	downstream, in gene, upstream	0	1
1228	2	131405478	131405717	239	8.286	22.143	2.85129	1.4181	10	25	0	0	0				0	1
61	1	78488658	78489116	458	8	21.357	5.45843	1.41664	11	28	1	1	1	Farsb	-41	upstream	0	1
706	14	73142814	73143323	509	5.375	14.312	6.0505	1.41289	8	17	1	1	1	Rcbtb2	558	in gene	0	1
964	17	57031632	57031922	290	7.889	21	3.44625	1.41247	10	25	1	1	2	Khsrp, Slc25a41	-270, 9877	upstream, downstream	0	1
313	11	33623417	33623912	495	6.25	16.625	5.87812	1.41143	14	22	0	0	2	D130052B06Rik, Kcnip1	24362, 369529	in gene, downstream	0	1
1760	6	121110198	121110448	250	9.125	24.25	2.966	1.41009	12	29	1	0	1	Mical3	20699	in gene	0	1
939	17	36270815	36271108	293	7	18.6	3.47564	1.40988	12	24	1	1	1	Trim39	1043	in gene	0	1
1406	3	145705445	145705738	293	7.444	19.778	3.47533	1.40975	10	24	0	0	0				0	1
1261	2	157464845	157465284	439	16.071	42.643	5.20022	1.40785	23	58	0	0	1	Src	40771	in gene	0	1
863	16	59549666	59549921	255	7.5	19.875	3.01674	1.40599	10	28	0	0	1	Crybg3	5959	in gene	0	1
2152	9	106891962	106892276	314	7.4	19.6	3.71284	1.40526	10	24	1	2	3	Rbm15b, Manf, Dock3	-5119, -181, 339790	upstream, upstream, downstream	0	1
1004	18	24530021	24530284	263	4.625	12.25	3.1098	1.40526	6	16	1	1	1	Rprd1a	52	in gene	0	1
1593	5	72271209	72271719	510	7.062	18.688	6.025	1.40396	12	24	0	0	1	Atp10d	68135	in gene	0	1
645	14	16249388	16249696	308	4.5	11.9	3.63611	1.40296	7	13	1	2	2	Oxsm, Ngly1	266, 228	in gene, in gene	0	1
355	11	77981773	77982001	228	7.143	18.857	2.68707	1.4005	9	22	0	1	2	Sez6, Phf12	50944, -929	downstream, upstream	0	1
1418	4	3938655	3938912	257	4	10.556	3.02778	1.39999	6	14	1	2	2	Plag1, Chchd7	-378, -105	upstream, upstream	0	1
1977	8	54724256	54724454	198	4.714	12.429	2.33058	1.39869	6	14	0	1	1	Wdr17	13	in gene	0	1
1732	6	100206965	100207241	276	9.778	25.778	3.24833	1.39853	12	31	0	0	0				0	1
2116	9	64207521	64207872	351	7.182	18.909	4.12555	1.39662	9	22	0	0	1	Map2k1	45909	in gene	0	1
2006	8	83260642	83260855	213	7.667	20.167	2.50119	1.39526	8	22	0	0	1	Tbc1d9	95396	in gene	0	1
1401	3	140140553	140141006	453	5.214	13.714	5.31916	1.39519	9	18	0	0	0				0	1
536	13	14557697	14557924	227	5	13.143	2.6638	1.39429	6	15	0	0	0				0	1
852	16	45352856	45353237	381	15.25	40.083	4.47062	1.39418	24	60	0	0	0				1	1
831	16	30717602	30718015	413	14.083	37	4.84405	1.39357	18	50	0	0	0				0	1
2080	9	31211956	31212151	195	5.333	14	2.2853	1.39241	6	15	2	1	1	Aplp2	-238	upstream	0	1
44	1	60180376	60180609	233	5.857	15.375	2.73054	1.39235	7	19	1	1	1	Nbeal1	-107	upstream	0	1
216	10	80774500	80774944	444	12.143	31.786	5.18854	1.38827	20	42	0	0	1	Dot1l	19516	in gene	0	1
1600	5	88583214	88583409	195	6.5	17	2.27679	1.38702	8	18	0	1	1	Rufy3	-263	upstream	0	1
742	14	121062405	121062656	251	7.75	20.25	2.92785	1.38565	10	25	0	0	1	Farp1	26956	in gene	0	1
849	16	43889826	43890120	294	6.889	18	3.42938	1.38563	13	22	0	2	2	Qtrtd1, 2610015P09Rik	-297, 71	upstream, in gene	0	1
1036	18	63644061	63644276	215	4.429	11.571	2.50758	1.38546	6	13	0	0	0				0	1
1055	18	88871589	88871844	255	5.75	15	2.96972	1.38333	7	17	0	0	1	Socs6	22491	in gene	0	1
1783	6	137364764	137364959	195	6.333	16.5	2.26809	1.38151	7	18	0	0	1	Ptpro	112562	in gene	0	1
922	17	31564321	31564516	195	6.333	16.5	2.26809	1.38151	8	19	1	1	1	Pknox1	-355	upstream	0	1
842	16	36071639	36072157	518	9.938	25.875	6.02092	1.38053	14	36	1	2	2	Fam162a, Ccdc58	-383, 238	upstream, in gene	0	1
581	13	59145973	59146310	337	8.909	23.091	3.89938	1.374	14	27	0	0	0				0	1
1498	4	116220973	116221557	584	7.722	19.944	6.7336	1.36891	9	27	1	1	1	Pik3r3	-649	upstream	0	1
506	12	106010079	106010274	195	5.429	14	2.24489	1.36667	8	17	1	1	1	Vrk1	-87	upstream	0	1
998	18	12567820	12568015	195	9.833	25.333	2.24278	1.36531	12	29	0	0	1	Lama3	233893	in gene	0	1
1971	8	46163584	46163779	195	4.714	12.143	2.24245	1.3651	8	14	1	1	1	4933411K20Rik	-5875	upstream	0	1
1703	6	58862692	58862887	195	6.667	17.167	2.24156	1.36453	8	19	0	0	1	Herc3	29089	in gene	0	1
2172	X	7714372	7714687	315	6	15.444	3.61969	1.36401	8	18	1	0	2	Gpkow, Wdr45	17395, -7720	downstream, upstream	0	1
1948	8	10185232	10185680	448	19.357	49.786	5.14398	1.36288	32	73	0	0	1	Myo16	31533	in gene	1	1
1998	8	71432947	71433304	357	16.364	42	4.09053	1.35986	27	70	0	0	0				1	1
1120	2	19657741	19657964	223	5.571	14.286	2.5529	1.35859	7	17	1	2	2	Gm3230, Otud1	45, -210	in gene, upstream	0	1
424	12	24651323	24651705	382	5.917	15.167	4.37133	1.358	8	17	1	1	1	Klf11	143	in gene	0	1
2099	9	50768313	50768563	250	6	15.375	2.85993	1.35755	7	19	1	3	3	1110032A03Rik, Fdxacb1, Alg9	-286, 200, -6787	upstream, in gene, upstream	0	1
599	13	82848367	82848792	425	10	25.615	4.85999	1.35699	15	31	0	0	0				0	1
1186	2	91202735	91202930	195	6.833	17.5	2.22953	1.35676	8	18	1	1	3	Nr1h3, Acp2, Ddb2	-7716, -80, 34234	upstream, upstream, downstream	0	1
2096	9	47910479	47910687	208	6.833	17.5	2.37816	1.35676	8	19	0	0	0				0	1
31	1	46161261	46161456	195	4.167	10.667	2.22846	1.35607	6	12	0	0	1	Dnahc7b	94620	in gene	0	1
1601	5	88764936	88765173	237	5.143	13.143	2.70382	1.35361	6	16	1	1	2	Mob1b, Dck	44183, 41	downstream, in gene	0	1
882	16	94827137	94827431	294	6.222	15.889	3.35171	1.35258	10	20	0	0	1	Kcnj6	170412	in gene	0	1
290	11	17386813	17387008	195	5.429	13.857	2.22196	1.35186	6	16	0	0	0				0	1
1286	3	6116035	6116296	261	7	17.75	2.95456	1.34239	10	24	0	0	0				0	1
718	14	78482799	78483025	226	4.286	10.857	2.55575	1.34092	5	12	0	0	1	Akap11	53948	downstream	0	1
119	1	154661603	154661833	230	8.857	22.429	2.60018	1.34048	11	25	0	0	1	Cacna1e	64202	in gene	0	1
125	1	163403569	163403956	387	11.75	29.75	4.37434	1.34023	21	42	0	1	1	Gorab	-121	upstream	1	1
655	14	21500522	21501125	603	8.947	22.632	6.80949	1.33889	16	26	1	1	1	Kat6b	1053	in gene	0	1
143	1	179546290	179546485	195	5.667	14.333	2.20176	1.33868	7	15	1	2	2	Tfb2m, Cnst	-120, -142	upstream, upstream	0	1
573	13	54693964	54694258	294	8.444	21.333	3.31591	1.33709	11	25	1	2	2	Rnf44, Cdhr2	-151, -7352	upstream, upstream	0	1
1071	19	21586782	21587084	302	5.7	14.4	3.40602	1.33703	7	16	0	0	0				0	1
418	12	12225713	12226028	315	16.2	40.9	3.55035	1.33611	22	51	0	0	0				0	1
416	12	9444173	9444615	442	7.214	18.143	4.96258	1.33054	10	23	0	0	0				0	1
884	17	3338973	3339168	195	6.143	15.429	2.18647	1.32863	8	18	0	0	1	Tiam2	12497	in gene	0	1
965	17	57247717	57247970	253	6.875	17.25	2.83393	1.32716	9	20	1	2	2	Gpr108, Trip10	-202, -1608	upstream, upstream	0	1
2036	8	116993507	116993702	195	5.333	13.333	2.17642	1.32198	6	14	1	1	2	Gcsh, Pkd1l2	-155, 88845	upstream, downstream	0	1
1521	4	148626825	148627026	201	6.333	15.833	2.24337	1.32197	7	18	1	1	1	Tardbp	71	in gene	0	1
178	10	21486498	21486693	195	9.333	23.333	2.17639	1.32196	11	26	0	0	0				0	1
1973	8	46470748	46471045	297	5.9	14.7	3.3035	1.31703	7	20	1	1	1	Acsl1	-146	upstream	0	1
537	13	14630087	14630478	391	7.833	19.5	4.34545	1.31584	12	26	0	1	2	Psma2, AW209491	17040, 37	downstream, in gene	0	1
696	14	64125915	64126120	205	10.571	26.286	2.2757	1.31418	13	30	0	0	1	Msra	329886	in gene	0	1
643	14	13284595	13284815	220	4.714	11.714	2.44056	1.31321	6	13	0	2	2	Gm5087, Synpr	-67, -75	upstream, upstream	0	1
1725	6	87887802	87888127	325	5.8	14.4	3.60222	1.31194	8	16	0	1	1	Copg1	24	in gene	0	1
122	1	161151281	161151476	195	4.5	11.167	2.16028	1.31124	5	14	0	0	2	Ankrd45, 4930469G21Rik	8666, 7936	in gene, downstream	0	1
299	11	23451312	23451928	616	12.053	29.895	6.82081	1.31051	18	45	0	0	1	Usp34	144725	in gene	1	1
1688	6	37705708	37706001	293	5.111	12.667	3.24181	1.3094	8	17	0	0	0				0	1
112	1	137656928	137657266	338	5.727	14.182	3.73662	1.30821	8	18	0	0	0				0	1
1098	19	47854934	47855136	202	6	14.857	2.23297	1.30811	9	19	1	1	1	Gsto1	46	in gene	0	1
1599	5	86172641	86172836	195	5.667	14	2.15061	1.30477	6	17	1	1	2	Uba6, Gnrhr	5, 25132	in gene, downstream	0	1
847	16	42190257	42190452	195	5.667	14	2.15061	1.30477	7	17	1	0	0				0	1
188	10	39659326	39659521	195	8.571	21.143	2.14744	1.30264	10	24	0	0	2	Traf3ip2, E130307A14Rik	46489, 72584	downstream, in gene	0	1
582	13	59393312	59393607	295	11.6	28.6	3.247	1.30189	15	33	0	0	0				0	1
1288	3	9500801	9501287	486	12.6	31	5.33801	1.29884	19	38	0	0	1	Zfp704	109041	in gene	0	1
491	12	90013969	90014164	195	4	9.833	2.13999	1.29763	6	11	0	0	1	Nrxn3	1291190	in gene	0	1
509	12	110446604	110447001	397	6.083	14.917	4.34616	1.2941	8	16	1	1	1	Ppp2r5c	-377	upstream	0	1
876	16	90169830	90170108	278	9.25	22.625	3.03559	1.29039	12	25	0	0	0				0	1
1260	2	156516685	156516924	239	11.571	28.286	2.60826	1.28957	14	31	0	0	1	Epb4.1l1	95752	in gene	0	1
644	14	16007192	16007387	195	4.5	11	2.12798	1.28951	7	13	0	0	0				0	1
120	1	157134611	157134923	312	7.1	17.3	3.39386	1.28488	11	22	0	0	1	Rasal2	277828	downstream	0	1
393	11	116030374	116031289	915	10.88	26.5	9.94924	1.28431	19	35	1	2	2	H3f3b, Unk	-6327, 509	upstream, in gene	1	1
1299	3	32708391	32708609	218	6.571	16	2.36972	1.28389	8	19	1	1	1	Actl6a	-46	upstream	0	1
13	1	16342923	16343118	195	9.333	22.667	2.11426	1.28018	12	24	0	0	1	Stau2	176282	in gene	0	1
2104	9	58102222	58102417	195	8	19.333	2.10376	1.27299	9	21	0	0	1	Ccdc33	16504	in gene	0	1
2095	9	45300649	45300993	344	9	21.727	3.70738	1.27149	12	28	0	0	0				0	1
761	15	34795008	34795310	302	5	12	3.23571	1.26303	8	15	0	0	0				0	1
309	11	31759885	31760266	381	16	38.333	4.07502	1.26052	19	46	0	0	0				0	1
1864	7	68749210	68749553	343	6.455	15.454	3.66599	1.25949	9	20	1	1	1	Arrdc4	-143	upstream	0	1
1242	2	144172340	144172535	195	7	16.667	2.07275	1.25157	8	19	0	0	1	Gm5535	16853	downstream	0	1
1328	3	63929368	63929580	212	6	14.286	2.25345	1.25157	8	19	1	1	1	E130311K13Rik	-89	upstream	0	1
973	17	73220722	73220984	262	9.25	22	2.78185	1.24998	12	25	0	0	1	Lclat1	112868	in gene	0	1
1360	3	97462338	97462548	210	6.667	15.833	2.2264	1.24783	8	16	0	0	0				0	1
723	14	79587419	79587777	358	5.667	13.417	3.78388	1.24341	10	17	1	1	2	Elf1, Sugt1	106404, -93	downstream, upstream	0	1
285	11	8624326	8624648	322	6	14.2	3.40208	1.24286	7	17	1	0	1	Tns3	40048	in gene	0	1
1700	6	56714766	56714961	195	5	11.833	2.06021	1.24282	6	14	1	1	1	Avl9	-42	upstream	0	1
499	12	100725074	100725565	491	6.933	16.4	5.18509	1.24214	10	21	1	1	1	Rps6ka5	-291	upstream	0	1
2192	X	98937234	98937567	333	7.4	17.5	3.51562	1.24176	9	21	0	1	1	Yipf6	-381	upstream	0	1
1493	4	108780567	108780811	244	5.5	13	2.57468	1.24101	7	16	1	0	1	3110021N24Rik	61040	in gene	0	1
2112	9	62438791	62438986	195	7.833	18.5	2.05603	1.23989	9	19	0	0	1	Coro2b	98156	in gene	0	1
1046	18	76944185	76944380	195	6	14.167	2.05548	1.2395	7	16	1	1	2	Ier3ip1, Hdhd2	14255, 167	downstream, in gene	0	1
2196	X	135922350	135922545	195	6.5	15.333	2.05353	1.23813	7	17	0	0	0				0	1
2147	9	105557557	105557752	195	4.667	11	2.05183	1.23694	5	13	0	0	1	Gm5621	3131	downstream	0	1
132	1	165460987	165461182	195	5.667	13.333	2.04815	1.23434	7	14	1	2	2	Dcaf6, Mpc2	-621, -124	upstream, upstream	0	1
1951	8	11555508	11555986	478	8.333	19.6	5.0192	1.23395	12	24	1	2	2	Cars2, Ing1	-4976, -319	upstream, upstream	0	1
1446	4	46450876	46451088	212	8.143	19.143	2.22491	1.23318	10	21	1	1	1	Anp32b	-135	upstream	0	1
1550	5	24985704	24986014	310	10.222	24	3.24929	1.23136	12	29	0	1	2	Prkag2, 1500035N22Rik	114783, 17	in gene, in gene	0	1
1138	2	30699726	30699998	272	15.875	37.25	2.84927	1.23048	20	42	0	0	0				0	1
825	16	20693284	20693480	196	9.167	21.5	2.0522	1.22982	10	26	1	1	4	Eif4g1, Snord66, Fam131a, Clcn2	20633, 9126, -1675, 23254	downstream, downstream, upstream, downstream	0	1
33	1	51478423	51478678	255	5.125	12	2.66551	1.22741	7	14	1	1	1	Nabp1	-151	upstream	0	1
54	1	74587883	74588144	261	7	16.375	2.72569	1.22607	10	20	1	2	3	Zfp142, Bcs1l, Rnf25	15, -348, 13384	in gene, upstream, downstream	0	1
1280	2	178698627	178698825	198	5	11.667	2.06256	1.22243	6	13	0	0	0				0	1
722	14	79089491	79089759	268	7.75	18	2.7788	1.21573	10	20	0	0	1	Vwa8	240447	in gene	0	1
1501	4	118179826	118180090	264	5.625	13	2.72381	1.20859	8	15	0	1	1	Kdm4a	85	in gene	0	1
941	17	37028621	37029037	416	11.231	25.923	4.28659	1.20675	16	38	0	1	1	Mog	-5431	upstream	0	1
1365	3	103683783	103683978	195	6	13.833	2.00702	1.20508	7	15	0	0	0				0	1
362	11	86484446	86484660	214	7.143	16.429	2.19733	1.20164	8	20	1	1	1	Rnft1	-104	upstream	0	1
171	10	17035169	17035536	367	5.182	11.909	3.76527	1.20047	9	15	0	0	1	Gm20125	60430	in gene	0	1
2072	9	21546433	21546631	198	7.833	18	2.03124	1.20036	9	21	1	1	2	AB124611, Carm1	20355, -362	downstream, upstream	0	1
470	12	71136448	71136889	441	9.786	22.429	4.51227	1.19657	15	31	1	2	2	Timm9, 2700049A03Rik	7, -180	in gene, upstream	0	1
1846	7	49152446	49152681	235	9.875	22.625	2.40365	1.19607	12	28	0	0	1	Nav2	193490	in gene	0	1
1263	2	158794659	158795028	369	6.909	15.818	3.77151	1.19502	12	19	1	1	2	Fam83d, Dhx35	26744, 23	downstream, in gene	0	1
339	11	61174946	61175545	599	8.833	20.222	6.12202	1.19495	12	26	1	1	1	Usp22	-186	upstream	0	1
1126	2	24975201	24975436	235	5	11.429	2.39805	1.1927	10	14	1	2	3	Wdr85, Mrpl41, Pnpla7	12896, -220, -715	downstream, upstream, upstream	0	1
709	14	73446623	73446911	288	8.556	19.556	2.93869	1.1926	11	23	0	0	0				0	1
1532	4	155223234	155223569	335	9.5	21.7	3.41612	1.1917	12	30	1	1	1	Ski	-866	upstream	0	1
1604	5	96210146	96210341	195	6.5	14.833	1.98656	1.1903	7	20	1	1	1	Mrpl1	128	in gene	0	1
1222	2	127586975	127587448	473	22.2	50.6	4.81294	1.18858	41	78	1	2	2	Zfp661, Mrps5	-2534, -215	upstream, upstream	1	1
1133	2	29271796	29272159	363	7.273	16.546	3.6867	1.18586	11	22	0	0	0				0	1
1763	6	122770017	122770212	195	8.5	19.333	1.98001	1.18553	11	20	0	0	0				0	1
963	17	56673100	56673295	195	7.333	16.667	1.97862	1.18452	9	18	1	1	2	Catsperd, Ranbp3	45054, -28	downstream, upstream	0	1
1848	7	49276844	49277071	227	7.857	17.857	2.30319	1.18444	10	19	0	0	1	Nav2	317884	in gene	0	1
1163	2	68971915	68972110	195	4.333	9.833	1.97553	1.18227	5	13	0	0	1	Cers6	110455	in gene	0	1
121	1	158452608	158453068	460	8	18.133	4.65468	1.18055	13	25	0	0	1	Astn1	90534	in gene	0	1
1021	18	38250278	38250641	363	8.636	19.546	3.66778	1.17844	12	23	1	2	3	LOC101056140, 1700086O06Rik, 0610009O20Rik	39941, 106, 210	downstream, in gene, in gene	0	1
15	1	21218588	21218798	210	7.143	16.143	2.11873	1.17631	9	18	0	1	1	Tmem14a	62	in gene	0	1
1459	4	55349775	55350020	245	6.75	15.25	2.47106	1.17585	9	18	1	1	1	Rad23b	-145	upstream	0	1
135	1	171150354	171150563	209	8.857	20	2.10689	1.17511	14	24	1	2	2	Sdhc, Mpz	145, -255	in gene, upstream	0	1
720	14	78704333	78704528	195	5.167	11.667	1.96566	1.17503	9	15	0	0	1	Dgkh	20659	in gene	0	1
428	12	28055549	28055758	209	5	11.286	2.10605	1.17453	7	13	0	0	0				0	1
1999	8	71463698	71463893	195	5.333	12	1.95883	1.17002	7	15	1	3	3	Abhd8, Mrpl34, Dda1	-138, -1131, -5399	upstream, upstream, upstream	0	1
93	1	127990026	127990228	202	9.333	21	2.02909	1.16998	11	22	0	0	1	Zranb3	112281	in gene	0	1
203	10	61680131	61680518	387	8.083	18.167	3.88306	1.16836	12	25	1	1	2	Ppa1, Sar1a	31703, 3	downstream, in gene	0	1
1796	6	147476364	147476559	195	5.5	12.333	1.95206	1.16502	6	14	1	2	2	Gm6288, Ccdc91	-177, 590	upstream, in gene	0	1
1877	7	81372540	81372756	216	6	13.429	2.15823	1.16232	8	17	0	0	1	Cpeb1	82110	in gene	0	1
1466	4	62705252	62705447	195	10.5	23.5	1.94834	1.16227	13	26	0	0	1	Rgs3	145502	downstream	0	1
2106	9	58767398	58767662	264	14.25	31.875	2.63628	1.16146	18	40	0	0	0				0	1
935	17	35165228	35165473	245	6.625	14.75	2.43514	1.15472	8	19	1	1	2	Prrc2a, Aif1	-473, 10651	upstream, downstream	0	1
1315	3	51798796	51799024	228	13.286	29.571	2.26547	1.15428	15	34	0	0	1	Maml3	306096	in gene	0	1
1469	4	70712488	70712683	195	5.167	11.5	1.93752	1.15424	6	12	0	0	0				0	1
740	14	120910619	120910957	338	7.273	16.182	3.35728	1.15377	9	19	1	1	1	Ipo5	-406	upstream	0	1
34	1	51915553	51915748	195	6.667	14.833	1.9368	1.1537	10	16	1	1	1	Myo1b	324	in gene	0	1
1862	7	66782682	66782877	195	9	20	1.93452	1.152	10	23	0	0	1	Cers3	39275	in gene	0	1
897	17	12916119	12916431	312	5	11.1	3.09214	1.15056	6	15	1	4	5	Pnldc1, Mrpl18, Tcp1, Snora20, Acat3	-6275, -184, -190, -6582, 24121	upstream, upstream, upstream, upstream, downstream	0	1
1124	2	22895409	22895635	226	4.571	10.143	2.2388	1.1499	7	11	1	1	1	Pdss1	0	in gene	0	1
2030	8	110846619	110847170	551	14.056	31.167	5.45427	1.14883	22	51	2	2	3	Sf3b3, Snord111, Cog4	-91, -8296, -130	upstream, upstream, upstream	1	1
1253	2	154363479	154363767	288	11.778	26.111	2.85034	1.14856	15	32	0	0	1	Cdk5rap1	9096	in gene	1	1
1873	7	79272778	79273168	390	7.417	16.417	3.85374	1.14628	10	21	1	1	1	Abhd2	-293	upstream	0	1
1216	2	121413487	121413954	467	6.4	14.133	4.60387	1.14292	10	17	1	2	2	Catsper2, Pdia3	72, -182	in gene, upstream	0	1
688	14	55721983	55722201	218	7.571	16.714	2.1485	1.1425	11	19	1	1	2	Tgm1, Rabggta	-8600, 84	upstream, in gene	0	1
2204	X	141276415	141276610	195	4.857	10.714	1.9203	1.14136	8	17	0	0	1	Col4a6	197564	in gene	0	1
1398	3	139075429	139075637	208	5.833	12.833	2.04292	1.13755	7	15	1	1	1	Rap1gds1	-334	upstream	0	1
1075	19	24107776	24108043	267	10	22	2.62232	1.1375	13	26	0	0	1	Tjp2	117117	in gene	0	1
38	1	52986712	52987047	335	5.545	12.182	3.28559	1.13549	8	19	0	0	0				0	1
2060	9	4309552	4309822	270	7.625	16.75	2.64783	1.13535	12	19	1	2	2	Aasdhppt, Kbtbd3	-193, -56	upstream, upstream	0	1
936	17	35236364	35236676	312	10.7	23.5	3.05908	1.13505	12	29	1	3	3	Nfkbil1, Atp6v1g2, Ddx39b	-705, -76, -5226	upstream, upstream, upstream	0	1
1983	8	66910646	66910942	296	8.333	18.222	2.8896	1.12877	12	22	0	0	0				0	1
1640	5	133143559	133143878	319	6.5	14.2	3.11113	1.12738	12	21	0	0	0				0	1
1424	4	15167197	15167392	195	5.429	11.857	1.90126	1.12698	8	15	0	0	0				0	1
2043	8	121786647	121786897	250	13.625	29.75	2.43693	1.12663	15	31	0	0	2	Jph3, Klhdc4	56213, 42797	in gene, downstream	0	1
584	13	59425164	59425385	221	9.429	20.571	2.15245	1.12544	12	23	0	0	0				0	1
1514	4	139352148	139352550	402	9.385	20.462	3.91284	1.12452	14	26	1	2	2	Mrto4, Emc1	-51, -244	upstream, upstream	0	1
1970	8	46000037	46000289	252	8.375	18.25	2.45149	1.12374	10	22	1	1	2	Ufsp2, Ankrd37	24624, -313	downstream, upstream	0	1
624	13	101692344	101692683	339	9.273	20.182	3.29379	1.12196	14	24	0	0	1	Pik3r1	75704	in gene	0	1
1262	2	157566104	157566870	766	24.667	53.583	7.42833	1.11919	47	120	1	1	2	Blcap, Nnat	-126, 6377	upstream, downstream	1	1
1178	2	77289707	77289902	195	7	15.167	1.8862	1.11551	9	19	0	0	1	Sestd1	-9212	upstream	0	1
757	15	27466142	27466397	255	9	19.5	2.46652	1.11548	11	24	1	1	1	Ank	-408	upstream	0	1
1860	7	63768824	63769019	195	5	10.833	1.8861	1.11543	6	13	0	0	1	Otud7a	324149	downstream	0	1
215	10	80602866	80603269	403	8.385	18.077	3.87865	1.10827	11	20	1	2	2	Adat3, Scamp4	187, 185	in gene, in gene	0	1
664	14	29968353	29968555	202	7.5	16.167	1.94389	1.10809	9	19	1	1	2	Selk, Actr8	74, -9883	in gene, upstream	0	1
1963	8	34146488	34146692	204	5.571	12	1.96169	1.10703	8	13	1	1	2	Leprotl1, Tmem66	149, -7973	in gene, upstream	0	1
861	16	57121424	57121643	219	7.571	16.286	2.10309	1.10508	9	19	1	1	1	Tomm70a	-181	upstream	0	1
385	11	109611423	109611906	483	6.917	14.875	4.63701	1.10467	11	21	1	1	1	Wipi1	-275	upstream	0	1
547	13	32338373	32338568	195	5.833	12.5	1.86554	1.09962	7	14	1	1	1	Gmds	74	in gene	0	1
763	15	36609121	36609453	332	5.6	12	3.17602	1.09954	7	14	1	1	1	Pabpc1	-314	upstream	0	1
1016	18	35752072	35752386	314	7.1	15.2	3.00101	1.09818	10	19	0	0	0				0	1
2118	9	66874194	66874562	368	11.417	24.417	3.5135	1.0967	14	34	0	0	1	Rab8b	45327	in gene	0	1
2074	9	22307615	22307902	287	4.889	10.444	2.73704	1.09506	8	12	1	1	1	Zfp810	-120	upstream	0	1
2086	9	37489062	37489277	215	9.833	21	2.04986	1.09469	11	22	1	1	1	Msantd2	-152	upstream	0	1
2128	9	78175921	78176156	235	6.571	14	2.2352	1.09124	8	16	1	2	3	Ick, Rn7sk, C920006O11Rik	66846, -405, 124	downstream, upstream, in gene	0	1
1121	2	21367500	21367745	245	4.875	10.375	2.32772	1.08964	6	13	1	1	1	Gpr158	55	in gene	0	1
434	12	30911824	30912062	238	4.571	9.714	2.25796	1.08756	9	11	1	2	2	Acp1, Sh3yl1	-331, 274	upstream, in gene	0	1
1400	3	140056145	140056340	195	5.333	11.333	1.84995	1.08751	6	12	0	0	0				0	1
1655	5	146832691	146833414	723	32.739	69.565	6.85829	1.08735	64	118	1	1	1	Rpl21	162	in gene	1	1
868	16	73286211	73286453	242	13.857	29.429	2.29442	1.08662	16	33	0	0	0				0	1
377	11	102880957	102881471	514	36.25	76.875	4.86623	1.08453	58	129	1	3	4	Eftud2, Ccdc103, Fam187a, Gfap	-239, -30, -3955, 15986	upstream, upstream, upstream, downstream	1	1
1392	3	130709263	130709664	401	12.846	27.231	3.79483	1.08393	20	37	1	1	1	Ostc	-19	upstream	1	1
1298	3	32660216	32660715	499	16.25	34.438	4.72103	1.08356	24	45	0	0	0				1	1
1487	4	106560717	106561056	339	7.727	16.364	3.20502	1.08255	10	19	1	1	1	Dhcr24	-152	upstream	0	1
380	11	105590081	105590288	207	5.667	12	1.95682	1.08238	7	13	1	1	1	Tanc2	198	in gene	0	1
190	10	41519022	41519485	463	17.857	37.786	4.37376	1.08136	29	55	1	1	2	Ppil6, Cd164	28814, -247	downstream, upstream	1	1
412	12	3959838	3960137	299	7	14.8	2.82219	1.08017	10	18	1	0	2	Pomc, Efr3b	5036, 78928	in gene, downstream	0	1
2184	X	48518600	48518795	195	7.667	16.167	1.83565	1.07632	10	17	0	2	2	Aifm1, Rab33a	-5271, -773	upstream, upstream	0	1
2025	8	106761261	106761460	199	9.333	19.667	1.87207	1.07536	11	22	0	0	1	Tango6	78292	in gene	0	1
1240	2	143915047	143915242	195	8	16.833	1.83172	1.07322	11	18	1	1	1	Dstn	-187	upstream	0	1
603	13	83984937	83985198	261	9.25	19.375	2.44058	1.06667	12	23	0	0	0				0	1
1105	19	61226841	61227443	602	10.105	21.158	5.62713	1.06613	15	26	1	1	2	Csf2ra, Gm4242	1276, 5793	in gene, downstream	0	1
1743	6	113377625	113378107	482	13.933	29.133	4.49924	1.06415	20	42	1	2	2	Tada3, Arpc4	-346, -247	upstream, upstream	1	1
1996	8	70684484	70684682	198	17.167	35.833	1.84504	1.06165	19	38	0	0	1	Lsm4	11352	downstream	0	1
1554	5	30154721	30155469	748	14.174	29.522	6.95516	1.05854	29	47	1	2	2	Hadha, Hadhb	-115, -227	upstream, upstream	1	1
1440	4	40142896	40143424	528	8.588	17.882	4.90806	1.05811	14	24	1	1	1	Aco1	-105	upstream	0	1
163	10	9853823	9854137	314	8.6	17.9	2.91767	1.05755	12	21	0	0	1	Stxbp5	47060	in gene	0	1
619	13	97071874	97072124	250	5.429	11.286	2.32013	1.05578	6	14	1	0	1	Fam169a	4712	in gene	0	1
1659	6	4762316	4762640	324	6.6	13.7	3.00244	1.05364	10	18	0	0	1	Peg10	15172	downstream	0	1
1850	7	51326897	51327150	253	6.75	14	2.34259	1.05247	10	18	0	0	0				0	1
1388	3	123567531	123567726	195	7	14.5	1.80325	1.05063	9	17	0	0	1	Ndst3	104764	in gene	0	1
1153	2	52638397	52638691	294	7.3	15.1	2.7149	1.04858	11	18	0	0	1	Cacnb4	38038	in gene	0	1
482	12	83632016	83632226	210	6.429	13.286	1.93741	1.04724	8	16	1	1	1	Rbm25	-113	upstream	0	1
1151	2	48949179	48949607	428	5.5	11.357	3.94545	1.04608	7	13	1	2	2	Orc4, Mbd5	-126, -115	upstream, upstream	0	1
1757	6	118977731	118978038	307	15.778	32.556	2.82794	1.04501	21	42	0	0	1	Cacna1c	218525	in gene	0	1
1127	2	25109413	25109797	384	8	16.5	3.53571	1.04439	10	20	0	0	0				0	1
1821	7	25658591	25659145	554	21.333	43.944	5.09459	1.04258	35	78	1	2	3	Bckdha, Exosc5, Tmem91	-107, -285, 16298	upstream, upstream, downstream	1	1
1989	8	69716908	69717229	321	6.7	13.8	2.95163	1.04244	10	17	1	1	1	Zfp869	-166	upstream	0	1
811	15	102746627	102746822	195	8.667	17.833	1.79119	1.04094	10	20	1	0	0				0	1
1010	18	34758761	34759025	264	8.75	18	2.42449	1.04064	13	22	0	2	3	Cdc25c, 2010110K18Rik, Fam53c	-7360, 5450, -13	upstream, downstream, upstream	0	1
1557	5	31576804	31577036	232	10	20.571	2.13057	1.04061	15	22	0	1	1	AI839979	-5529	upstream	0	1
839	16	33056239	33056631	392	13.417	27.583	3.59769	1.03972	21	35	1	3	3	Iqcg, Rpl35a, Lmln	-249, -18, -6086	upstream, upstream, upstream	1	1
937	17	35591043	35591302	259	7.125	14.625	2.37336	1.03747	9	19	0	0	0				0	1
1861	7	64539524	64539719	195	9.667	19.833	1.78601	1.03676	13	24	0	0	1	Apba2	37915	in gene	0	1
785	15	72852277	72852472	195	13	26.667	1.78574	1.03654	15	30	0	0	1	Trappc9	208830	in gene	0	1
893	17	10138400	10138595	195	9.286	19	1.7812	1.03287	10	23	0	0	0				0	1
1947	8	4678019	4678323	304	7.778	15.889	2.77239	1.03056	11	17	1	1	1	Gm7461	194	in gene	0	1
942	17	44078804	44079069	265	6.25	12.75	2.41339	1.02857	9	16	0	1	1	Enpp5	90	in gene	0	1
1969	8	40308349	40308601	252	6.5	13.25	2.29327	1.02748	10	15	1	1	1	Micu3	424	in gene	0	1
1145	2	35109567	35109968	401	6.615	13.462	3.64314	1.02508	11	19	1	1	2	AI182371, Cep110	-9082, 275	upstream, in gene	0	1
1168	2	70168833	70169044	211	14.333	29.167	1.91685	1.025	16	32	0	0	1	Myo3b	129812	in gene	0	1
977	17	74527903	74528113	210	8.429	17.143	1.9067	1.02419	10	21	1	1	1	Birc6	-287	upstream	0	1
2180	X	18162015	18162336	321	6.909	14	2.90382	1.01888	9	18	1	1	1	Kdm6a	-492	upstream	0	1
343	11	68853028	68853256	228	5.571	11.286	2.06202	1.01853	7	14	1	1	1	Ndel1	-11	upstream	0	1
1540	5	8217769	8217966	197	6.833	13.833	1.78042	1.01752	11	15	0	0	1	Adam22	150214	in gene	0	1
1633	5	122707794	122707989	195	6.833	13.833	1.76235	1.01752	8	15	1	1	1	P2rx4	334	in gene	0	1
2123	9	70623233	70623585	352	11.182	22.636	3.18108	1.01744	17	35	0	0	1	Fam63b	33765	in gene	1	1
301	11	29247245	29247444	199	7	14.167	1.79798	1.01711	8	15	1	1	1	Ccdc104	-72	upstream	0	1
2098	9	48216034	48216229	195	7.333	14.833	1.7609	1.01633	9	18	0	0	0				0	1
1377	3	108591101	108591310	209	7.286	14.714	1.88426	1.01399	9	17	1	1	2	Taf13, Wdr47	19506, -73	downstream, upstream	0	1
384	11	109473313	109473630	317	7.111	14.333	2.85245	1.01122	11	16	1	2	2	Slc16a6, Arsg	125, 97	in gene, in gene	0	1
1836	7	44738636	44739115	479	7	14.067	4.29725	1.00689	12	20	0	0	2	Zfp473, Vrk3	9742, -9754	in gene, upstream	0	1
1888	7	92741531	92741732	201	6.714	13.429	1.79478	1.00011	10	15	1	2	2	4632427E13Rik, Rab30	-172, -83	upstream, upstream	0	1
2208	X	166239205	166239400	195	5.5	11	1.74107	1	7	14	1	1	1	Gpm6b	359	in gene	0	1
500	12	100762981	100763176	195	10.167	20.333	1.74099	0.999929	12	25	0	0	0				0	1
560	13	46008798	46008993	195	7.429	14.857	1.74095	0.999903	9	17	0	0	0				0	1
150	1	185203972	185204168	196	6.667	13.333	1.74987	0.999892	7	16	1	1	1	Rab3gap2	-98	upstream	0	1
1653	5	145139994	145140389	395	20.385	40.692	3.52004	0.997237	28	60	1	2	3	Pdap1, Bud31, Ptcd1	-102, -206, 26913	upstream, upstream, downstream	1	1
78	1	91209432	91210027	595	16.526	32.947	5.29562	0.99541	25	39	0	0	1	Ramp1	29907	in gene	0	1
545	13	24800836	24801119	283	16	31.875	2.51692	0.994353	20	38	1	1	1	BC005537	-680	upstream	1	1
2024	8	105827234	105827732	498	9	17.8	4.39702	0.98388	15	23	0	2	2	Ranbp10, Tsnaxip1	-133, -261	upstream, upstream	1	1
1183	2	90964922	90965194	272	9.667	19.111	2.40056	0.983263	16	23	0	0	1	Celf1	24661	in gene	0	1
1564	5	35713885	35714154	269	9.222	18.222	2.37288	0.98253	11	24	0	0	1	Sh3tc1	15257	in gene	0	1
1592	5	71828437	71828632	195	6.667	13.167	1.71927	0.981817	8	14	0	0	1	Gabrb1	128518	in gene	0	1
600	13	83524325	83524520	195	6.667	13.167	1.71927	0.981817	10	15	0	0	1	Mef2c	20388	in gene	0	1
9	1	13660394	13660589	195	6.167	12.167	1.7175	0.980333	7	14	1	1	2	Lactb2, Xkr9	18, -8280	in gene, upstream	0	1
1442	4	45012495	45012690	195	5.667	11.167	1.71542	0.978585	7	13	1	3	3	Zbtb5, 1700055D18Rik, Polr1e	-180, -230, -6033	upstream, upstream, upstream	0	1
1551	5	27488944	27489200	256	8.375	16.5	2.2516	0.978305	11	19	0	0	2	Dpp6, Speer4b	671715, 12320	in gene, downstream	0	1
1335	3	69316269	69316892	623	10.158	20	5.47598	0.977384	15	30	1	1	1	Ppm1l	-338	upstream	0	1
497	12	100266055	100266305	250	14	27.5	2.19228	0.974005	18	33	0	0	0				0	1
596	13	80885526	80886220	694	16.636	32.636	6.07798	0.972156	26	41	1	1	1	Arrdc3	2451	in gene	1	1
2019	8	94098125	94098539	414	7.769	15.231	3.62339	0.97121	9	20	1	1	1	Bbs2	479	in gene	0	1
1883	7	84410103	84410423	320	10	19.6	2.8	0.970854	14	24	1	1	1	Arnt2	-304	upstream	0	1
1641	5	134313885	134314080	195	7	13.714	1.7055	0.970223	9	18	1	1	1	Gtf2i	764	in gene	0	1
1317	3	53463125	53463546	421	14.769	28.846	3.67087	0.965799	22	39	1	2	2	Nhlrc3, Proser1	-77, -482	upstream, upstream	1	1
1404	3	144570304	144570912	608	32.35	63.05	5.29013	0.962731	49	129	1	2	2	Hs2st1, Sep15	-392, 181	upstream, in gene	1	1
2013	8	86389933	86390314	381	12.25	23.833	3.30917	0.960179	15	28	0	0	0				0	1
97	1	132477130	132477325	195	9	17.5	1.69271	0.959358	10	19	0	1	1	Rbbp5	-140	upstream	0	1
307	11	31703200	31703395	195	9.286	18	1.68745	0.954868	13	20	0	0	0				0	1
1198	2	105174862	105175072	210	6.429	12.429	1.81244	0.951044	8	15	0	0	1	Wt1	48438	downstream	0	1
478	12	80380120	80380445	325	13.1	25.3	2.80211	0.949571	16	31	0	0	1	Dcaf5	56319	in gene	0	1
298	11	23067702	23067984	282	9.556	18.444	2.42985	0.948673	13	22	1	0	0				0	1
2076	9	25510561	25510871	310	14.222	27.444	2.67055	0.948366	20	33	0	0	1	Eepd1	29119	in gene	0	1
275	11	3202176	3202575	399	20.538	39.615	3.43579	0.947751	33	54	1	1	2	Sfi1, Eif4enif1	-8912, 22	upstream, in gene	0	1
721	14	78900912	78901293	381	14.75	28.417	3.2769	0.946039	19	40	0	0	1	Vwa8	51924	in gene	0	1
1266	2	163685966	163686187	221	13.571	26.143	1.90059	0.945898	23	30	0	0	1	Pkig	27690	in gene	0	1
562	13	48513400	48513595	195	6.5	12.5	1.67411	0.943416	10	13	1	2	2	Zfp169, A830005F24Rik	-61, -73	upstream, upstream	0	1
850	16	44138870	44139236	366	7.5	14.417	3.14085	0.942808	13	17	0	2	2	Atp6v1a, Naa50	-34, -756	upstream, upstream	0	1
1455	4	49631684	49631895	211	8.5	16.333	1.81001	0.942255	10	17	1	1	1	Rnf20	-271	upstream	0	1
921	17	31431944	31432289	345	10	19.182	2.95437	0.939753	13	24	0	0	1	Pde9a	45882	in gene	0	1
1560	5	31882612	31882808	196	11	21	1.67045	0.932886	13	23	0	0	1	Bre	184660	in gene	0	1
1708	6	71440640	71441026	386	9.077	17.308	3.28582	0.931152	14	22	1	1	1	Rmnd5a	-196	upstream	0	1
1483	4	102494263	102494751	488	17	32.4	4.1521	0.930459	24	48	0	0	1	Pde4b	239765	in gene	1	1
873	16	87314236	87314468	232	6.5	12.375	1.97184	0.928917	9	16	0	0	0				0	1
523	13	4771439	4771671	232	7.429	14.143	1.97175	0.928848	8	16	0	1	1	Gm5444	-102	upstream	0	1
340	11	61494300	61494595	295	8.2	15.6	2.50544	0.92785	12	22	1	1	3	Mfap4, Mapk7, 3110043A19Rik	9003, -234, 10612	downstream, upstream, downstream	0	1
867	16	63857083	63857278	195	6.667	12.667	1.65398	0.925965	8	15	1	0	1	Epha3	6977	in gene	0	1
346	11	69921308	69921503	195	7.167	13.5	1.63977	0.913518	8	15	1	1	3	Neurl4, Gps2, Eif5a	19527, 7213, 553	downstream, downstream, in gene	0	1
1713	6	73248368	73248784	416	28.692	54	3.49525	0.912311	46	87	1	1	1	Suclg1	71	in gene	1	1
745	14	123626848	123627083	235	8.375	15.75	1.97295	0.911191	11	19	1	1	1	Nalcn	179	in gene	0	1
539	13	17695018	17695359	341	7.4	13.9	2.8595	0.909488	9	16	1	2	2	5033411D12Rik, Mplkip	-423, -225	upstream, upstream	0	1
731	14	101653756	101653968	212	8	15	1.77455	0.906891	11	16	1	1	1	Uchl3	-105	upstream	0	1
1070	19	21271720	21272155	435	11.308	21.154	3.63285	0.903587	16	34	1	2	2	LOC101056249, Zfand5	1034, -341	in gene, upstream	1	1
1448	4	47603477	47604309	832	23.923	44.731	6.94494	0.902877	36	66	0	0	0				1	1
368	11	95384458	95385030	572	13.611	25.444	4.77357	0.902552	28	37	1	1	2	Fam117a, Slc35b1	47726, -178	downstream, upstream	1	1
1525	4	150281194	150281389	195	6.167	11.5	1.62334	0.898993	8	13	1	1	1	Rere	-625	upstream	0	1
802	15	91049829	91050024	195	6	11.167	1.62021	0.896207	8	13	1	1	1	Kif21a	22	in gene	0	1
1362	3	97888419	97888675	256	9	16.75	2.12698	0.896164	11	19	1	1	1	Pde4dip	160	in gene	0	1
1814	7	19319912	19320111	199	7.167	13.333	1.65271	0.89556	9	15	1	0	2	Fosb, D830036C21Rik	-9966, 22214	upstream, downstream	0	1
1367	3	105489618	105489835	217	14.857	27.571	1.79777	0.892009	18	33	0	0	1	Kcnd3	37396	in gene	0	1
1444	4	45972320	45972522	202	7.857	14.571	1.67238	0.891049	9	17	1	1	1	Tdrd7	-2	upstream	0	1
1906	7	105810799	105811239	440	6.357	11.786	3.64182	0.890656	10	13	1	1	1	Mrpl17	68	in gene	0	1
695	14	63177991	63178393	402	10.667	19.75	3.32279	0.888698	17	26	1	1	2	Fdft1, Neil2	-399, 15333	upstream, downstream	1	1
900	17	13590465	13590665	200	10	18.5	1.65179	0.887525	13	23	0	0	0				0	1
838	16	32868247	32868442	195	6.667	12.333	1.61037	0.887414	8	13	1	1	2	1700021K19Rik, Fyttd1	22, -9440	in gene, upstream	0	1
1829	7	35333842	35334109	267	6.625	12.25	2.20401	0.886789	11	15	1	1	1	Rhpn2	-262	upstream	0	1
2126	9	75254575	75254954	379	16.917	31.25	3.12549	0.885382	23	37	0	0	1	Myo5c	22750	in gene	0	1
597	13	81711075	81711312	237	7.429	13.714	1.95314	0.884409	9	16	1	2	2	Polr3g, Mblac2	-180, -224	upstream, upstream	0	1
768	15	37053199	37053466	267	6.375	11.75	2.19695	0.882164	8	14	0	0	0				0	1
1590	5	68097839	68098134	295	12.667	23.333	2.42589	0.881297	14	31	0	0	1	Grxcr1	66151	in gene	1	1
1344	3	82250607	82251210	603	11.842	21.79	4.95338	0.879753	20	26	0	0	0				1	1
438	12	33106718	33106913	195	11.429	21	1.59955	0.87769	15	26	0	0	1	F730043M19Rik	40771	downstream	0	1
1088	19	41848151	41848376	225	7.857	14.429	1.84465	0.876921	9	16	1	1	1	Frat2	-131	upstream	0	1
1779	6	136233975	136234287	312	10.2	18.7	2.55357	0.874469	13	23	0	0	0				0	1
79	1	92379363	92379712	349	13	23.818	2.85456	0.873541	16	27	0	0	0				0	1
1438	4	33446334	33446624	290	6.9	12.6	2.36413	0.868755	9	15	0	0	1	Rngtt	136168	in gene	0	1
1817	7	19933129	19933324	195	9.5	17.333	1.58832	0.867522	10	23	0	0	1	Igsf23	17517	downstream	0	1
1804	7	15922162	15922732	570	11.556	21.056	4.63655	0.865589	22	28	1	1	1	Sepw1	-76	upstream	1	1
244	10	108718936	108719145	209	8	14.571	1.69941	0.865028	10	17	0	0	1	Syt1	291935	in gene	0	1
60	1	75546309	75546808	499	11.933	21.733	4.05716	0.864931	20	25	1	1	2	Stk11ip, Slc4a3	25029, 292	downstream, in gene	0	1
1460	4	55651260	55651456	196	7.857	14.286	1.59097	0.862552	9	17	1	0	0				0	1
1665	6	8259611	8259917	306	7.7	14	2.48377	0.862496	11	20	1	2	2	Rpa3, Gm16039	-623, 476	upstream, in gene	0	1
591	13	74245738	74246208	470	15.667	28.467	3.81246	0.861562	24	37	0	0	1	Ahrr	46336	in gene	1	1
832	16	30718194	30718649	455	13.643	24.786	3.69029	0.861365	19	32	0	0	0				1	1
1615	5	111590780	111590999	219	15.571	28.286	1.77603	0.861227	19	32	0	0	1	C130026L21Rik	9328	downstream	0	1
2151	9	106402908	106403103	195	9	16.333	1.57983	0.859793	10	18	0	0	0				0	1
391	11	115603739	115604337	598	20.105	36.474	4.8432	0.859314	28	53	1	2	4	Gga3, Mrps7, Mif4gd, Slc25a19	-122, -113, 8931, 24257	upstream, upstream, downstream, downstream	1	1
264	10	126957203	126957804	601	17.79	32.053	4.83414	0.849393	27	44	0	0	0				1	1
870	16	77421732	77421927	195	10.833	19.5	1.56701	0.848041	13	21	0	0	1	2810055G20Rik	92501	in gene	0	1
613	13	91365372	91365567	195	9	16.167	1.56377	0.845055	11	18	0	0	1	A830009L08Rik	22616	downstream	0	1
359	11	80518824	80519041	217	13.143	23.571	1.73738	0.842718	17	27	0	0	1	Myo1d	261093	in gene	0	1
1753	6	115315883	115316078	195	9.667	17.333	1.56088	0.842381	12	20	0	0	0				0	1
568	13	52866534	52866729	195	18.5	33.167	1.56071	0.842223	21	36	0	0	1	Auh	63046	in gene	0	1
65	1	82199986	82200235	249	12.5	22.375	1.98978	0.83996	16	26	0	0	0				0	1
2165	9	121710150	121710345	195	8.667	15.5	1.55686	0.838664	13	18	1	2	3	Sec22c, Deb1, Nktr	-5218, -142, -8934	upstream, upstream, upstream	0	1
195	10	45627729	45628005	276	6.778	12.111	2.20161	0.837386	10	14	0	0	1	Hace1	50038	in gene	0	1
2178	X	14739852	14740219	367	7.091	12.636	2.91958	0.833479	12	21	0	0	0				0	1
628	13	104816942	104817396	454	10.786	19.214	3.61048	0.832998	13	22	1	2	2	Cwc27, Srek1ip1	-216, -70	upstream, upstream	0	1
1786	6	142964415	142964610	195	8.429	15	1.54918	0.831529	10	18	1	1	1	St8sia1	-60	upstream	0	1
674	14	40956174	40956578	404	11.769	20.923	3.2064	0.830098	17	24	0	0	1	Tspan14	10431	in gene	0	1
657	14	24004317	24004572	255	8.875	15.75	2.02025	0.827533	11	19	1	1	1	Kcnma1	-239	upstream	0	1
2195	X	135885799	135885996	197	7.333	13	1.55912	0.826036	10	16	1	1	1	Bhlhb9	46	in gene	0	1
421	12	17152974	17153179	205	18.333	32.5	1.62239	0.825997	22	36	0	0	0				0	1
712	14	75710743	75711029	286	10.556	18.667	2.25784	0.822427	12	22	0	0	1	Cog3	43607	in gene	0	1
322	11	51455646	51455841	195	8.571	15.143	1.53804	0.821116	10	19	0	0	1	Col23a1	165823	in gene	0	1
1116	2	13500432	13500654	222	9.714	17.143	1.74902	0.819482	15	19	0	0	2	Cubn, Trdmt1	-8667, 44121	upstream, downstream	0	1
2144	9	101097626	101097845	219	7.143	12.571	1.72062	0.815497	9	16	0	1	2	Msl2, Ppp2r3a	-2835, 154097	upstream, downstream	0	1
2047	8	123137830	123138042	212	12.333	21.667	1.66272	0.812976	20	24	0	0	2	Cpne7, Sult5a1	20562, 20344	downstream, downstream	0	1
665	14	31001453	31001977	524	8.938	15.688	4.10592	0.811637	17	19	1	2	2	Spcs1, Glt8d1	-49, 322	upstream, in gene	0	1
1132	2	28193839	28194048	209	11	19.286	1.63587	0.81005	14	22	0	1	1	Olfm1	850	in gene	0	1
1409	3	146620319	146620559	240	15.625	27.375	1.87714	0.809003	18	33	0	1	2	Dnase2b, Uox	-4841, 23290	upstream, in gene	0	1
293	11	20200903	20201295	392	8	14	3.0625	0.807355	11	16	1	1	1	Rab1	-503	upstream	0	1
35	1	52435723	52436013	290	10.667	18.667	2.26559	0.807336	15	22	0	0	0				0	1
405	11	120824383	120824856	473	14.667	25.4	3.65684	0.792255	21	32	1	1	2	Fasn, Ccdc57	-72, 108253	upstream, downstream	0	1
1952	8	12246616	12247283	667	20.429	35.333	5.15005	0.790398	28	53	0	0	0				1	1
854	16	46497356	46497567	211	8.5	14.667	1.62539	0.787039	10	16	1	1	1	Pvrl3	-494	upstream	0	1
1259	2	156196723	156197030	307	8	13.8	2.36417	0.786596	11	15	1	1	1	Phf20	229	in gene	0	1
1678	6	30401431	30401626	195	9.667	16.667	1.5009	0.785854	12	20	1	1	1	Klhdc10	-381	upstream	0	1
951	17	46857374	46857609	235	10.25	17.625	1.80395	0.781999	15	20	1	0	0				0	1
1221	2	124533656	124533904	248	8.875	15.25	1.90241	0.78099	11	17	0	0	0				0	1
574	13	55190251	55190620	369	8.273	14.182	2.82392	0.777579	10	17	1	0	0				0	1
795	15	82146876	82147139	263	11.667	20	2.0127	0.777566	14	22	1	1	2	Ccdc134, Srebf2	19085, -262	downstream, upstream	0	1
746	15	3979417	3979612	195	6.333	10.833	1.48911	0.774472	8	12	1	1	2	Fbxo4, AW549877	59, 16238	in gene, downstream	0	1
1683	6	31324807	31325006	199	14.333	24.5	1.51857	0.773441	18	28	0	0	1	2210408F21Rik	104555	in gene	0	1
1605	5	98060375	98060680	305	7.2	12.3	2.32608	0.77259	9	15	0	0	0				0	1
1559	5	31698323	31698518	195	12	20.5	1.48717	0.77259	14	24	1	2	2	Rbks, Bre	-810, 370	upstream, in gene	0	1
348	11	72215350	72215668	318	8.2	14	2.42378	0.771731	11	19	1	2	3	Txndc17, Med31, 4930563E22Rik	7955, 83, 371	downstream, in gene, in gene	0	1
1856	7	59027569	59027764	195	9	15.333	1.4831	0.768643	11	19	0	0	0				0	1
1279	2	178297354	178297591	237	11	18.714	1.80001	0.766614	14	22	0	0	1	Phactr3	178497	in gene	0	1
347	11	71996044	71996253	209	6.667	11.333	1.58603	0.76542	9	12	0	0	0				0	1
962	17	56507574	56507867	293	11.444	19.444	2.22243	0.764734	15	22	0	0	1	Znrf4	4763	downstream	0	1
2040	8	120551190	120551654	464	15.133	25.667	3.51334	0.762217	21	29	0	0	1	Gse1	62556	in gene	1	1
859	16	52453173	52453368	195	8.167	13.833	1.47449	0.760236	12	15	1	1	1	Alcam	-273	upstream	0	1
2008	8	83899321	83899738	417	8.231	13.923	3.14897	0.75833	13	17	1	1	1	Lphn1	-569	upstream	0	1
652	14	20082663	20083264	601	15	25.368	4.53755	0.758047	21	34	1	1	1	Saysd1	209	in gene	1	1
1568	5	38401072	38401370	298	13.222	22.333	2.24708	0.756237	15	26	0	0	1	Slc2a9	100931	in gene	0	1
787	15	75566911	75567305	394	11.538	19.462	2.96692	0.754267	15	23	1	1	1	Ly6h	74	in gene	0	1
2067	9	20521447	20521650	203	6.333	10.667	1.52644	0.752194	8	13	1	1	1	Zfp266	-129	upstream	0	1
1083	19	37993229	37994312	1083	30.823	51.765	8.11973	0.74797	49	65	0	0	1	Myof	49807	in gene	1	1
1727	6	91156766	91156961	195	12	20.143	1.46127	0.747244	13	23	1	1	1	Hdac11	48	in gene	0	1
1415	3	157534007	157534956	949	21.933	36.8	7.10834	0.746603	54	70	1	1	2	Zranb2, Mir186	84, -9798	in gene, upstream	1	1
598	13	81828583	81828778	195	15	25.167	1.46058	0.746571	17	30	0	0	0				0	1
2065	9	16502405	16502600	195	9.667	16.167	1.45588	0.741912	11	17	1	0	0				0	1
455	12	59066660	59066973	313	8.778	14.667	2.33476	0.74061	11	17	1	2	2	Trappc6b, Pnn	-5355, -103	upstream, upstream	1	1
201	10	59899683	59899882	199	21	35	1.48065	0.736966	23	36	0	0	1	Dnajb12	20191	downstream	1	0
233	10	95323552	95323747	195	6	10	1.45089	0.736966	9	11	1	1	1	Cradd	448	in gene	0	1
1099	19	53142494	53142732	238	10.875	18.125	1.77083	0.736966	13	21	1	1	1	Add3	2168	in gene	0	1
773	15	39943415	39943610	195	6.5	10.833	1.45085	0.736921	11	12	1	1	1	Lrp12	245	in gene	0	1
1656	5	147611380	147611580	200	14.333	23.833	1.48465	0.73362	15	25	0	0	1	Flt1	114508	in gene	1	1
1174	2	72291203	72291469	266	10.75	17.875	1.97456	0.733607	13	21	0	0	1	B230120H23Rik	5699	in gene	0	1
792	15	79243153	79243524	371	21.25	35.333	2.7539	0.733553	25	42	0	0	2	Pick1, Slc16a8	14164, 11410	in gene, downstream	1	1
210	10	75859866	75860267	401	11.154	18.538	2.97529	0.732924	14	23	1	1	1	Mif	184	in gene	0	1
1671	6	17749097	17749347	250	8.5	14.125	1.85465	0.732716	11	17	0	1	1	St7	6	in gene	0	1
856	16	49855369	49855648	279	10.778	17.889	2.0673	0.730983	14	23	1	1	1	Cd47	-146	upstream	0	1
2020	8	94172268	94172463	195	7.333	12.167	1.4444	0.730498	10	14	1	2	2	Mt2, Mt1	-253, -6724	upstream, upstream	0	1
826	16	21422928	21423123	195	6.833	11.333	1.44384	0.729939	8	12	1	1	1	Vps8	-93	upstream	0	1
1364	3	102995565	102995819	254	10.25	17	1.88066	0.729911	13	22	1	1	1	Sike1	-48	upstream	0	1
390	11	115564219	115564600	381	13.167	21.833	2.82035	0.729584	20	29	0	1	1	Nup85	-35	upstream	1	1
1166	2	70150383	70150998	615	18.316	30.316	4.54431	0.726975	28	34	0	0	1	Myo3b	111564	in gene	0	1
173	10	17721946	17722226	280	10.444	17.222	2.06123	0.721578	19	21	0	1	1	Cited2	-1142	upstream	0	1
836	16	31429491	31429864	373	9.417	15.5	2.74082	0.718929	12	18	1	0	1	Bdh1	7380	in gene	0	1
5	1	7398001	7398488	487	10.857	17.867	3.57786	0.718672	19	23	1	0	0				0	1
1092	19	44284309	44284661	352	10	16.454	2.58563	0.718438	15	20	1	0	1	Scd2	-9191	upstream	0	1
129	1	165042112	165042517	405	15.692	25.769	2.96911	0.715607	22	29	0	0	0				0	1
979	17	75551851	75552112	261	8	13.125	1.91162	0.714246	10	16	1	1	1	Fam98a	-35	upstream	0	1
724	14	79724158	79724353	195	9.857	16.143	1.42569	0.711688	12	20	0	0	0				0	1
659	14	24578671	24579045	374	12.167	19.917	2.73315	0.711027	18	24	0	0	0				0	1
118	1	154293021	154293216	195	7.286	11.857	1.41668	0.70254	9	14	0	0	0				0	1
342	11	68691503	68691931	428	9.692	15.769	3.10876	0.702225	13	20	1	1	1	Myh10	-198	upstream	0	1
1870	7	78783107	78783314	207	13.167	21.333	1.49723	0.69616	15	22	1	2	2	Mrpl46, Mrps11	-121, 79	upstream, in gene	0	1
1300	3	33799908	33800103	195	9.167	14.833	1.4086	0.694289	11	16	1	1	1	Ttc14	-190	upstream	0	1
224	10	87816722	87816917	195	15.667	25.333	1.40763	0.693289	18	30	0	0	0				0	1
1661	6	5725664	5726072	408	12.231	19.692	2.93251	0.687067	15	26	1	1	1	Dync1i1	229	in gene	0	1
2078	9	30534011	30534240	229	12.75	20.5	1.64373	0.685127	15	24	0	0	0				0	1
1447	4	47474268	47474726	458	36.067	57.867	3.28049	0.682061	60	104	1	2	2	Alg2, Sec61b	-130, -164	upstream, upstream	1	1
276	11	3963696	3963972	276	25.778	41.333	1.97564	0.681154	33	52	0	1	2	4930556J24Rik, Pes1	12944, -141	in gene, upstream	1	1
529	13	8885538	8886022	484	15.933	25.533	3.46259	0.680345	23	35	1	1	1	Idi1	174	in gene	1	1
561	13	46219069	46219265	196	13.571	21.714	1.40003	0.678098	17	25	0	0	0				0	1
415	12	8921658	8921943	285	8.556	13.667	2.03235	0.675688	13	16	1	1	1	Laptm4a	493	in gene	0	1
1915	7	118533100	118533497	397	11.583	18.5	2.8307	0.675516	13	23	1	1	2	Coq7, Tmc7	15, 51388	in gene, downstream	1	1
1795	6	147318387	147318720	333	14.636	23.364	2.37313	0.674766	19	30	0	0	0				0	1
912	17	25273386	25274098	712	31.864	50.864	5.0739	0.674718	58	85	1	2	2	Ube2i, Gm17801	568, -382	in gene, upstream	1	1
1399	3	139205498	139205860	362	9.25	14.75	2.57698	0.67319	14	19	1	1	1	Stpg2	-214	upstream	0	1
1537	5	4104267	4104994	727	20.261	32.304	5.17466	0.673007	33	55	1	1	1	Cyp51	67	in gene	1	1
1567	5	36945393	36945692	299	13.667	21.778	2.127	0.672175	15	27	0	0	1	Ppp2r2c	76972	in gene	0	1
187	10	36974271	36974541	270	12	19.111	1.91963	0.671369	15	24	1	1	1	Hdac2	-138	upstream	0	1
1334	3	69178376	69178920	544	10.941	17.412	3.86494	0.670337	15	23	0	0	0				0	1
177	10	20286576	20286788	212	10	15.857	1.50075	0.66512	13	21	0	0	1	Map7	137762	downstream	0	1
2205	X	151017271	151017515	244	8.125	12.875	1.7261	0.664133	12	16	1	1	1	Gnl3l	-71	upstream	0	1
1761	6	121500786	121500986	200	14	22.167	1.41371	0.662987	17	25	0	0	0				0	1
1706	6	65915328	65915523	195	7.857	12.429	1.3771	0.66166	12	14	0	0	1	Prdm5	136463	in gene	0	1
1895	7	99182641	99183065	424	14.154	22.385	2.99361	0.661322	22	31	1	1	1	Dgat2	-140	upstream	1	1
1623	5	113780092	113780704	612	17.6	27.8	4.31554	0.659509	23	50	0	0	2	Sart3, Iscu	-8749, 7586	upstream, downstream	1	1
1170	2	71055450	71055857	407	10.923	17.231	2.86626	0.657637	15	22	1	2	2	Mettl8, Dcaf17	-47, -91	upstream, upstream	0	1
671	14	33531470	33531707	237	15.857	25	1.66809	0.656808	20	30	0	0	1	LOC101055685	59892	in gene	0	1
1324	3	57735705	57736090	385	8.833	13.917	2.70801	0.655873	13	18	1	1	1	Rnf13	-169	upstream	0	1
1295	3	32067312	32067799	487	15	23.6	3.4206	0.653824	19	30	0	0	1	Kcnmb2	164852	in gene	1	1
128	1	164899004	164899236	232	12.875	20.25	1.62899	0.653349	16	24	0	0	0				0	1
1273	2	168207132	168207479	347	10.636	16.727	2.43625	0.653223	14	19	1	1	2	Adnp, Dpm1	-243, 23074	upstream, downstream	1	1
432	12	30208017	30208259	242	14.25	22.375	1.69635	0.650926	19	25	0	0	1	Sntg2	165237	in gene	0	1
1345	3	82275528	82275723	195	12	18.833	1.36623	0.650228	14	21	0	0	0				0	1
1182	2	90745136	90745456	320	8.8	13.8	2.24026	0.649093	10	16	1	1	2	Nup160, Fnbp4	68081, -74	downstream, upstream	0	1
336	11	59810108	59810308	200	13.714	21.429	1.39515	0.643915	16	23	1	2	3	Flcn, Gm16062, Cops3	-435, 128, 29559	upstream, in gene, downstream	0	1
1717	6	83165632	83166263	631	19.7	30.75	4.39704	0.642391	37	57	1	1	3	Wdr54, 1700003E16Rik, Dctn1	-9568, 9543, 23	upstream, downstream, in gene	1	1
460	12	65259351	65259601	250	7.625	11.875	1.73814	0.639118	10	15	0	0	0				0	1
2143	9	100643253	100643514	261	7.875	12.25	1.8125	0.63743	9	14	1	1	1	Stag1	-240	upstream	0	1
363	11	86757890	86758155	265	9	14	1.84028	0.63743	12	18	1	1	1	Cltc	-530	upstream	0	1
881	16	94526338	94526614	276	10.875	16.875	1.91195	0.633872	12	20	1	1	1	Dscr3	153	in gene	0	1
1672	6	18514570	18514777	207	12.833	19.833	1.42818	0.628044	15	22	2	1	1	Cttnbp2	152	in gene	0	1
983	17	83514203	83514682	479	32.267	49.867	3.30478	0.628026	52	80	1	1	1	Cox7a2l	-109	upstream	1	1
943	17	44520711	44520916	205	18.333	28.167	1.40609	0.619563	21	30	0	0	0				0	1
3	1	5083118	5083415	297	7.667	11.778	2.03683	0.61936	10	13	1	1	1	Atp6v1h	93	in gene	0	1
1699	6	56336004	56336237	233	8.857	13.571	1.5938	0.615637	11	14	0	0	1	Pde1c	33514	in gene	0	1
2148	9	106247677	106247917	240	10.375	15.875	1.63941	0.613645	15	21	1	1	1	Alas1	157	in gene	0	1
1728	6	91197952	91198147	195	10	15.286	1.3307	0.612211	13	17	0	0	0				0	1
857	16	49855769	49855977	208	12.714	19.429	1.419	0.611794	14	23	1	1	1	Cd47	219	in gene	0	1
2059	9	3335447	3335694	247	6.875	10.5	1.68409	0.610958	9	14	0	1	1	Alkbh8	339	in gene	0	1
2032	8	111643409	111643604	195	9.167	14	1.3295	0.610905	10	17	1	1	1	Zfp1	63	in gene	0	1
1985	8	67632331	67632641	310	17.3	26.4	2.11189	0.609766	21	35	0	0	0				0	1
1076	19	27216529	27217239	710	13.954	21.273	4.83215	0.608345	19	32	1	1	1	Vldlr	-136	upstream	1	1
238	10	97313174	97313369	195	8.333	12.667	1.3233	0.604167	10	16	0	0	0				0	1
1552	5	27791240	27791666	426	10.154	15.385	2.88152	0.599476	17	18	1	1	1	Paxip1	-114	upstream	1	1
198	10	58376221	58376416	195	10.286	15.571	1.31782	0.59818	12	20	0	0	1	Lims1	52852	in gene	0	1
1108	2	3332334	3332746	412	8.846	13.385	2.78305	0.59752	14	21	1	2	4	Nmt2, Rpp38, Acbd7, Olah	48252, 88, -3628, 34029	downstream, in gene, upstream, downstream	1	1
383	11	108165759	108165954	195	12.286	18.571	1.31587	0.596036	14	23	0	0	1	Prkca	178032	in gene	0	1
1219	2	121866687	121866893	206	7.286	11	1.38843	0.594305	10	13	1	1	1	Casc4	-180	upstream	0	1
1834	7	44405500	44405696	196	10.143	15.286	1.31867	0.591727	12	17	0	0	1	Syt3	21472	downstream	0	1
431	12	29872415	29872810	395	16.769	25.231	2.65324	0.589401	23	34	0	0	1	Myt1l	344228	in gene	1	1
760	15	31453544	31453818	274	11.75	17.625	1.83482	0.584963	14	23	1	1	2	Ropn1l, March6	8, 77356	in gene, downstream	0	1
1515	4	139622777	139623072	295	16.9	25.3	1.97155	0.582114	22	34	0	1	2	Iffo2, Aldh4a1	92376, 30	downstream, in gene	1	1
1596	5	76657492	76657873	381	12.917	19.333	2.54574	0.581794	15	24	1	1	1	A730089K16Rik	746	in gene	0	1
1050	18	80151485	80151825	340	14.364	21.454	2.26706	0.578789	16	28	1	1	1	Adnp2	-173	upstream	1	1
1449	4	48042845	48043204	359	19.083	28.5	2.39356	0.578674	27	35	1	1	2	LOC101055654, Nr4a3	2065, -8224	in gene, upstream	0	1
1077	19	28011691	28012059	368	7	10.454	2.45349	0.578628	10	12	1	1	1	Rfx3	-709	upstream	0	1
1939	7	139502670	139502870	200	11.167	16.667	1.33261	0.577753	14	21	0	0	1	Inpp5a	113661	in gene	0	1
844	16	37654105	37654463	358	11.636	17.364	2.38496	0.577504	15	23	1	1	1	Ndufb4	84	in gene	1	1
2031	8	110919605	110919804	199	10.5	15.667	1.32557	0.57734	11	18	1	1	1	St3gal2	-161	upstream	0	1
1408	3	146559992	146560393	401	16.462	24.538	2.66841	0.575878	24	34	0	0	0				1	1
1003	18	23954389	23954834	445	11.071	16.5	2.9608	0.57568	17	21	1	1	1	Zfp397	-77	upstream	1	1
969	17	65950671	65950866	195	8.5	12.667	1.2973	0.57554	10	14	1	1	1	Twsg1	419	in gene	0	1
4	1	7088425	7088983	558	8	11.882	3.69986	0.570706	13	15	1	1	1	Pcmtd1	-216	upstream	0	1
1581	5	53123860	53124141	281	10.556	15.667	1.86185	0.569666	13	19	0	0	1	Sel1l3	89452	in gene	0	1
583	13	59402263	59402740	477	23.333	34.6	3.15774	0.5684	32	48	0	0	0				1	1
1005	18	25630522	25630745	223	14.571	21.571	1.4738	0.565993	19	24	0	0	1	Celf4	123350	in gene	0	1
1518	4	141425567	141426097	530	18.235	26.941	3.49571	0.563093	23	38	1	0	3	Clcnkb, Hspb7, Gm694	-9844, 5053, 10273	upstream, downstream, downstream	1	1
1395	3	132683665	132684094	429	15.154	22.385	2.82904	0.562834	19	33	1	2	2	Aimp1, Tbck	0, -265	in gene, upstream	1	1
2062	9	14988614	14988811	197	9.5	14	1.29605	0.559427	11	16	0	0	0				0	1
532	13	11959908	11960161	253	11.875	17.5	1.66447	0.559427	16	22	0	0	1	Ryr2	146911	in gene	1	1
170	10	16589452	16589647	195	9.167	13.5	1.28202	0.558438	11	16	0	0	0				0	1
1837	7	44869845	44870152	307	12.5	18.4	2.01743	0.557778	15	24	1	1	3	Pnkp, Ptov1, Med25	12817, -210, 22368	downstream, upstream, downstream	1	1
1805	7	16197682	16198067	385	17	25	2.52757	0.556393	24	32	0	0	1	Dhx34	24158	in gene	1	1
913	17	25803317	25803512	195	16	23.5	1.2786	0.554589	17	24	0	2	2	Metrn, Fbxl16	-6369, -5671	upstream, upstream	0	1
2174	X	10485704	10486168	464	7.929	11.643	3.0417	0.554252	10	15	0	1	1	Tspan7	820	in gene	0	1
2022	8	104442393	104443054	661	29.524	43.333	4.33109	0.553578	36	66	1	1	2	Dync1li2, Ccdc79	324, 67164	in gene, downstream	1	1
2081	9	31280602	31280797	195	15.5	22.667	1.27306	0.548325	18	26	1	1	2	Gm7244, Gm10910	9298, -176	downstream, upstream	0	1
1443	4	45508522	45508896	374	15.583	22.75	2.43755	0.545894	19	26	0	0	1	Shb	22119	in gene	0	1
2042	8	121687783	121688052	269	14.75	21.5	1.75045	0.543622	19	25	0	0	0				0	1
938	17	35777031	35777226	195	7.333	10.667	1.26633	0.540679	9	12	0	0	1	4833427F10Rik	4678	in gene	0	1
2177	X	13280703	13280955	252	8.875	12.875	1.63204	0.536753	12	14	1	1	1	Ddx3x	-193	upstream	0	1
436	12	32819979	32820267	288	10.444	15.111	1.86025	0.532925	13	18	1	1	1	Nampt	-212	upstream	0	1
2094	9	44920451	44920970	519	26.875	38.875	3.35152	0.532578	38	53	1	1	2	Atp5l, Ube4a	32, 44890	in gene, downstream	1	1
1067	19	10688703	10688898	195	16	23.143	1.25918	0.532504	17	26	1	1	1	Vps37c	-15	upstream	0	1
361	11	84870410	84870703	293	10.778	15.556	1.8879	0.529382	14	21	1	1	3	Ggnbp2, Pigw, Myo19	182, 9729, -9664	in gene, downstream, upstream	1	1
1496	4	109476609	109476979	370	11.909	17.182	2.38315	0.528846	18	23	1	1	1	Rnf11	-289	upstream	1	1
1764	6	122811044	122811283	239	10.714	15.429	1.53651	0.526147	14	19	1	0	1	Foxj2	-9021	upstream	0	1
1579	5	52618404	52618935	531	21.312	30.688	3.41343	0.526009	29	38	1	1	1	8030423F21Rik	342	in gene	0	1
858	16	52031583	52031968	385	11.923	17.154	2.47282	0.524798	17	22	1	1	1	Cblb	226	in gene	0	1
464	12	69653928	69654315	387	35.583	51	2.47623	0.519309	56	76	0	0	1	Sos2	27731	in gene	1	1
1622	5	113771657	113771886	229	17.857	25.571	1.46395	0.518019	19	29	1	2	3	Sart3, Gm3511, Iscu	-122, 4671, -1041	upstream, downstream, upstream	1	1
1024	18	38949881	38950177	296	10.2	14.6	1.89146	0.517399	16	19	0	0	1	Gm5820	57573	in gene	0	1
19	1	30949659	30950282	623	16	22.9	3.98066	0.517276	22	30	1	1	1	Ptp4a1	-215	upstream	1	1
326	11	52231710	52232060	350	12.454	17.818	2.23548	0.516726	20	26	1	2	2	Skp1a, LOC101056192	-110, -1839	upstream, upstream	1	1
1172	2	71545758	71546017	259	9.333	13.333	1.6518	0.514589	17	15	1	1	2	Dlx1as, Dlx2	-7996, 867	upstream, in gene	0	1
311	11	32087366	32087762	396	20.917	29.833	2.52142	0.512233	27	38	0	0	1	Gm12108	13664	downstream	1	1
1776	6	135907585	135907780	195	8.667	12.333	1.23876	0.508919	10	14	0	0	1	Grin2b	265829	in gene	0	1
1104	19	61225898	61226390	492	14.867	21.067	3.11241	0.502871	20	23	1	1	2	Csf2ra, Gm4242	2274, 6791	in gene, downstream	0	1
1202	2	107291076	107291503	427	12.385	17.538	2.69938	0.50189	15	21	0	1	1	Kcna4	700	in gene	0	1
1719	6	83506335	83506992	657	16.333	23.095	4.14734	0.499791	21	34	1	1	2	Dguok, Actg2	306, 29588	in gene, downstream	1	1
2014	8	86438622	86439050	428	17.429	24.643	2.70157	0.499688	28	39	0	0	0				1	1
371	11	98809384	98809667	283	10.222	14.444	1.78521	0.498793	13	18	1	2	3	Msl1, Gm12359, Casc3	13756, 564, -283	downstream, in gene, upstream	1	1
334	11	58948559	58948780	221	9.714	13.714	1.39287	0.497512	11	17	0	2	4	Rnf187, Hist3h2ba, Hist3h2bb-ps, Hist3h2a	-9763, -242, 5843, -6016	upstream, upstream, downstream, upstream	0	1
766	15	36938365	36939011	646	21.381	30.095	4.0593	0.493194	35	41	1	0	0				1	1
1111	2	5951118	5951358	240	29.143	41	1.50735	0.492475	32	44	2	1	2	Dhtkd1, Upf2	-8446, -231	upstream, upstream	1	1
1609	5	102978149	102978344	195	12.333	17.333	1.22347	0.490998	15	19	0	0	1	Mapk10	233088	in gene	0	1
1714	6	73519904	73520272	368	8.083	11.333	2.30341	0.487567	14	20	0	0	0				0	1
1439	4	39934078	39934400	322	12.546	17.546	2.01039	0.483915	17	24	0	0	0				0	1
646	14	16364966	16365246	280	9.75	13.625	1.74679	0.482782	12	16	1	1	1	Top2b	-100	upstream	0	1
820	16	11527182	11527538	356	20.818	29.091	2.22086	0.482741	28	38	0	0	1	Snx29	204456	in gene	1	1
138	1	176814385	176814833	448	11.143	15.571	2.79476	0.482724	15	20	1	2	2	Cep170, Sdccag8	-7485, -203	upstream, upstream	1	1
1161	2	62047632	62047906	274	9.889	13.778	1.70426	0.47847	13	17	0	1	1	Slc4a10	1254	in gene	0	1
1434	4	32044060	32044416	356	12.583	17.5	2.21032	0.475879	17	23	0	0	0				1	1
1582	5	63169525	63169720	195	10.667	14.833	1.21052	0.475656	12	16	0	0	0				0	1
1426	4	19499649	19499890	241	18.857	26.143	1.4916	0.471325	21	28	0	0	1	Cngb3	218919	in gene	0	1
1955	8	14888583	14888824	241	13.429	18.571	1.48786	0.4677	15	20	1	1	1	Cln8	167	in gene	0	1
1793	6	146019801	146019996	195	9.167	12.667	1.20291	0.466553	12	14	0	0	0				0	1
2193	X	103455823	103456018	195	8.333	11.5	1.20139	0.464726	10	13	0	0	2	Tsix, Xist	24403, 27313	in gene, downstream	0	1
833	16	30736921	30737305	384	18.5	25.5	2.36293	0.462972	20	39	0	0	0				1	1
1628	5	117115971	117116239	268	38.5	53	1.64703	0.461134	46	64	1	2	2	Suds3, Taok3	-112, -4024	upstream, upstream	1	1
2077	9	29550368	29550563	195	6.857	9.429	1.19707	0.459527	8	11	0	0	1	Ntm	412664	in gene	0	1
1912	7	111122268	111122701	433	12.071	16.571	2.65366	0.457115	16	23	1	1	1	1700012D14Rik	191	in gene	1	1
1766	6	124464514	124464981	467	11.857	16.214	2.85091	0.451501	15	19	0	1	1	Clstn3	37	in gene	0	1
738	14	114880258	114880464	206	10	13.667	1.25688	0.450697	12	15	0	0	0				0	1
974	17	73271563	73271763	200	15.5	21.167	1.2193	0.449549	17	24	0	0	0				0	1
783	15	68258651	68259009	358	15.083	20.583	2.181	0.44853	25	30	1	1	1	Zfat	26	in gene	1	1
790	15	77979736	77979931	195	11.5	15.667	1.18597	0.446095	14	19	0	0	1	Eif3d	-9009	upstream	0	1
604	13	84059010	84059301	291	20.556	28	1.76956	0.445867	25	35	0	0	1	Gm17750	27679	in gene	0	1
1494	4	108833654	108833853	199	11.833	16	1.20124	0.435256	13	17	1	2	2	Btf3l4, Txndc12	-169, -925	upstream, upstream	0	1
1002	18	23869219	23869598	379	21.454	29	2.28708	0.434806	25	40	0	0	1	Mapre2	117075	in gene	1	1
1660	6	4923801	4924149	348	17.909	24.182	2.09774	0.433249	27	36	0	0	1	Ppp1r9a	20655	in gene	1	1
1546	5	22550112	22550326	214	11.857	16	1.28917	0.432333	15	19	0	2	2	Orc5, 6030443J06Rik	112, -218	in gene, upstream	1	0
1190	2	94122564	94123143	579	20.278	27.333	3.48412	0.430728	26	33	0	0	1	Hsd17b12	35056	in gene	1	1
968	17	64331917	64332433	516	10.562	14.188	3.0944	0.425788	15	21	1	1	1	Pja2	-292	upstream	1	1
1355	3	95950756	95951472	716	17.136	23	4.29026	0.424603	23	36	1	0	1	Anp32e	21857	downstream	1	1
485	12	85436085	85436534	449	14.857	19.929	2.68876	0.423726	17	24	0	0	0				1	1
1511	4	134853467	134853902	435	17.143	22.929	2.5974	0.419554	21	31	1	1	1	Tmem57	-339	upstream	1	1
1570	5	38707665	38708066	401	14.615	19.538	2.39319	0.418833	21	24	0	0	1	Clnk	168828	in gene	1	1
37	1	52817006	52817262	256	8.625	11.5	1.52381	0.415037	10	14	1	1	1	Inpp1	554	in gene	0	1
1363	3	101604615	101604871	256	9.375	12.5	1.52381	0.415037	12	15	1	1	1	Atp1a1	-36	upstream	0	1
694	14	61681016	61681245	229	14.143	18.857	1.36307	0.415012	16	24	1	1	1	Dleu2	1243	in gene	0	1
11	1	16104391	16104997	606	19.526	26	3.60234	0.413115	35	37	1	2	2	Rpl7, Rdh10	-261, -1188	upstream, upstream	1	1
1389	3	127162154	127162472	318	11.2	14.8	1.87596	0.402098	13	20	0	0	0				0	1
755	15	21656330	21656703	373	22.091	29.182	2.19968	0.40162	37	48	0	0	0				1	1
633	13	110602935	110603276	341	17.454	23	2.00604	0.398076	29	37	0	0	0				1	1
1736	6	103510786	103511036	250	18.143	23.857	1.46757	0.395	20	30	0	1	1	Chl1	35	in gene	0	1
845	16	38522406	38522735	329	10.4	13.6	1.92067	0.387023	13	17	1	1	2	Timmdc1, Poglut1	93, 27614	in gene, downstream	1	1
553	13	36117407	36118002	595	31	40.526	3.47249	0.38658	49	69	1	2	2	Lyrm4, Fars2	-347, 293	upstream, in gene	1	1
1809	7	16957017	16957222	205	14.429	18.857	1.19603	0.386129	17	22	0	1	2	Pnmal2, Pnmal1	12437, -2676	downstream, upstream	0	1
1007	18	34220930	34221136	206	12.5	16.333	1.20164	0.385862	14	18	1	2	2	Gm10548, Apc	739, 49	in gene, in gene	0	1
594	13	77397903	77398098	195	9.833	12.833	1.13613	0.384155	14	16	0	0	1	2210408I21Rik	262464	in gene	0	1
1709	6	71543778	71544313	535	12	15.625	3.10989	0.380822	18	20	1	1	1	Chmp3	191	in gene	1	1
2125	9	71976142	71976446	304	16.333	21.222	1.76338	0.377771	20	28	0	0	1	Tcf12	135525	in gene	1	1
1881	7	81840766	81841190	424	15.286	19.857	2.45888	0.377437	20	24	0	0	0				1	1
860	16	56057085	56057470	385	13.75	17.833	2.22912	0.375118	20	26	0	0	0				1	1
1030	18	49755776	49755971	195	12.571	16.286	1.1278	0.373533	15	18	1	1	1	Dtwd2	-272	upstream	0	1
1724	6	87672225	87672454	229	7.286	9.429	1.32301	0.371978	10	10	0	2	3	Aplf, E230015B07Rik, 1810020O05Rik	-171, -91, 18508	upstream, upstream, downstream	0	1
992	18	5334232	5334876	644	13.75	17.75	3.71136	0.368387	18	26	1	1	1	Zfp438	-115	upstream	1	1
1118	2	14073575	14074290	715	26.409	34	4.10946	0.364505	41	52	1	2	2	4921530L18Rik, Stam	2, -180	in gene, upstream	1	1
1185	2	91182924	91183277	353	14.909	19.182	2.02755	0.36357	24	26	1	1	2	Madd, Nr1h3	-53, 12016	upstream, downstream	1	1
1974	8	47334271	47334647	376	17.5	22.5	2.15816	0.36257	26	32	0	0	2	Stox2, 4930448N21Rik	17889, 111903	in gene, in gene	1	1
1452	4	48754571	48755038	467	12.571	16.143	2.67722	0.360809	16	20	0	0	0				1	1
1229	2	131484238	131484461	223	10.571	13.571	1.27806	0.360415	13	18	0	1	1	Smox	-7513	upstream	0	1
782	15	66824405	66824823	418	19.385	24.846	2.39177	0.358073	26	31	0	0	2	Tg, Sla	153844, 7215	in gene, in gene	1	1
899	17	13305851	13306296	445	100.857	128.286	2.52688	0.347053	180	227	0	0	0				1	1
975	17	73271984	73272303	319	18	22.8	1.80387	0.341037	22	29	0	0	0				1	1
2199	X	136290959	136291406	447	8.857	11.214	2.52658	0.340411	16	16	0	0	0				1	1
189	10	40883445	40883891	446	13.214	16.714	2.51845	0.33899	17	30	1	2	2	Cdc40, Wasf1	-525, 134	upstream, in gene	1	1
1114	2	8338436	8338631	195	9	11.333	1.0962	0.332533	10	13	0	0	0				0	1
791	15	79229122	79229454	332	18.6	23.4	1.86463	0.331206	24	31	1	1	1	Pick1	114	in gene	1	1
101	1	134083105	134083441	336	16.7	21	1.88623	0.330541	21	26	0	1	1	Btg2	-4118	upstream	1	1
389	11	113684004	113684654	650	30.75	38.4	3.62369	0.32052	47	54	1	2	2	Fam104a, D11Wsu47e	-178, -83	upstream, upstream	1	1
1420	4	9693718	9693913	195	16.167	20.167	1.08592	0.318944	21	28	0	0	0				0	1
1207	2	114654649	114655168	519	24.353	30.353	2.88781	0.31774	45	49	1	1	1	Atpbd4	20	in gene	1	1
1504	4	126256317	126256603	286	23.111	28.778	1.58986	0.316387	27	36	1	2	2	Map7d1, Trappc3	-141, -5945	upstream, upstream	1	1
1390	3	127408943	127409298	355	10.546	13.091	1.96728	0.311879	14	18	0	0	1	Gm4392	90229	in gene	1	1
1325	3	57848025	57848220	195	9	11.167	1.08014	0.311245	12	12	1	1	1	Pfn2	-365	upstream	0	1
49	1	67235388	67235583	195	11.833	14.667	1.07903	0.309758	16	18	0	0	1	Cps1	112419	downstream	0	1
463	12	69168561	69168792	231	16.857	20.857	1.27596	0.307184	18	23	1	1	3	Rps29, Rn7s1, Lrr1	-9490, 9381, -138	upstream, downstream, upstream	1	1
452	12	58838453	58838652	199	17	21	1.09743	0.304855	19	24	0	0	0				1	0
2124	9	70988446	70988840	394	15.385	19	2.17222	0.304475	22	22	0	0	0				1	1
2015	8	86475901	86476130	229	13.875	17.125	1.26178	0.303616	16	22	0	0	0				0	1
669	14	33447103	33447453	350	11	13.546	1.92415	0.300363	17	16	1	1	1	Mapk8	-120	upstream	0	1
102	1	134093074	134093411	337	22.546	27.636	1.84411	0.293677	30	34	1	0	0				1	1
1534	4	155601399	155601978	579	15.556	19.056	3.16639	0.292774	26	28	1	2	3	B930046K06Rik, Slc35e2, Gm16023	142, 272, 23067	in gene, in gene, downstream	1	1
1887	7	92147648	92148119	471	17.267	21.133	2.57346	0.29148	21	28	0	0	1	Dlg2	1057097	in gene	1	1
1712	6	72439750	72440102	352	14.636	17.909	1.92284	0.291163	20	23	1	2	3	Ggcx, Mat2a, 4930414L22Rik	25593, -368, 1243	downstream, upstream, in gene	1	1
1892	7	96951403	96951602	199	9.833	12	1.08418	0.287331	12	14	1	1	1	Nars2	-25	upstream	0	1
886	17	4908257	4908800	543	13.353	16.294	2.95802	0.287177	20	20	1	0	0				0	1
1621	5	113591939	113592173	234	14.429	17.571	1.27212	0.284225	17	20	0	0	1	Wscd2	45207	downstream	0	1
1689	6	38433481	38433870	389	10.75	13.083	2.11349	0.283357	14	17	1	1	2	Ttc26, Ubn2	52151, -250	downstream, upstream	1	1
127	1	164474904	164475189	285	14.444	17.556	1.54645	0.281494	16	21	0	0	0				0	1
834	16	31401186	31401429	243	14.714	17.857	1.31655	0.2793	17	22	0	0	0				0	1
1119	2	14936495	14936916	421	16.462	19.923	2.27461	0.275295	27	25	0	0	1	Cacnb2	332399	in gene	1	1
533	13	13783931	13784447	516	17.125	20.5	2.75756	0.25952	26	28	1	1	2	Lyst, Gng4	193780, -350	downstream, upstream	1	1
637	13	111310341	111310698	357	17.273	20.636	1.90405	0.256645	22	26	0	0	0				1	1
1427	4	20191701	20192105	404	54.538	65.077	2.1521	0.254886	95	109	0	0	0				1	1
1976	8	54529523	54529906	383	9.5	11.333	2.03973	0.25453	13	13	1	1	1	Spcs3	284	in gene	1	1
77	1	90980572	90981182	610	15.842	18.895	3.24802	0.25425	21	23	0	0	0				1	1
1224	2	129198369	129198783	414	15.917	18.917	2.19656	0.249115	27	23	1	1	1	Slc20a1	-197	upstream	1	1
105	1	135205434	135205811	377	22.167	26.333	1.99934	0.248458	38	44	0	0	0				1	1
1343	3	80546464	80546659	195	13.857	16.429	1.03212	0.24563	15	19	0	0	0				0	1
486	12	85486169	85486368	199	11.714	13.857	1.05092	0.242381	14	17	1	0	1	Fos	12367	downstream	1	0
1038	18	65228115	65228393	278	17.111	20.222	1.46671	0.241002	20	24	0	0	0				1	1
1157	2	58174477	58174888	411	12.385	14.615	2.16519	0.238856	18	18	0	0	1	Gm13546	10708	in gene	1	1
2122	9	70141260	70141479	219	9.571	11.286	1.15287	0.237793	13	13	1	1	1	Fam81a	188	in gene	0	1
1569	5	38684463	38684658	195	11.333	13.333	1.02416	0.234472	15	15	1	1	1	Zfp518b	266	in gene	0	1
56	1	75236487	75236859	372	18.546	21.818	1.95371	0.234411	22	31	1	2	2	A630095N17Rik, Dnajb2	-4580, 250	upstream, in gene	1	1
862	16	58670162	58670497	335	12.091	14.182	1.75417	0.230127	16	17	1	1	1	Cpox	121	in gene	1	1
98	1	132758858	132759057	199	10.667	12.5	1.04105	0.228774	11	15	0	0	0				1	0
1192	2	94246868	94247335	467	22.8	26.467	2.42013	0.215161	29	37	0	1	2	Mir129-2, E530001K10Rik	-5648, 24981	upstream, downstream	1	1
1013	18	35440092	35440482	390	25.615	29.692	2.01819	0.213085	32	36	0	0	1	Sil1	58638	in gene	1	1
1806	7	16286523	16286778	255	13.5	15.625	1.31758	0.210897	17	19	1	1	1	Ccdc9	145	in gene	1	0
310	11	31770945	31771255	310	17.667	20.444	1.60146	0.21062	21	28	0	0	0				1	1
1738	6	108065222	108065463	241	11	12.714	1.24354	0.208914	13	14	0	1	1	Setmar	296	in gene	0	1
514	12	111758574	111759089	515	18.125	20.938	2.65593	0.208143	30	31	1	1	2	Apopt1, Klc1	45562, -18	downstream, upstream	1	1
1726	6	90871805	90872000	195	14.143	16.286	1.00244	0.203544	18	19	0	0	0				0	1
80	1	92934443	92934652	209	16.5	19	1.0744	0.203533	22	21	1	1	2	9430060I03Rik, Capn10	16043, 139	in gene, in gene	1	1
1578	5	52471085	52471490	405	13.615	15.615	2.07363	0.197736	19	22	1	1	1	Ccdc149	256	in gene	1	1
1701	6	57702926	57703576	650	15.8	18.1	3.3242	0.196065	21	26	1	1	1	Lancl2	796	in gene	1	1
1773	6	134994121	134994488	367	19.636	22.454	1.87352	0.193471	24	27	0	0	1	Apold1	12303	downstream	1	1
1267	2	164911210	164912228	1018	20	22.844	5.19089	0.191815	27	38	1	2	2	Zfp335, Gm11458	31, 359	in gene, in gene	1	1
1155	2	52741999	52742605	606	20.632	23.526	3.08483	0.189372	37	46	1	1	1	Stam2	-153	upstream	1	1
1465	4	62525213	62525408	195	9.286	10.571	0.991001	0.186983	11	12	1	3	3	Alad, Pole3, 4933430I17Rik	-5247, -296, -59	upstream, upstream, upstream	0	1
401	11	119041173	119041431	258	11.75	13.375	1.31108	0.186878	15	17	1	1	2	Cbx2, Cbx8	18273, -389	downstream, upstream	0	1
325	11	52098557	52098780	223	13.571	15.429	1.13183	0.185118	16	18	1	1	1	Ppp2ca	-156	upstream	0	1
1556	5	31570936	31571428	492	21.188	24.062	2.49436	0.183509	32	34	0	1	1	AI839979	209	in gene	1	1
1223	2	128967298	128967555	257	11.625	13.125	1.29536	0.175087	14	14	1	1	1	Zc3h6	24	in gene	0	1
1243	2	144368899	144369094	195	10.833	12.167	0.977735	0.167541	13	14	1	2	2	Pet117, Csrp2bp	13, -36	in gene, upstream	0	1
396	11	117170138	117170427	289	17.333	19.333	1.43905	0.157544	19	22	0	0	0				1	0
1855	7	58843997	58844352	355	21.167	23.583	1.76571	0.15593	24	32	0	0	0				1	1
1082	19	36689294	36689585	291	18.556	20.667	1.4469	0.155443	25	26	0	1	1	1500017E21Rik	40	in gene	1	1
164	10	10107241	10107480	239	18.143	20.143	1.18458	0.150866	21	24	0	0	0				1	1
903	17	13668581	13668961	380	20.583	22.833	1.88187	0.149667	28	31	0	0	0				1	1
1746	6	114282588	114282908	320	15.1	16.7	1.57994	0.1453	19	21	1	1	1	Slc6a1	113	in gene	1	0
1384	3	117823523	117823908	385	20	22.083	1.89776	0.142936	27	25	0	0	1	Snx7	45221	in gene	1	1
375	11	101984575	101984993	418	16	17.643	2.05769	0.141024	19	21	1	2	2	Dusp3, 1700006E09Rik	7, -2272	in gene, upstream	0	1
848	16	42875243	42875786	543	12.471	13.706	2.66417	0.13623	16	21	1	1	2	4932412D23Rik, Gm19522	248, 36556	in gene, downstream	1	1
728	14	100285437	100285632	195	18.857	20.714	0.956264	0.135506	22	25	1	0	0				0	1
535	13	14039392	14039774	382	13.667	15	1.87169	0.134266	16	21	1	1	1	Tbce	17	in gene	1	1
2136	9	89771297	89771561	264	15.75	17.25	1.29082	0.131245	20	21	0	0	0				1	0
945	17	45474703	45475162	459	15.929	17.429	2.24207	0.129834	21	22	0	1	2	Spats1, Gm9104	6, 9187	in gene, downstream	1	1
2071	9	21509955	21510550	595	20.333	22.222	2.90302	0.128166	35	31	1	1	2	Dnm2, Tmed1	85344, -66	downstream, upstream	1	1
179	10	21882108	21882344	236	14.875	16.25	1.15096	0.12755	17	18	1	1	1	Sgk1	42	in gene	1	1
508	12	108003922	108004117	195	12.667	13.833	0.950669	0.127039	15	16	1	1	1	Bcl11b	-605	upstream	0	1
2003	8	75033621	75033820	199	14.333	15.5	0.960726	0.112928	15	19	1	1	2	Hmgxb4, Tom1	40017, 34	downstream, in gene	1	0
725	14	89076024	89076447	423	11.462	12.385	2.04046	0.111735	16	19	0	0	0				1	1
894	17	11328240	11328435	195	12.667	13.667	0.93926	0.109622	15	16	0	0	1	Park2	487953	in gene	0	1
21	1	35106725	35106949	224	11.143	12	1.07691	0.106897	13	15	0	0	0				0	1
767	15	36967223	36968104	881	23.964	25.679	4.21451	0.0997203	30	39	0	0	0				1	1
162	10	5550128	5550626	498	16.125	17.25	2.37832	0.0972972	20	24	0	1	1	Syne1	315	in gene	1	1
687	14	55643193	55643770	577	18.778	20.056	2.7512	0.0949905	27	31	1	2	3	Ipo4, Tm9sf1, Tssk4	-7803, 325, -6703	upstream, in gene, upstream	1	1
1060	19	4962033	4962496	463	19.6	20.933	2.20754	0.0949254	30	37	1	1	1	Mrpl11	-42	upstream	1	1
934	17	35134915	35135715	800	20.12	21.32	3.78444	0.0835771	27	41	1	2	3	D17H6S53E, Apom, Bag6	8913, -3563, 137	downstream, upstream, in gene	1	1
554	13	38634421	38634616	195	11.167	11.833	0.922454	0.0835742	13	14	1	1	1	Bloc1s5	591	in gene	0	1
916	17	26632079	26632298	219	27.714	29.286	1.03313	0.0795962	33	34	0	0	1	Ergic1	70676	in gene	1	0
134	1	170174714	170174913	199	11.857	12.429	0.93125	0.0679712	14	15	1	1	1	Uap1	133	in gene	1	0
1431	4	25015219	25015592	373	11.5	12	1.73758	0.0614005	17	15	0	0	1	Gpr63	41986	downstream	1	1
1499	4	117914861	117915405	544	27.235	28.294	2.523	0.0550343	50	48	1	1	1	Ipo13	-134	upstream	1	1
837	16	32516136	32516378	242	18.429	19.143	1.12221	0.0548392	21	20	0	0	1	Zdhhc19	19976	downstream	1	1
1194	2	94265811	94266145	334	23.727	24.636	1.5482	0.0542383	34	28	0	1	2	E530001K10Rik, Mir670	6104, -4579	in gene, upstream	1	1
1117	2	14055359	14055652	293	10.6	11	1.3574	0.0534393	13	13	1	1	1	Ptpla	530	in gene	0	1
843	16	37539791	37540130	339	19.636	20.364	1.5695	0.0525199	26	25	1	2	2	Gtf2e1, Rabl3	-191, 66	upstream, in gene	1	1
818	16	10665601	10665865	264	17.5	18.125	1.22066	0.0506261	21	20	0	0	2	Clec16a, Gm15558	120394, 17836	in gene, downstream	1	0
1770	6	128424690	128424917	227	20	20.714	1.04957	0.0506062	24	24	1	1	2	Itfg2, Fkbp4	107, 13828	in gene, downstream	1	1
1078	19	28580100	28580607	507	20	20.667	2.33888	0.047329	27	30	0	0	1	Glis3	99724	in gene	1	1
1085	19	40434223	40434498	275	14	14.444	1.26661	0.0450435	18	19	0	0	1	Sorbs1	79452	in gene	1	0
253	10	117710675	117710870	195	11.667	12	0.895383	0.0406008	13	13	1	1	1	Mdm2	-56	upstream	0	1
1882	7	82866345	82866557	212	23.5	24.167	0.973291	0.0403776	27	26	1	1	2	1700010L04Rik, Mex3b	14852, -882	downstream, upstream	1	1
1585	5	64337063	64337262	199	18	18.5	0.91307	0.0395284	19	21	0	0	1	Tbc1d1	176951	in gene	1	0
1181	2	84733838	84734211	373	20.083	20.583	1.70664	0.0354785	26	25	0	2	4	Clp1, Ypel4, Mir130a, Gm19426	-6756, -180, 7154, 9631	upstream, upstream, downstream, downstream	1	1
324	11	52086443	52086840	397	20.833	21.333	1.81486	0.0342163	24	31	0	0	1	Cdkl3	82420	downstream	1	1
2085	9	37146437	37146838	401	17.417	17.833	1.83294	0.0340533	20	26	1	1	1	Pknox2	677	in gene	1	0
1376	3	108536483	108537007	524	12.438	12.688	2.3863	0.0287102	20	16	0	2	2	5330417C22Rik, 1700013F07Rik	-223, -839	upstream, upstream	1	1
1032	18	54482701	54482900	199	9.167	9.333	0.90448	0.0258912	13	10	0	0	0				1	0
227	10	90576572	90576956	384	17.083	17.333	1.73937	0.02096	20	24	0	0	1	Anks1b	703255	in gene	1	1
41	1	58392775	58393004	229	11.429	11.571	1.03502	0.0178144	14	14	1	2	2	Gm6860, Bzw1	-3899, -247	upstream, upstream	0	1
1233	2	132781465	132781913	448	14.143	14.214	2.01004	0.00722443	18	23	1	1	1	Chgb	411	in gene	1	1
82	1	93478180	93478569	389	13.917	13.917	1.73661	0	20	20	1	2	2	Hdlbp, Sept2	434, -619	in gene, upstream	1	1
526	13	5861022	5861390	368	22.333	22.333	1.64286	0	28	30	1	2	2	1700016G22Rik, Klf6	-3114, -283	upstream, upstream	1	1
469	12	70824827	70825156	329	10.727	10.636	1.45629	-0.012291	12	14	0	1	1	Frmd6	-523	upstream	1	0
744	14	121798343	121798538	195	12.833	12.667	0.859275	-0.0187836	15	15	1	1	1	Dock9	-706	upstream	0	1
110	1	136613608	136613880	272	16.375	16.125	1.19575	-0.0221957	18	19	0	0	1	4933409D19Rik	-7987	upstream	1	0
910	17	24169133	24169909	776	20.75	20.417	3.40869	-0.0233404	29	43	1	2	3	Amdhd2, Atp6v0c, Tbc1d24	-5788, -92, 36041	upstream, upstream, downstream	1	1
288	11	17211660	17212032	372	14.917	14.667	1.63288	-0.0243836	20	17	1	2	2	Pno1, Wdr92	-257, -47	upstream, upstream	1	0
2159	9	112445441	112446053	612	15.526	15.263	2.68586	-0.0246476	24	21	0	0	0				1	1
352	11	75419143	75419422	279	14	13.75	1.22329	-0.0259952	18	18	0	0	1	Serpinf1	3341	in gene	1	0
1614	5	109557562	109557808	246	15.375	15	1.07143	-0.0356239	18	19	0	1	1	Crlf2	1308	in gene	1	0
1508	4	130308727	130308997	270	13.222	12.889	1.175	-0.0368001	16	17	1	1	2	Fabp3, Zcchc17	84, 51081	in gene, downstream	1	0
62	1	79581420	79581623	203	18	17.5	0.881076	-0.040642	20	19	0	0	0				1	1
776	15	57906832	57907031	199	11	10.667	0.861499	-0.044349	12	14	0	1	1	Wdr67	-5268	upstream	1	0
1975	8	47461670	47461917	247	13.143	12.714	1.06669	-0.0478766	16	16	0	0	0				0	1
1100	19	57314435	57314796	361	13.454	13	1.55722	-0.0495235	20	15	1	0	1	B230217O12Rik	46284	downstream	1	1
999	18	12862259	12862697	438	16.714	16.143	1.88856	-0.0501483	22	22	1	0	1	Osbpl1a	79363	in gene	1	0
494	12	98920154	98920724	570	20.111	19.389	2.45329	-0.0527464	29	39	0	1	1	Ttc8	-135	upstream	1	1
556	13	42709918	42710153	235	13	12.5	1.00876	-0.0565835	16	17	0	0	1	Phactr1	29412	in gene	1	0
91	1	125560397	125561100	703	24.546	23.591	3.01629	-0.0572514	31	36	1	1	1	Slc35f5	-268	upstream	1	1
306	11	30885360	30885745	385	10.667	10.25	1.65156	-0.0575306	13	13	1	1	2	Psme4, Gpr75	113777, 194	downstream, in gene	1	1
623	13	100650811	100651335	524	18.765	17.941	2.23656	-0.064784	26	29	1	2	2	Rad17, Taf9	-14, -270	upstream, upstream	1	1
803	15	95136266	95136532	266	19.125	18.25	1.13317	-0.0675633	23	22	0	0	1	LOC100043315	12919	in gene	1	1
1669	6	11103335	11103615	280	16.25	15.5	1.19231	-0.0681715	20	18	0	0	0				1	1
370	11	98026630	98027117	487	18.667	17.8	2.07313	-0.0686128	26	22	1	2	3	Cacnb1, Rpl19, Stac2	-4246, 163, 26589	upstream, in gene, downstream	1	1
953	17	48326670	48326940	270	19.875	18.875	1.14471	-0.0744782	23	23	0	0	1	B430306N03Rik	10643	downstream	1	1
1981	8	64850104	64850299	195	15.5	14.667	0.823751	-0.0796944	18	16	1	1	1	Klhl2	-383	upstream	0	1
111	1	136624335	136624838	503	11.562	10.938	2.12434	-0.080042	16	14	1	1	1	Zfp281	-315	upstream	1	1
1373	3	107517778	107518234	456	20.643	19.357	1.9089	-0.0927973	28	35	1	1	1	Slc6a17	12	in gene	1	1
1109	2	3726591	3727199	608	20	18.684	2.53569	-0.0981966	26	24	0	0	1	Fam107b	13437	in gene	1	1
87	1	106589284	106589608	324	18	16.8	1.35	-0.0995357	27	21	0	0	1	Bcl2	124844	in gene	1	1
1456	4	52438939	52439408	469	33.867	31.6	1.9536	-0.0999556	62	52	1	2	2	2700081L22Rik, Smc2	-209, -76	upstream, upstream	1	1
245	10	109010651	109011298	647	18.619	17.286	2.6816	-0.107172	30	25	0	1	1	Syt1	1	in gene	1	1
454	12	59061043	59061550	507	11.938	11.062	2.09731	-0.109949	17	16	1	2	2	Trappc6b, Pnn	165, -5623	in gene, upstream	1	1
1318	3	53863695	53864087	392	26.667	24.667	1.61875	-0.112473	39	34	1	1	1	Ufm1	-84	upstream	1	1
734	14	105732215	105732661	446	21.643	20	1.83992	-0.1139	25	23	0	0	0				1	1
476	12	79172182	79172879	697	26.818	24.682	2.86377	-0.119742	46	47	1	1	2	Vti1b, Rdh11	-72, 19289	upstream, downstream	1	1
684	14	54772370	54772716	346	18	16.546	1.41987	-0.121514	25	21	0	0	1	Slc7a8	9343	in gene	1	1
450	12	55538479	55538834	355	10	9.182	1.45518	-0.12312	13	11	0	0	0				1	1
2191	X	94212681	94213170	489	18.533	17	2.00246	-0.124562	24	27	1	1	1	Eif2s3x	-274	upstream	1	1
1497	4	115133676	115134284	608	12	11	2.4881	-0.125531	18	16	0	1	1	Cyp4x1	-3	upstream	1	1
136	1	175492231	175492471	240	11.429	10.429	0.977682	-0.132098	12	13	1	1	1	Rgs7	194	in gene	1	0
335	11	59809650	59810022	372	16.167	14.75	1.51516	-0.132337	21	17	1	2	3	Flcn, Gm16062, Cops3	-63, -244, 29931	upstream, upstream, downstream	1	0
115	1	150392862	150393079	217	12.857	11.714	0.882627	-0.13432	15	15	1	2	2	BC003331, Tpr	85, 132	in gene, in gene	1	0
608	13	85189134	85189389	255	12.625	11.5	1.03695	-0.13465	17	14	1	1	1	Ccnh	-216	upstream	0	1
2048	8	123373707	123374073	366	16.273	14.818	1.48784	-0.13513	19	21	1	1	2	Spire2, Tcf25	41177, 137	downstream, in gene	1	0
471	12	72760493	72761072	579	15.333	13.944	2.35067	-0.136996	21	22	1	1	1	Ppm1a	-429	upstream	1	1
284	11	7183525	7183724	199	14.667	13.333	0.807591	-0.137572	16	18	0	0	2	Adcy1, Gm11985	120135, 4945	downstream, in gene	1	0
905	17	17624638	17625284	646	21.857	19.857	2.62004	-0.138448	36	30	1	1	1	Lnpep	-472	upstream	1	1
1321	3	55461750	55462056	306	17.5	15.8	1.23337	-0.14743	22	19	0	0	1	Dclk1	219377	in gene	1	1
2017	8	93569642	93570345	703	20.546	18.546	2.83289	-0.147749	29	26	0	0	0				1	1
967	17	63864170	63864428	258	17.875	16.125	1.03902	-0.148644	22	21	1	0	1	A930002H24Rik	2882	in gene	1	1
1412	3	153935842	153936140	298	15.556	14	1.19729	-0.152044	20	15	0	0	1	Acadm	8441	in gene	1	1
1041	18	67641340	67641711	371	20.333	18.25	1.48658	-0.155927	28	25	1	2	2	Cep76, Psmg2	-189, -74	upstream, upstream	1	1
794	15	81810938	81811288	350	15	13.454	1.40146	-0.156927	17	19	1	0	2	Gm17597, Tef	-8500, 8440	upstream, in gene	1	0
1631	5	122614247	122614570	323	17.3	15.5	1.29193	-0.158504	23	18	1	1	1	Ift81	110	in gene	1	1
1195	2	94273198	94274059	861	31.037	27.704	3.43098	-0.163895	43	43	1	1	1	E530001K10Rik	-1546	upstream	1	1
199	10	58383865	58384209	344	23.636	21.091	1.37036	-0.164358	27	24	0	0	1	Lims1	60571	in gene	1	0
1739	6	108709604	108709843	239	14.571	13	0.951928	-0.164588	17	16	0	0	0				1	1
1832	7	44246450	44246929	479	40.067	35.733	1.90709	-0.165157	60	57	1	3	4	2410002F23Rik, Snord88c, Snord88a, Acpt	-33, -3166, -3461, 10515	upstream, upstream, upstream, downstream	1	1
1670	6	11907471	11907670	199	13.167	11.667	0.787186	-0.174493	16	15	1	1	1	Ndufa4	-124	upstream	1	0
68	1	86064427	86064622	195	14.5	12.833	0.770454	-0.176194	18	15	1	1	2	2810459M11Rik, Psmd1	18661, -95	downstream, upstream	0	1
254	10	117906442	117906725	283	12.444	11	1.11679	-0.177947	20	15	0	0	0				1	1
435	12	31876902	31877132	230	13.286	11.714	0.905296	-0.181673	15	15	0	0	1	Cog5	222148	in gene	1	0
1084	19	38224072	38224907	835	18.692	16.462	3.28296	-0.183281	25	20	1	1	1	Fra10ac1	-357	upstream	1	1
1441	4	40722727	40722926	199	12.5	11	0.781786	-0.184425	15	14	1	3	3	Gm6297, Dnaja1, Mir207	-413, 358, -91	upstream, in gene, upstream	1	0
2179	X	16618261	16618523	262	17.375	15.25	1.02659	-0.188204	22	18	1	1	1	Maoa	-1306	upstream	1	1
1788	6	144596910	144597217	307	20.4	17.8	1.19586	-0.196692	26	23	0	0	0				1	0
46	1	64121695	64122189	494	18.438	16.062	1.92117	-0.199031	26	20	1	1	1	Klf7	-553	upstream	1	1
1110	2	3964384	3964747	363	29.083	25.333	1.41158	-0.199158	50	44	0	0	0				1	1
1635	5	125215777	125216096	319	16.2	14.1	1.2395	-0.200299	22	20	0	0	0				1	0
920	17	30576082	30576520	438	12.071	10.5	1.70087	-0.201156	14	14	1	1	1	Btbd9	-14	upstream	1	0
2138	9	89891684	89891987	303	11	9.556	1.17511	-0.203025	14	15	0	0	0				1	0
2054	8	126517004	126517309	305	16.889	14.667	1.18247	-0.20351	18	17	0	0	0				1	0
654	14	21499777	21500213	436	18.692	16.154	1.68214	-0.210529	22	22	1	1	1	Kat6b	225	in gene	1	0
1548	5	24383494	24383761	267	16.5	14.25	1.02942	-0.211504	21	17	1	0	2	Nos3, Atg9b	18808, 8516	in gene, downstream	1	0
879	16	94312728	94312951	223	16.429	14.143	0.857013	-0.216156	20	17	0	0	1	Gm3004	3841	in gene	1	0
829	16	23988676	23988899	223	22.429	19.286	0.85603	-0.217811	26	23	1	1	1	Bcl6	-175	upstream	1	1
249	10	111009981	111010457	476	14.467	12.333	1.81155	-0.230242	18	16	1	1	1	Zdhhc17	-153	upstream	1	0
1632	5	122707430	122707677	247	12.571	10.714	0.93979	-0.230602	15	13	1	1	1	P2rx4	-4	upstream	1	0
1244	2	144381271	144381520	249	20.25	17.25	0.946925	-0.231326	27	21	0	0	2	Pet117, Csrp2bp	12412, 12363	downstream, in gene	1	0
543	13	20433176	20433571	395	17.615	15	1.50161	-0.231842	21	20	0	0	1	Elmo1	342866	in gene	1	0
2169	9	124257631	124257830	199	15.286	13	0.755535	-0.233699	18	17	0	0	0				1	0
374	11	101984260	101984459	199	16.5	14	0.753788	-0.237039	18	19	1	2	2	Dusp3, 1700006E09Rik	432, -2697	in gene, upstream	1	0
827	16	22265727	22266106	379	12.583	10.667	1.43433	-0.238321	17	16	1	1	1	Tra2b	13	in gene	1	1
1197	2	103797396	103797917	521	20.375	17.188	1.96208	-0.245398	37	27	1	1	2	Caprin1, 4930547E08Rik	-16, 12966	upstream, downstream	1	1
592	13	76018107	76018627	520	14.471	12.177	1.95343	-0.249006	21	20	1	1	1	Rfesd	345	in gene	1	1
1573	5	41708104	41708437	333	12.2	10.2	1.2429	-0.258312	16	12	1	1	1	Rab28	-115	upstream	1	1
1372	3	107128307	107128763	456	19.571	16.357	1.7014	-0.258809	23	28	0	0	0				1	1
2170	9	124424780	124425160	380	19.25	16.083	1.41733	-0.259322	23	26	1	1	2	4930526I15Rik, Gm20783	1714, 15898	downstream, downstream	1	1
302	11	29547827	29548376	549	16.059	13.412	2.04691	-0.259858	22	19	1	2	3	Mtif2, Rps27a, 1700034F02Rik	21644, -61, 151	downstream, upstream, in gene	1	1
1874	7	80340055	80340254	199	12	10	0.740327	-0.263034	13	12	1	2	3	Unc45a, Hddc3, Man2a2	65, -2983, 31221	in gene, upstream, downstream	1	0
1481	4	98578171	98578448	277	11.778	9.778	1.02662	-0.268483	14	14	0	0	1	Inadl	182483	in gene	1	0
1137	2	30647279	30647593	314	20	16.6	1.16348	-0.268817	22	22	0	0	0				1	0
1374	3	107528625	107529079	454	25.571	21.143	1.67582	-0.274328	30	26	0	0	0				1	1
1047	18	77774074	77774273	199	10.714	8.857	0.734413	-0.274607	13	14	1	2	2	Haus1, Atp5a1	-6393, 405	upstream, in gene	1	0
2021	8	94386447	94386646	199	13.333	11	0.732942	-0.277498	15	14	1	1	1	Herpud1	46	in gene	1	0
932	17	35000873	35001308	435	21.385	17.615	1.59961	-0.279795	29	21	1	1	1	Vars	183	in gene	1	1
756	15	27465878	27466100	222	12.857	10.571	0.814857	-0.282442	15	12	1	1	1	Ank	-688	upstream	1	0
131	1	165084242	165084492	250	25	20.5	0.915179	-0.286304	31	23	0	0	1	4930568G15Rik	7563	in gene	1	0
1245	2	148644521	148644989	468	15.429	12.643	1.71203	-0.287306	21	20	0	0	0				1	1
1322	3	56183677	56184001	324	14.909	12.182	1.18186	-0.291432	18	18	1	1	1	Nbea	-138	upstream	1	0
1470	4	76449802	76450105	303	18.222	14.889	1.10526	-0.291434	22	17	1	0	1	Ptprd	144346	in gene	1	1
1520	4	147904522	147904891	369	15.818	12.909	1.34437	-0.29319	18	16	1	1	2	Mfn2, Plod1	113, 32070	in gene, downstream	1	0
1890	7	96229902	96230114	212	12.429	10.143	0.772357	-0.293226	14	14	0	0	1	Tenm4	19371	in gene	1	0
114	1	143640681	143641328	647	13.5	11	2.35351	-0.295456	17	17	0	1	2	Cdc73, B3galt2	61680, 307	in gene, in gene	1	1
251	10	111694512	111694711	199	11.667	9.5	0.723385	-0.296434	14	14	0	0	0				1	0
1314	3	51701285	51701690	405	24	19.5	1.46903	-0.29956	27	26	0	0	2	Maml3, Gm10729	403519, 7716	in gene, downstream	1	0
504	12	105436002	105436353	351	19.091	15.454	1.26844	-0.304912	31	26	0	0	0				1	1
1165	2	70143646	70144002	356	23.167	18.75	1.28627	-0.305181	29	21	0	0	1	Myo3b	104698	in gene	1	1
1904	7	105581296	105581495	199	15.5	12.5	0.716446	-0.31034	18	14	1	1	1	Apbb1	258	in gene	1	0
851	16	44681071	44681270	199	14.5	11.667	0.714819	-0.313619	16	12	0	0	0				1	0
2166	9	123384895	123385251	356	20.333	16.333	1.27663	-0.316033	25	22	0	0	1	Lars2	18133	in gene	1	0
204	10	62449638	62450241	603	19.737	15.737	2.1464	-0.326742	29	23	1	2	3	Supv3l1, 4930507D05Rik, Vps26a	-246, 779, 36866	upstream, in gene, downstream	1	1
330	11	56169705	56169930	225	20.857	16.571	0.798052	-0.331871	25	18	0	0	0				1	0
630	13	109441050	109441252	202	15.429	12.143	0.709727	-0.34552	19	14	0	0	1	Pde4d	786974	in gene	1	0
1625	5	115158572	115158771	199	11.667	9.167	0.698028	-0.347912	12	12	1	1	2	Mlec, Cabp1	-495, 27450	upstream, downstream	1	0
2149	9	106327533	106327732	199	22.833	17.833	0.693851	-0.356571	26	22	0	0	1	Poc1a	46571	in gene	1	0
821	16	13760061	13760353	292	13.4	10.4	1.01173	-0.365649	17	15	0	0	1	A930007A09Rik	5643	downstream	1	0
883	16	95701904	95702208	304	15.9	12.3	1.04987	-0.370368	21	17	1	1	1	Ets2	-351	upstream	1	0
729	14	100285737	100286057	320	23.2	17.9	1.10222	-0.374165	31	21	1	0	0				1	1
1624	5	114118175	114118374	199	15.571	12	0.684652	-0.375827	17	14	0	0	2	Usp30, Alkbh2	17941, 9902	in gene, downstream	1	0
386	11	109650406	109650605	199	16.667	12.833	0.684031	-0.377136	18	14	1	1	1	Prkar1a	-444	upstream	1	0
981	17	80168438	80168822	384	24.25	18.667	1.31961	-0.377495	30	23	0	0	1	Galm	41159	in gene	1	0
1572	5	39803409	39803786	377	14.833	11.417	1.29544	-0.377627	18	13	0	0	0				1	0
1704	6	65042567	65042771	204	13.667	10.5	0.699678	-0.380307	16	13	1	1	1	Smarcad1	2	in gene	1	0
667	14	32513510	32513709	199	11.5	8.833	0.682363	-0.380658	13	11	1	1	1	Ercc6	88	in gene	1	0
1353	3	94954034	94954391	357	20.364	15.636	1.22372	-0.381149	26	21	1	1	3	Selenbp1, Rfx5, B230398E01Rik	21129, -803, 7836	downstream, upstream, downstream	1	1
287	11	17051849	17052101	252	11.25	8.625	0.8625	-0.383329	13	10	0	1	1	Cnrip1	41	in gene	1	0
1558	5	31697754	31698168	414	29.769	22.769	1.41362	-0.38674	39	29	1	2	2	Rbks, Bre	-351, -89	upstream, upstream	1	1
765	15	36854984	36855183	199	15.333	11.667	0.675985	-0.394206	17	15	0	0	0				1	0
17	1	24678400	24678828	428	17.5	13.286	1.45061	-0.397448	26	18	1	1	1	Lmbrd1	70	in gene	1	1
1826	7	30280543	30280895	352	14.273	10.818	1.19104	-0.399855	19	12	1	2	2	Wdr62, Thap8	-298, 625	upstream, in gene	1	0
946	17	45573957	45574288	331	18	13.6	1.11647	-0.40439	22	16	0	1	2	Slc35b2, Hsp90ab1	9970, -861	downstream, upstream	1	0
1386	3	121291733	121291962	229	15.143	11.429	0.771585	-0.405952	17	15	1	1	1	Alg14	30	in gene	1	0
378	11	103697546	103698091	545	26.882	20.235	1.83143	-0.409788	41	29	1	2	2	Gosr2, C130046K22Rik	-108, 94	upstream, in gene	1	1
1039	18	65565547	65565904	357	16.091	12.091	1.19757	-0.41232	19	18	0	0	0				1	0
1868	7	75194407	75194936	529	14.062	10.562	1.77381	-0.412919	16	19	0	0	1	Sv2b	114591	in gene	1	1
376	11	102230250	102230579	329	15.5	11.6	1.09919	-0.418143	18	18	1	1	1	Hdac5	-242	upstream	1	0
2049	8	123859691	123860003	312	13.9	10.4	1.04214	-0.418501	15	15	1	1	1	Ccsap	362	in gene	1	0
880	16	94370602	94371139	537	18.412	13.765	1.79226	-0.419642	28	16	1	2	2	Pigp, Ttc3	145, 131	in gene, in gene	1	1
1968	8	39006188	39006387	199	12.5	9.333	0.66331	-0.421515	14	12	1	1	1	Tusc3	420	in gene	1	0
631	13	110218505	110218709	204	12.5	9.333	0.679976	-0.421515	13	11	0	0	1	Rab3c	61599	in gene	1	0
816	16	8829482	8829684	202	11.833	8.833	0.673158	-0.42184	13	12	1	1	1	1810013L24Rik	-517	upstream	1	0
902	17	13654631	13655113	482	22	16.4	1.60406	-0.423808	30	22	0	0	0				1	1
550	13	34096205	34096567	362	16	11.909	1.20286	-0.42602	19	13	0	0	1	4930447K03Rik	16886	in gene	1	0
1331	3	65666261	65666598	337	15.273	11.364	1.11941	-0.426513	18	16	1	1	1	Lekr1	201	in gene	1	0
1014	18	35498629	35499083	454	14.786	11	1.50782	-0.426728	19	17	1	1	1	Sil1	69	in gene	1	0
1091	19	43524632	43524858	226	13.857	10.286	0.748924	-0.429933	16	11	1	1	1	Got1	-140	upstream	1	0
1080	19	32712425	32712808	383	16.167	12	1.26912	-0.430018	21	17	1	1	1	Atad1	-318	upstream	1	0
297	11	21024069	21024352	283	20.111	14.778	0.928369	-0.444534	24	19	0	0	0				1	0
1201	2	107290381	107290759	378	24.167	17.75	1.23942	-0.445219	31	25	0	1	1	Kcna4	-19	upstream	1	1
213	10	79637884	79638083	199	12.286	9	0.650784	-0.449018	14	11	1	1	2	Shc2, Odf3l2	-65, 7755	upstream, downstream	1	0
1854	7	58398925	58399372	447	31.143	22.786	1.46005	-0.45076	40	34	0	0	0				1	1
282	11	6605610	6606285	675	28.381	20.762	2.20443	-0.45098	39	28	1	1	3	Ccm2, Nacad, Tbrg4	59060, 107, 20120	downstream, in gene, downstream	1	1
2103	9	57696632	57696857	225	17.429	12.714	0.73273	-0.455072	21	14	0	0	1	Cyp1a1	8816	in gene	1	0
468	12	70645327	70645669	342	13.091	9.455	1.10272	-0.469426	17	12	0	0	0				1	0
1954	8	14306742	14307117	375	16.5	11.917	1.20911	-0.469445	23	18	0	0	1	Dlgap2	211054	in gene	1	1
1775	6	135642935	135643139	204	18	13	0.657738	-0.469485	21	15	0	0	0				1	0
777	15	61599832	61600031	199	21.5	15.5	0.640469	-0.472068	24	18	0	0	0				1	0
2164	9	120011303	120011692	389	17.833	12.833	1.2497	-0.474691	20	16	1	0	1	Xirp1	12101	downstream	1	0
2097	9	48106728	48106989	261	12	8.625	0.837472	-0.476438	15	11	0	0	0				1	0
1745	6	114254870	114255227	357	29.454	21.091	1.14123	-0.481836	41	26	0	0	1	Slc6a11	123807	downstream	1	0
540	13	17805118	17805699	581	12.895	9.211	1.85274	-0.485382	23	16	1	1	1	Cdk13	-311	upstream	1	1
426	12	25572830	25573262	432	18.214	13	1.37649	-0.486536	21	16	0	0	0				1	0
1445	4	46428930	46429396	466	36.429	26	1.48479	-0.486576	52	33	0	0	0				1	1
855	16	49855136	49855335	199	16.429	11.714	0.633431	-0.488011	18	14	1	1	1	Cd47	-419	upstream	1	0
467	12	70367530	70367960	430	24.615	17.538	1.36773	-0.489054	30	23	0	0	0				1	1
805	15	98953560	98953759	199	14.833	10.5	0.628876	-0.498421	16	13	1	1	1	Tuba1a	-158	upstream	1	0
1175	2	72980620	72980851	231	15.143	10.714	0.729632	-0.499154	17	12	1	2	2	Sp3, 1700011J10Rik	-289, 1303	upstream, in gene	1	0
1000	18	16038267	16038466	199	19	13.429	0.627907	-0.500648	22	17	0	0	0				1	0
1094	19	45302239	45302499	260	17.333	12.222	0.818453	-0.504041	20	15	1	0	0				1	0
1733	6	100438742	100438941	199	18	12.667	0.625182	-0.506922	19	15	0	0	0				1	0
1087	19	41829757	41830073	316	14.5	10.2	0.992365	-0.507484	19	14	1	1	1	Frat1	-55	upstream	1	0
503	12	104415654	104416080	426	19.154	13.462	1.33663	-0.508753	25	20	0	0	1	Serpina3n	9159	downstream	1	0
1432	4	25799618	25799817	199	16.667	11.667	0.62188	-0.514561	19	13	1	1	1	Fut9	286	in gene	1	0
605	13	84758498	84758697	199	25	17.5	0.621875	-0.514573	28	19	0	0	0				1	0
1772	6	134830174	134830373	199	11.429	8	0.621852	-0.514627	12	9	1	1	1	Crebl2	74	in gene	1	0
551	13	34148905	34149242	337	19.6	13.7	1.05159	-0.516678	21	17	0	0	0				1	0
635	13	110968270	110968469	199	15.5	10.833	0.620901	-0.516835	18	13	0	0	0				1	0
1184	2	90965701	90966090	389	14.833	10.333	1.20976	-0.521551	17	13	0	0	1	Celf1	25498	in gene	1	0
940	17	36271671	36271870	199	17	11.833	0.618374	-0.522719	19	15	1	1	1	Trim39	234	in gene	1	0
1238	2	140066671	140066889	218	13.143	9.143	0.677022	-0.523555	15	10	1	1	2	Tasp1, Rps19-ps7	5, 6703	in gene, downstream	1	0
400	11	118864507	118864759	252	12.25	8.5	0.780612	-0.527247	14	12	0	0	1	Rbfox3	44939	in gene	1	0
222	10	84576557	84576771	214	14	9.714	0.662881	-0.527289	18	11	1	1	1	Tcp11l2	-283	upstream	1	0
872	16	85803030	85803254	224	14.857	10.286	0.692334	-0.530461	16	12	1	1	1	Adamts1	-27	upstream	1	0
835	16	31428676	31428900	224	19	13.143	0.691737	-0.531705	22	15	1	0	1	Bdh1	6491	in gene	1	0
875	16	88289639	88289838	199	14	9.667	0.613435	-0.534287	16	11	1	1	1	Grik1	520	in gene	1	0
1524	4	150236738	150237113	375	13.454	9.273	1.15386	-0.536927	15	11	1	1	1	Eno1	-272	upstream	1	0
1845	7	47132400	47132632	232	15.571	10.714	0.712648	-0.539364	18	15	1	1	1	Ptpn5	1168	in gene	1	0
1681	6	30537906	30538284	378	28.167	19.333	1.15825	-0.54294	51	35	0	1	1	Cpa2	-3547	upstream	1	1
702	14	65423936	65424135	199	17.286	11.857	0.609376	-0.543865	20	14	0	1	1	Pnoc	1437	in gene	1	0
1254	2	154603500	154603699	199	11.5	7.833	0.605111	-0.553997	12	14	0	1	2	Pxmp4, Zfp341	74, -9769	in gene, upstream	1	0
2087	9	37576374	37576573	199	11.5	7.833	0.605111	-0.553997	12	9	0	0	0				1	0
1093	19	45047395	45047768	373	22.182	15.091	1.13286	-0.555701	28	20	0	2	2	Pdzd7, Sfxn3	-1809, 5	upstream, in gene	1	0
1778	6	136233667	136233866	199	20.333	13.833	0.604394	-0.555709	22	19	0	0	0				1	0
419	12	13269158	13269426	268	10.125	6.875	0.81239	-0.55849	12	9	0	1	1	Nbas	165	in gene	1	0
1416	3	158561098	158561349	251	21.25	14.375	0.758009	-0.563901	27	16	1	1	1	Lrrc7	998	in gene	1	0
192	10	42478180	42478559	379	15.727	10.636	1.14426	-0.564288	19	20	1	1	1	Lace1	196	in gene	1	0
1193	2	94264941	94265398	457	31.214	21.071	1.37722	-0.566934	39	27	0	1	2	E530001K10Rik, Mir670	6913, -3770	in gene, upstream	1	0
1149	2	39190580	39190781	201	14.333	9.667	0.605205	-0.5682	16	12	1	1	2	Scai, Ppp6c	50, 35658	in gene, downstream	1	0
1527	4	152456539	152457070	531	24.353	16.412	1.59755	-0.569348	29	21	0	0	1	Kcnab2	20745	in gene	1	0
1964	8	34392830	34393071	241	21.375	14.375	0.723554	-0.572362	26	17	0	0	0				1	0
1031	18	49770797	49771654	857	32.519	21.852	2.57091	-0.573518	43	37	0	0	0				1	1
789	15	77245601	77245937	336	19.1	12.8	1.00524	-0.577429	23	18	0	0	1	Rbfox2	61284	in gene	1	0
2194	X	103563495	103563868	373	16.727	11.182	1.11317	-0.581	21	15	0	0	4	Ftx, Mir421, Mir374, Mir374c	60073, 9315, 9473, -9404	in gene, downstream, downstream, upstream	1	0
871	16	85173669	85173960	291	14.667	9.778	0.866071	-0.584963	21	13	1	1	1	App	-107	upstream	1	1
1993	8	70042775	70042974	199	15.5	10.333	0.592243	-0.585009	17	12	1	2	2	Mau2, Sugp1	-140, 61	upstream, in gene	1	0
1685	6	33820467	33821007	540	25.059	16.647	1.60147	-0.590067	33	21	0	0	1	Exoc4	571587	in gene	1	0
1396	3	133497033	133497329	296	18.444	12.222	0.875651	-0.593671	21	14	0	0	1	Tet2	47209	in gene	1	0
662	14	24779346	24779562	216	19.429	12.857	0.638109	-0.595658	22	14	1	0	0				1	0
952	17	47139880	47140103	223	19.429	12.857	0.658789	-0.595658	22	15	1	1	1	Trerf1	-951	upstream	1	0
141	1	178405780	178406007	227	15.571	10.286	0.669434	-0.59818	18	12	1	1	1	Efcab2	12	in gene	1	0
901	17	13590900	13591547	647	19.55	12.9	1.9059	-0.599798	25	24	0	0	0				1	1
1320	3	55242534	55242834	300	15.889	10.444	0.880326	-0.605354	19	13	1	1	1	Dclk1	158	in gene	1	0
1052	18	82825584	82825788	204	15	9.833	0.597004	-0.609259	18	11	0	0	0				1	0
1762	6	122764331	122764948	617	22.263	14.526	1.79721	-0.616011	27	20	1	0	0				1	0
161	10	4886095	4886299	204	14.833	9.667	0.593533	-0.61767	16	13	0	0	1	Esr1	274151	in gene	1	0
7	1	7535140	7535553	413	15.308	9.923	1.19516	-0.625438	20	14	0	0	0				1	0
1720	6	86526738	86526990	252	19.75	12.75	0.726266	-0.631355	24	17	1	2	2	Pcbp1, 1600020E01Rik	-693, -466	upstream, upstream	1	0
878	16	91962480	91962781	301	17.778	11.444	0.864995	-0.635502	23	14	0	0	0				1	0
622	13	99516309	99516508	199	16.833	10.833	0.571732	-0.635859	20	13	1	1	1	Map1b	194	in gene	1	0
593	13	76878301	76878555	254	16.125	10.375	0.729582	-0.636188	20	12	0	0	1	Mctp1	493467	in gene	1	0
764	15	36793979	36794314	335	20.636	13.273	0.961923	-0.636669	25	16	1	0	1	Ywhaz	8838	in gene	1	0
1629	5	118367317	118367636	319	16.8	10.8	0.915497	-0.63743	21	16	0	0	0				1	0
427	12	25871178	25871433	255	15.75	10.125	0.731824	-0.63743	19	14	0	0	0				1	0
741	14	121035333	121035667	334	14.2	9.1	0.955546	-0.641952	16	12	1	1	1	Farp1	-74	upstream	1	0
1473	4	82513294	82513575	281	11.111	7.111	0.802853	-0.643864	15	9	1	0	1	Nfib	-8126	upstream	1	0
1771	6	133105319	133105636	317	9.7	6.2	0.904547	-0.645717	11	9	1	1	1	2700089E24Rik	238	in gene	1	0
612	13	91223792	91224007	215	13.857	8.857	0.613491	-0.645725	17	10	1	1	1	Atg10	88	in gene	1	0
1811	7	18990743	18991039	296	21.111	13.444	0.841518	-0.651032	27	15	1	1	2	Nanos2, Mypop	3367, -354	downstream, upstream	1	1
2091	9	41207535	41207960	425	18	11.462	1.20817	-0.651138	23	18	0	1	1	1700063D05Rik	1592	in gene	1	1
1774	6	135093342	135093571	229	18.875	12	0.649953	-0.653442	22	14	0	0	1	Gprc5a	27794	downstream	1	0
212	10	78244782	78244981	199	12.333	7.833	0.564241	-0.654887	13	12	1	1	1	Trappc10	-239	upstream	1	0
1924	7	126976138	126976337	199	17.333	11	0.563799	-0.656018	19	12	1	2	3	Sez6l2, D830044I16Rik, Cdipt	25702, -404, 323	downstream, upstream, in gene	1	0
1433	4	28176786	28177165	379	39	24.75	1.07375	-0.656046	64	42	0	0	0				1	1
130	1	165075674	165076023	349	24.454	15.364	0.978885	-0.670517	32	22	0	0	1	4930568G15Rik	16082	in gene	1	0
1255	2	155381666	155382241	575	15.667	9.833	1.61109	-0.672025	20	13	1	1	2	Trp53inp2, Ncoa6	97, 58830	in gene, downstream	1	0
218	10	81473073	81473280	207	15.714	9.857	0.579669	-0.67283	19	12	0	0	1	Celf5	9533	in gene	1	0
1647	5	137152280	137152515	235	17.625	11	0.654762	-0.68012	21	14	0	0	1	Muc3	14742	in gene	1	0
960	17	56218797	56219019	222	14.429	9	0.618175	-0.680974	16	11	0	1	1	Dpp9	-19	upstream	1	0
770	15	37791657	37791929	272	14.75	9.125	0.751211	-0.692818	17	11	1	1	1	Ncald	635	in gene	1	0
2089	9	37625772	37626146	374	17	10.5	1.03125	-0.695145	22	16	0	0	1	Siae	12112	in gene	1	0
1	1	3671781	3672386	605	14.316	8.842	1.66815	-0.695184	19	14	1	1	2	Xkr4, Gm10568	-585, -8072	upstream, upstream	1	1
1662	6	5726175	5726374	199	14.143	8.714	0.54737	-0.698681	16	14	0	1	1	Dync1i1	635	in gene	1	0
444	12	44269025	44269338	313	13.556	8.333	0.858947	-0.702024	16	11	1	1	1	Pnpla8	27	in gene	1	0
1291	3	22076716	22076933	217	15.571	9.571	0.59546	-0.70212	18	12	1	2	2	2810416G20Rik, Tbl1xr1	1883, 172	in gene, in gene	1	0
191	10	42310262	42310569	307	11.1	6.8	0.839607	-0.706953	15	10	0	0	1	Lace1	168150	downstream	1	0
366	11	94210476	94210871	395	18.25	11.167	1.079	-0.708655	24	17	1	1	1	Tob1	-781	upstream	1	0
1308	3	39209672	39209871	199	15.833	9.667	0.542417	-0.711794	18	13	0	0	0				1	0
1484	4	102759257	102760059	802	22.48	13.72	2.18516	-0.712362	30	20	2	1	1	Sgip1	-705	upstream	1	1
328	11	54140049	54140523	474	20.867	12.714	1.2893	-0.714805	27	19	0	0	1	P4ha2	39362	downstream	1	1
1576	5	45220584	45220783	199	14.5	8.833	0.541184	-0.715077	17	11	0	0	0				1	0
1852	7	56258006	56258205	199	11.5	7	0.540761	-0.716207	14	8	0	0	1	Oca2	18334	in gene	1	0
240	10	99263108	99263473	365	18.454	11.182	0.987356	-0.722755	24	13	1	1	1	Dusp6	59	in gene	1	0
1204	2	113828924	113829156	232	14.875	9	0.626651	-0.724893	19	11	0	1	2	Scg5, Arhgap11a	51, 19621	in gene, downstream	1	0
985	17	84891155	84891354	199	14.667	8.833	0.535022	-0.731598	17	13	0	0	0				1	0
1485	4	104663441	104663640	199	20.833	12.5	0.533044	-0.736943	23	14	0	0	1	Dab1	295980	in gene	1	0
2154	9	108452561	108452876	315	15.2	9.1	0.8419	-0.740133	19	14	1	0	3	BC048562, Klhdc8b, Ccdc71	16236, 8863, -7800	downstream, in gene, upstream	1	0
430	12	29527184	29527762	578	30.444	18.222	1.54445	-0.740477	42	25	0	1	1	Myt1l	-911	upstream	1	1
784	15	72851707	72852069	362	23	13.75	0.96613	-0.742202	28	24	0	0	1	Trappc9	209316	in gene	1	0
1785	6	140478916	140479118	202	14.5	8.667	0.539019	-0.742448	17	10	0	0	1	Plekha5	54918	in gene	1	0
155	1	191224436	191224763	327	25.1	15	0.872403	-0.742725	31	20	1	1	1	D730003I15Rik	125	in gene	1	0
308	11	31753909	31754108	199	23.167	13.833	0.530459	-0.743957	25	16	0	0	0				1	0
1721	6	86527077	86527294	217	22.667	13.5	0.576968	-0.747634	25	15	1	2	2	Pcbp1, 1600020E01Rik	-1014, -145	upstream, upstream	1	0
753	15	12117830	12118029	199	16.333	9.667	0.525812	-0.75665	20	14	1	1	1	Zfr	78	in gene	1	0
331	11	56351847	56352067	220	21	12.429	0.581288	-0.756679	27	14	0	0	0				1	0
800	15	90679347	90679674	327	18.6	11	0.863335	-0.757799	25	14	1	1	1	Cpne8	-122	upstream	1	0
1096	19	46045510	46045792	282	18.444	10.889	0.743248	-0.76028	20	16	1	1	1	Ldb1	-440	upstream	1	0
1571	5	39644537	39644889	352	16.273	9.545	0.921728	-0.769663	19	12	1	1	1	Hs3st1	-82	upstream	1	0
1383	3	117574721	117575586	865	19.482	11.407	2.26103	-0.772222	25	18	1	1	1	4833424O15Rik	-308	upstream	1	0
273	11	3101860	3102245	385	48.417	28.333	1.00579	-0.77303	62	38	0	0	0				1	1
318	11	42420364	42420563	199	16.333	9.5	0.516729	-0.78179	19	11	0	1	1	Gabrb2	706	in gene	1	0
2209	Y	259100	259459	359	21.667	12.583	0.930747	-0.784023	28	18	0	0	0				1	1
206	10	69212718	69213380	662	19.952	11.571	1.71394	-0.78602	27	17	1	1	2	Rhobtb1, A930033H14Rik	4497, 203	in gene, in gene	1	1
477	12	79498995	79499374	379	24.333	14.083	0.979244	-0.78896	45	26	0	0	1	Rad51b	201902	in gene	1	1
1844	7	47113598	47113797	199	20.286	11.714	0.512996	-0.792251	24	15	0	0	1	Ptpn5	19987	in gene	1	0
1425	4	16101773	16102265	492	18.267	10.533	1.26649	-0.794323	24	16	0	0	0				1	1
1990	8	69749785	69749984	199	15.857	9.143	0.512239	-0.79438	18	11	1	1	1	Zfp963	78	in gene	1	0
1357	3	96596275	96596474	199	19.667	11.333	0.511931	-0.795247	23	12	0	3	3	Polr3gl, Ankrd34a, Lix1l	-2216, -262, -4759	upstream, upstream, upstream	1	0
716	14	77157701	77157900	199	12.167	7	0.511116	-0.797547	15	7	1	1	1	Enox1	1037	in gene	1	0
1677	6	28980882	28981308	426	24.385	14	1.09186	-0.800567	32	20	1	0	0				1	0
1368	3	105521099	105521452	353	16	9.182	0.904366	-0.801192	18	15	0	0	1	Kcnd3	68945	in gene	1	0
896	17	12119175	12119465	290	11.333	6.5	0.742538	-0.802018	13	10	0	1	1	Agpat4	36	in gene	1	0
223	10	84917306	84917507	201	18.571	10.571	0.510774	-0.81294	21	12	1	1	1	Ric8b	-210	upstream	1	0
683	14	54736946	54737186	240	17.375	9.875	0.608941	-0.81516	22	13	0	0	1	Slc7a8	44820	in gene	1	0
256	10	118594714	118595141	427	12.857	7.286	1.08026	-0.819355	15	9	0	0	0				1	0
686	14	55491023	55491457	434	18.786	10.643	1.09767	-0.819753	21	13	1	1	2	Dhrs4, Lrrc16b	12482, 147	downstream, in gene	1	0
675	14	41013660	41014051	391	14.538	8.231	0.988272	-0.820689	18	13	1	1	1	Fam213a	-80	upstream	1	0
1680	6	30509556	30509755	199	14.167	8	0.501669	-0.824462	16	12	0	2	2	Tmem209, Ssmem1	51, -194	in gene, upstream	1	0
1020	18	37217921	37218223	302	17.333	9.778	0.760563	-0.82591	21	10	0	0	0				1	1
1079	19	29101271	29101474	203	12.429	7	0.510399	-0.828283	14	10	1	1	1	Rcl1	-3	upstream	1	0
567	13	52530533	52530829	296	22.111	12.444	0.743696	-0.829314	28	16	1	1	1	Diras2	155	in gene	1	0
176	10	18743602	18744089	487	16.533	9.267	1.21862	-0.835174	23	14	0	1	1	D10Bwg1379e	-87	upstream	1	0
1740	6	112947066	112947265	199	16.571	9.286	0.497835	-0.835531	18	12	0	1	1	Srgap3	101	in gene	1	0
1414	3	155093472	155093671	199	10.714	6	0.497513	-0.836463	12	9	1	2	2	Fpgt, Lrriq3	-193, 137	upstream, in gene	1	0
2009	8	84198140	84198339	199	17.429	9.714	0.495143	-0.843352	20	11	1	0	0				1	0
1878	7	81493695	81493956	261	16.667	9.222	0.644704	-0.853843	20	12	1	1	2	Ap3b2, BC048679	100, 4505	in gene, downstream	1	0
817	16	9280945	9281220	275	17.222	9.444	0.67322	-0.866783	20	13	0	0	0				1	0
1191	2	94128226	94128509	283	20.125	11	0.69055	-0.871485	23	15	0	0	1	Hsd17b12	29542	in gene	1	0
555	13	38634820	38635019	199	12.833	7	0.484591	-0.874432	14	8	1	1	1	Bloc1s5	190	in gene	1	0
457	12	61523020	61523219	199	14.667	8	0.484567	-0.874502	17	10	1	2	2	Gm20063, Lrfn5	-1299, -1513	upstream, upstream	1	0
887	17	6827775	6828147	372	13.917	7.583	0.904879	-0.876008	16	10	1	0	0				1	0
1966	8	35933732	35934010	278	14	7.625	0.675941	-0.876618	16	9	0	0	0				1	0
1008	18	34409110	34409325	215	19.714	10.714	0.521636	-0.879723	22	12	1	1	1	Pkd2l2	-206	upstream	1	0
1682	6	30618057	30618281	224	24	13	0.541667	-0.884523	26	16	0	0	1	Cpa5	7159	in gene	1	0
601	13	83720999	83721198	199	23.167	12.5	0.479342	-0.890143	26	15	1	1	1	C130071C03Rik	-7008	upstream	1	0
2212	Y	90812940	90813371	431	34	18.308	1.03608	-0.893061	45	30	0	0	1	Erdr1	27713	in gene	1	1
1794	6	147264222	147264421	199	14.857	8	0.47837	-0.893071	18	9	1	1	1	Pthlh	-236	upstream	1	0
1475	4	83206936	83207204	268	18.778	10.111	0.644216	-0.893118	23	12	0	0	0				1	0
235	10	95471804	95472096	292	13.2	7.1	0.701163	-0.894647	15	10	0	0	1	Mrpl42	29977	downstream	1	0
327	11	52360774	52361126	352	12.273	6.545	0.838018	-0.907023	15	8	1	1	1	Vdac1	-165	upstream	1	0
332	11	56627835	56628058	223	17.429	9.286	0.530412	-0.908361	21	11	0	0	0				1	0
1248	2	151536503	151536702	199	12.833	6.833	0.47303	-0.909267	14	9	0	1	1	Fkbp1a	-5897	upstream	1	0
441	12	34529138	34529337	199	22.333	11.833	0.470709	-0.916361	26	13	0	1	1	Hdac9	-348	upstream	1	0
1630	5	121545755	121545954	199	12.143	6.429	0.470351	-0.917459	14	9	1	1	1	Mapkapk5	38	in gene	1	0
229	10	91123802	91124018	216	12.714	6.714	0.509219	-0.921174	14	7	1	1	1	Slc25a3	53	in gene	1	0
1519	4	141546744	141547116	372	16.75	8.833	0.875767	-0.923186	19	11	1	1	3	Spen, Gm4123, B330016D10Rik	-8333, 10749, 768	upstream, downstream, in gene	1	0
1542	5	19909080	19909385	305	18.1	9.5	0.714656	-0.92999	22	12	0	0	1	Magi2	682186	in gene	1	0
1371	3	107102032	107102339	307	16.2	8.5	0.719108	-0.930459	19	12	1	1	2	A930002I21Rik, Kcna2	11305, 618	downstream, in gene	1	0
274	11	3103884	3104179	295	81.889	42.778	0.687969	-0.936801	100	57	0	0	0				1	1
869	16	74411634	74411886	252	17	8.875	0.587316	-0.937716	21	10	0	1	1	Robo2	-848	upstream	1	0
1350	3	85465610	85465809	199	19.167	10	0.463501	-0.938625	21	14	0	0	0				1	0
32	1	46853186	46853488	302	20.667	10.778	0.703104	-0.939239	26	15	1	1	1	Slc39a10	172	in gene	1	0
1160	2	61656500	61656785	285	13.667	7.111	0.661994	-0.942572	16	9	1	0	1	Tank	78056	downstream	1	0
1547	5	23433966	23434390	424	17.462	9.077	0.983935	-0.943931	21	13	1	2	2	5031425E22Rik, Mll5	175, -251	in gene, upstream	1	0
247	10	109832845	109833113	268	13	6.75	0.621223	-0.945552	16	11	0	0	1	Nav3	167240	in gene	1	0
801	15	90679920	90680143	223	19.571	10.143	0.515953	-0.948233	24	13	1	1	1	Cpne8	-643	upstream	1	0
2173	X	8132513	8132759	246	17.429	9	0.567097	-0.953493	21	11	0	1	2	Wdr13, Rbm3	222, 13166	in gene, downstream	1	0
1562	5	32135164	32135697	533	24.353	12.529	1.22417	-0.958828	29	18	1	2	2	Gm10463, Fosl2	-2259, -1042	upstream, upstream	1	0
45	1	63204129	63204328	199	12	6.167	0.45656	-0.960394	14	8	0	0	1	Gpr1	9981	in gene	1	0
1897	7	100578738	100579160	422	19.923	10.231	0.967448	-0.961488	24	13	0	0	1	Mrpl48	29047	in gene	1	0
1275	2	168955732	168955931	199	13.333	6.833	0.455291	-0.96441	15	8	1	1	1	Zfp64	-244	upstream	1	0
1627	5	116592057	116592362	305	12.1	6.2	0.697683	-0.964667	16	10	1	1	1	Srrm4	-392	upstream	1	0
1797	6	148096772	148097168	396	13.5	6.917	0.905798	-0.964741	16	11	0	0	1	Far2	49554	in gene	1	0
994	18	5989831	5990030	199	13.667	7	0.455019	-0.96527	15	9	0	0	0				1	0
865	16	60606236	60606465	229	16.625	8.5	0.522691	-0.96782	20	11	1	1	1	Epha6	-819	upstream	1	0
1342	3	79930303	79930566	263	25.667	13.111	0.599747	-0.969137	31	18	0	0	1	Fam198b	44504	in gene	1	0
271	11	3101240	3101447	207	55.857	28.429	0.470334	-0.974375	65	33	0	0	0				1	0
2210	Y	1010358	1010557	199	12.5	6.333	0.450095	-0.980967	14	8	0	1	1	Eif2s3y	-155	upstream	1	0
1061	19	5637031	5637230	199	12.833	6.5	0.449977	-0.981347	16	12	1	1	1	Rela	-360	upstream	1	0
737	14	111675365	111675663	298	20	10.111	0.672562	-0.984074	23	11	1	1	1	Slitrk5	399	in gene	1	0
1277	2	178142691	178142890	199	15.5	7.833	0.448954	-0.984631	18	10	1	0	1	Phactr3	23815	in gene	1	0
1211	2	118664002	118664228	226	20.143	10.143	0.508046	-0.989794	24	11	0	1	1	Pak6	538	in gene	1	0
1375	3	107793774	107794094	320	19.5	9.8	0.717949	-0.99262	27	15	0	0	0				1	0
558	13	45822085	45822289	204	16	8	0.455357	-1	19	13	0	0	1	Atxn1	142804	in gene	1	0
798	15	89429410	89429638	228	15.143	7.571	0.508895	-1.0001	17	8	1	3	3	BC090627, Cpt1b, Chkb	403, -3662, 403	in gene, upstream, in gene	1	0
739	14	120539216	120539610	394	13.667	6.833	0.8794	-1.00011	17	9	0	0	0				1	0
367	11	94549032	94549273	241	13.429	6.714	0.537906	-1.00011	15	9	1	1	2	Rsad1, Acsf2	55, 52634	in gene, downstream	1	0
487	12	85598968	85599195	227	13.143	6.571	0.506658	-1.00011	15	8	1	2	2	LOC101055678, Jdp2	256, -24	in gene, upstream	1	0
1696	6	51592651	51592945	294	19	9.444	0.652382	-1.00853	22	13	1	0	1	Snx10	68895	downstream	1	0
440	12	34528140	34528550	410	24.308	12.077	0.909381	-1.00917	32	16	0	1	1	Hdac9	544	in gene	1	0
1694	6	48445573	48445814	241	24.286	12	0.531611	-1.01709	29	14	1	2	2	Zfp467, Sspo	132, -2536	in gene, upstream	1	0
577	13	58806460	58806714	254	17	8.375	0.558627	-1.02137	19	10	1	1	1	Ntrk2	-9	upstream	1	0
758	15	30173224	30173882	658	16.35	8.05	1.44629	-1.02223	20	10	1	1	1	Ctnnd2	960	in gene	1	0
1539	5	7344695	7345030	335	17	8.364	0.735804	-1.02327	21	11	1	1	1	Zfp804b	-484	upstream	1	0
1419	4	6365442	6365676	234	17.714	8.714	0.513888	-1.02348	21	15	1	1	1	Sdcbp	-121	upstream	1	0
1789	6	144781701	144781918	217	18.667	9.167	0.475734	-1.02597	21	11	1	0	0				1	0
1450	4	48043491	48043690	199	26.833	13.167	0.435936	-1.02708	28	15	1	1	2	LOC101055654, Nr4a3	1499, -7658	in gene, upstream	1	0
891	17	9167777	9167976	199	23.167	11.333	0.43459	-1.03154	26	14	0	1	1	6530411M01Rik	146	in gene	1	0
1156	2	55435920	55436119	199	14.667	7.167	0.434111	-1.03313	16	9	0	1	1	Kcnj3	-1137	upstream	1	0
76	1	88701755	88701956	201	17.286	8.429	0.437552	-1.03617	22	16	1	1	1	Arl4c	336	in gene	1	0
2033	8	112569691	112569963	272	13	6.333	0.591544	-1.03755	15	9	0	1	1	Cntnap4	-216	upstream	1	0
1136	2	30594818	30595217	399	21.833	10.583	0.863416	-1.04476	27	17	0	1	1	Cstad	-27	upstream	1	0
699	14	64587259	64587731	472	32.067	15.467	1.01635	-1.0519	48	25	1	3	3	A930011O12Rik, Mir124a-1, Mir3078	-620, -3162, -3690	upstream, upstream, upstream	1	1
1402	3	140531790	140532122	332	19.7	9.5	0.714739	-1.0522	23	13	0	0	0				1	0
1106	19	61266654	61266853	199	15.714	7.571	0.428027	-1.05349	18	9	1	0	0				1	0
28	1	39192754	39193026	272	15.222	7.333	0.584966	-1.05368	20	10	0	1	1	Npas2	-1382	upstream	1	0
86	1	98192333	98192711	378	33.75	16.167	0.80835	-1.06184	43	22	0	0	0				1	0
2160	9	114978144	114978343	199	13.429	6.429	0.425309	-1.06269	16	8	1	0	1	Gm9846	4496	downstream	1	0
55	1	75219233	75219439	206	15.667	7.5	0.440245	-1.06277	17	10	1	1	4	Glb1l, Stk16, Tuba4a, A630095N17Rik	-8558, 8507, -83, 12757	upstream, downstream, upstream, downstream	1	0
1413	3	153973600	153973919	319	14.3	6.8	0.677198	-1.07241	18	8	1	1	1	Slc44a5	323	in gene	1	0
1723	6	86822509	86822854	345	15	7.091	0.728094	-1.0809	19	12	0	0	0				1	0
2057	8	126757550	126757761	211	14.857	7	0.443814	-1.08572	18	9	0	0	0				1	0
246	10	109359148	109359373	225	21.571	10.143	0.472314	-1.08861	25	14	0	0	0				1	0
986	17	87055222	87055424	202	18.857	8.857	0.423562	-1.09021	22	10	0	0	0				1	0
711	14	75445645	75445891	246	14.125	6.625	0.515092	-1.09226	17	8	0	0	0				1	0
1692	6	40336738	40336948	210	18.833	8.833	0.439704	-1.09229	22	10	0	0	1	Agk	11365	in gene	1	0
993	18	5819933	5820160	227	15.5	7.25	0.474006	-1.09622	18	11	0	0	0				1	0
1986	8	68734850	68735068	218	15	7	0.454167	-1.09954	17	8	1	1	1	Csgalnact1	187	in gene	1	0
1818	7	24481677	24481914	237	18.143	8.429	0.49155	-1.10598	21	12	1	1	2	Plaur, Cadm4	19295, -228	downstream, upstream	1	0
2198	X	136104531	136104730	199	14	6.5	0.412468	-1.10692	15	7	0	1	1	5730412P04Rik	27	in gene	1	0
71	1	87679081	87679348	267	20.75	9.625	0.552899	-1.10825	24	15	0	0	1	Inpp5d	58902	in gene	1	0
1591	5	71096000	71096491	491	19.688	9.125	1.01593	-1.10942	24	14	1	1	1	Gabra2	-396	upstream	1	0
530	13	9066125	9066491	366	16.091	7.455	0.757003	-1.10997	20	10	0	0	0				1	0
305	11	30649184	30649444	260	17.556	8.111	0.536258	-1.11401	21	11	1	1	1	Acyp2	82	in gene	1	0
1250	2	152696888	152697087	199	16.667	7.667	0.40867	-1.12026	19	10	0	0	2	H13, Mcts2	27526, 9839	in gene, downstream	1	0
649	14	18238375	18239368	993	23.355	10.742	2.03895	-1.12047	35	16	1	1	1	Nr1d2	235	in gene	1	1
2127	9	77265395	77265698	303	11.1	5.1	0.621501	-1.12199	13	6	0	0	1	Mlip	82324	in gene	1	0
1173	2	71546025	71546308	283	15	6.889	0.580234	-1.1226	20	10	1	1	2	Dlx1as, Dlx2	-8275, 588	upstream, in gene	1	0
636	13	111044381	111044674	293	25.3	11.6	0.599732	-1.12501	32	14	0	0	0				1	0
272	11	3101531	3101764	233	57.75	26.375	0.47506	-1.13065	71	30	0	0	0				1	0
607	13	84905924	84906123	199	15	6.833	0.404693	-1.13437	16	10	0	0	0				1	0
140	1	178318241	178319037	796	31	14.083	1.61435	-1.13831	43	20	1	2	3	B230369F24Rik, Cox20, Hnrnpu	-3180, -514, 19145	upstream, upstream, downstream	1	0
1765	6	124415160	124415423	263	29.5	13.375	0.532328	-1.14118	36	17	1	1	1	Pex5	-224	upstream	1	0
220	10	82354278	82354526	248	12	5.429	0.50089	-1.14428	14	7	1	1	1	Gm4924	23	in gene	1	0
557	13	42916301	42916501	200	12.167	5.5	0.403609	-1.14547	14	7	1	0	1	Phactr1	235778	in gene	1	0
1437	4	33248075	33248487	412	15.538	7	0.828614	-1.15037	20	12	1	1	1	Pnrc1	506	in gene	1	0
1636	5	129583673	129584059	386	17.25	7.75	0.774198	-1.15433	25	12	1	1	1	Mmp17	-348	upstream	1	0
304	11	30026040	30026284	244	11.25	5	0.484127	-1.16993	13	7	1	1	1	Eml6	-129	upstream	1	0
874	16	87354214	87354582	368	14.546	6.455	0.729042	-1.17213	21	8	1	1	1	N6amt1	213	in gene	1	0
1676	6	28705795	28706059	264	24.25	10.75	0.522459	-1.17365	29	14	0	0	1	Snd1	225579	in gene	1	0
982	17	80290041	80290307	266	9.778	4.333	0.526226	-1.17417	12	6	1	2	2	Dhx57, Morn2	302, -38	in gene, upstream	1	0
578	13	58806925	58807191	266	17.5	7.75	0.525893	-1.17509	22	10	1	1	1	Ntrk2	462	in gene	1	0
462	12	67222109	67222361	252	19	8.375	0.495888	-1.18184	21	10	1	1	1	Mdga2	314	in gene	1	0
1586	5	65492726	65493220	494	16.75	7.375	0.971015	-1.18345	22	10	1	1	1	Smim14	-138	upstream	1	0
719	14	78536982	78537516	534	19.823	8.706	1.04699	-1.18709	29	16	1	1	1	Akap11	-389	upstream	1	0
1885	7	90476107	90476421	314	12.3	5.4	0.615418	-1.18763	15	7	1	2	2	Tmem126b, Gm21505	-269, -408	upstream, upstream	1	0
522	12	117805616	117806243	627	21.1	9.25	1.2271	-1.18972	26	19	0	0	0				1	0
1777	6	136172355	136172651	296	17.778	7.778	0.578134	-1.19262	21	9	0	1	1	Grin2b	1008	in gene	1	0
142	1	178406086	178406498	412	20.077	8.769	0.803342	-1.19506	27	13	1	1	1	Efcab2	411	in gene	1	0
606	13	84905351	84905676	325	19.7	8.6	0.633385	-1.19579	25	13	0	0	0				1	0
1695	6	50776848	50777226	378	32.083	14	0.736371	-1.19638	40	22	0	1	1	C530044C16Rik	922	in gene	1	0
83	1	93825234	93825567	333	19.5	8.5	0.648008	-1.19794	23	12	0	1	2	Ing5, D2hgdh	21435, 160	downstream, in gene	1	0
955	17	50763672	50763871	199	19.5	8.5	0.387248	-1.19794	21	11	0	0	1	Tbc1d5	415578	in gene	1	0
1927	7	127841215	127841423	208	14.143	6.143	0.403324	-1.20307	16	7	1	1	1	Stx4a	-489	upstream	1	0
1125	2	23321030	23321234	204	12.333	5.333	0.393808	-1.2095	13	6	0	1	1	Nxph2	-114	upstream	1	0
796	15	83417676	83417877	201	19.667	8.5	0.387819	-1.21024	21	10	0	0	1	Pacsin2	46830	in gene	1	0
2088	9	37613529	37613750	221	14.571	6.286	0.425627	-1.21289	15	12	0	2	2	Spa17, Siae	81, -208	in gene, upstream	1	0
404	11	120348719	120348918	199	20.667	8.833	0.379696	-1.22635	29	10	1	2	2	Actg1, 0610009L18Rik	-334, 140	upstream, in gene	1	0
263	10	125389465	125389769	304	20.7	8.8	0.57695	-1.23406	28	12	1	0	0				1	0
1810	7	16959644	16959930	286	22	9.333	0.541647	-1.23709	28	12	0	1	1	Pnmal1	-8	upstream	1	0
931	17	34952572	34952942	370	23.583	10	0.700414	-1.23775	32	17	1	2	3	1110038B12Rik, Snord52, Hspa1b	-286, -1749, 6481	upstream, upstream, downstream	1	0
1853	7	56357028	56357427	399	19.5	8.25	0.753606	-1.24101	25	12	0	0	1	Oca2	117456	in gene	1	0
286	11	16257247	16257561	314	14.2	6	0.592304	-1.24286	17	8	1	1	1	Vstm2a	-320	upstream	1	0
1978	8	54876401	54876602	201	18.167	7.667	0.378696	-1.24459	20	8	0	0	1	Gpm6a	97067	in gene	1	0
634	13	110627776	110628073	297	15.9	6.7	0.55871	-1.24679	20	9	0	0	0				1	0
929	17	34586945	34587529	584	18.222	7.667	1.09697	-1.24895	23	10	1	2	3	Notch4, Gpsm3, Pbx2	22942, -2569, -5234	in gene, upstream, upstream	1	0
182	10	31609454	31610026	572	16.778	7.056	1.07391	-1.24965	21	14	1	1	1	Rnf217	-15	upstream	1	0
846	16	41532874	41533216	342	13	5.455	0.640663	-1.25286	16	10	1	1	1	Lsamp	-297	upstream	1	0
1249	2	151632105	151632456	351	18.091	7.545	0.653515	-1.26168	23	10	1	1	1	Snph	253	in gene	1	0
184	10	33624251	33624751	500	16.938	7.062	0.930653	-1.26211	23	14	1	1	1	Clvs2	99	in gene	1	0
36	1	52727124	52727323	199	15.667	6.5	0.368581	-1.26922	17	8	1	1	1	Mfsd6	95	in gene	1	0
1928	7	130834399	130834637	238	23	9.5	0.438859	-1.27563	29	12	0	0	1	Btbd16	60449	downstream	1	0
1081	19	36553912	36554195	283	18.333	7.556	0.520711	-1.27875	22	10	1	1	1	Hectd2	-586	upstream	1	0
1457	4	53714264	53714463	199	11.333	4.667	0.365846	-1.27996	13	6	1	1	2	Fsd1l, Fktn	82892, 181	downstream, in gene	1	0
1313	3	51224300	51224559	259	11.25	4.625	0.475347	-1.2824	13	8	1	1	1	Ccrn4l	-18	upstream	1	0
1849	7	50162734	50162933	199	15.833	6.5	0.364716	-1.28442	18	9	0	0	1	Nell1	187483	in gene	1	0
2181	X	20798120	20798436	316	13.4	5.5	0.579025	-1.28473	16	7	0	0	0				1	0
1580	5	52669563	52669762	199	14.286	5.857	0.364225	-1.28637	16	7	1	1	1	Sepsecs	39	in gene	1	0
1686	6	33824041	33824254	213	22.833	9.333	0.388678	-1.29071	24	12	0	0	1	Exoc4	574997	in gene	1	0
1925	7	127512111	127512418	307	14.2	5.8	0.559796	-1.29177	18	9	1	2	2	1700008J07Rik, Srcap	605, 281	in gene, in gene	1	0
1205	2	113848752	113848992	240	21.125	8.625	0.437447	-1.29235	26	10	1	1	1	Arhgap11a	-211	upstream	1	0
1608	5	102795582	102795980	398	16.769	6.846	0.725379	-1.29246	19	9	0	0	1	Arhgap24	314390	in gene	1	0
804	15	98808101	98808468	367	25.364	10.273	0.663587	-1.30392	32	12	0	2	3	Ddn, B130046B21Rik, Prkag1	-359, 1260, 23224	upstream, in gene, downstream	1	0
417	12	10390785	10390984	199	16.5	6.667	0.358965	-1.30736	19	8	1	1	2	Nt5c1b, Rdh14	20913, 104	downstream, in gene	1	0
908	17	21566597	21566828	231	11	4.429	0.415219	-1.31245	13	8	0	1	2	Zfp52, Zfp948	31173, -334	downstream, upstream	1	0
1815	7	19332768	19333048	280	19.889	8	0.50279	-1.3139	26	11	1	0	1	D830036C21Rik	9317	in gene	1	0
158	1	193173463	193173662	199	15.333	6.167	0.357316	-1.314	17	8	1	1	3	Irf6, A130010J15Rik, Traf3ip3	20450, 93, 27984	downstream, in gene, downstream	1	0
1507	4	129335652	129335920	268	15.25	6.125	0.480533	-1.31603	20	8	1	2	2	Rbbp4, Zbtb8os	-416, -240	upstream, upstream	1	0
1610	5	105467152	105467455	303	13.556	5.444	0.543227	-1.31619	17	7	0	0	1	Lrrc8b	51528	in gene	1	0
466	12	70111580	70111869	289	18	7.222	0.517648	-1.31753	22	9	1	1	1	Nin	201	in gene	1	0
73	1	87813140	87813359	219	26.714	10.714	0.392111	-1.3181	29	14	0	0	1	Sag	9569	in gene	1	0
917	17	28522725	28523099	374	20.636	8.273	0.669362	-1.31868	25	10	1	2	3	LOC100862287, E230001N04Rik, Armc12	-5388, -369, -7949	upstream, upstream, upstream	1	0
72	1	87741085	87741284	199	15.714	6.286	0.35538	-1.32184	19	7	0	0	0				1	0
1471	4	76450140	76450355	215	18.286	7.286	0.382438	-1.32754	20	12	1	0	1	Ptprd	144052	in gene	1	0
294	11	20379043	20379255	212	15.5	6.167	0.376556	-1.32963	17	9	0	0	0				1	0
1235	2	134915183	134915382	199	13.833	5.5	0.353225	-1.33061	15	7	0	0	1	Plcb1	129118	in gene	1	0
1026	18	45559334	45559601	267	14.875	5.875	0.470776	-1.34023	19	9	1	1	1	Kcnn2	-687	upstream	1	0
1866	7	73617892	73618183	291	20.556	8.111	0.512603	-1.34161	23	14	1	1	1	Gm7710	346	in gene	1	0
2171	X	6258558	6258814	256	12.375	4.875	0.450216	-1.34395	15	6	0	0	0				1	0
1428	4	20777840	20778313	473	18.667	7.333	0.829507	-1.34801	25	13	1	1	1	Nkain3	592	in gene	1	0
1206	2	114340805	114341004	199	13.167	5.167	0.348624	-1.34953	15	6	0	0	0				1	0
762	15	34837436	34837837	401	25.308	9.923	0.70191	-1.35075	32	14	1	1	1	Kcns2	255	in gene	1	0
174	10	17722280	17722898	618	24.842	9.737	1.08138	-1.35123	31	13	1	1	1	Cited2	-639	upstream	1	0
521	12	117528158	117528450	292	17.9	7	0.509777	-1.35453	22	9	0	0	1	Rapgef5	11825	in gene	1	0
1048	18	79110135	79110395	260	17	6.625	0.452337	-1.35954	20	11	1	1	1	Setbp1	-874	upstream	1	0
670	14	33514117	33514316	199	18	7	0.345486	-1.36257	20	10	0	0	1	LOC101055685	42520	in gene	1	0
1784	6	137942336	137942662	326	11.546	4.455	0.561547	-1.3739	13	6	0	0	0				1	0
109	1	136415233	136415459	226	13.714	5.286	0.388887	-1.3754	17	7	1	2	2	9230116N13Rik, Ddx59	173, 75	in gene, in gene	1	0
402	11	119041558	119041825	267	13.889	5.333	0.457682	-1.38092	18	7	1	1	1	Cbx8	-778	upstream	1	0
892	17	9829675	9829874	199	16.5	6.333	0.340981	-1.38151	18	7	0	0	0				1	0
22	1	36557655	36557854	199	15.667	6	0.340228	-1.38469	17	10	1	1	2	Sema4c, Fam178b	627, 125429	in gene, downstream	1	0
1541	5	14515017	14515390	373	10.454	4	0.637145	-1.38598	14	9	1	1	1	Pclo	285	in gene	1	0
186	10	34316930	34317239	309	22.667	8.667	0.527455	-1.38699	27	11	0	0	1	Nt5dc1	101444	in gene	1	0
726	14	93890764	93890975	211	17	6.5	0.360163	-1.38702	19	12	1	1	1	Pcdh9	-2137	upstream	1	0
1536	4	156356971	156357428	457	11.214	4.286	0.779758	-1.3876	14	6	0	0	0				1	0
647	14	17641826	17642063	237	20.571	7.857	0.404112	-1.38856	25	10	0	0	0				1	0
[truncated: 188 more rows]

## Sheet: 7. shDek in vitro proteomics
F1..Control	F4..Control	F6..Control	F2..Sample	F3..Sample	F5..Sample	pvalue	protein	FoldChange	padj
1.38475	1.37839	1.3693	0.966901	0.97316	0.974706	1.47036e-07	Rtn4	1.41776	0.000491688
-0.61239	-0.638637	-0.616545	-0.217101	-0.189656	-0.208849	3.45227e-06	Pls3	3.03372	0.0057722
0.50187	0.496068	0.497453	0.571029	0.570447	0.565303	9.79272e-06	Pde2a	0.876148	0.0109156
-0.496079	-0.430015	-0.476678	-1.14098	-1.16404	-1.21245	1.64709e-05	Usp4	0.398802	0.0116125
1.57782	1.58375	1.59035	1.48114	1.4811	1.47385	1.73632e-05	Macf1	1.07119	0.0116125
-0.414757	-0.411138	-0.42689	-0.206225	-0.177334	-0.178612	2.62003e-05	NA	2.22848	0.0128837
-0.853456	-0.838665	-0.839397	-1.03784	-1.04215	-1.01846	2.69694e-05	Ak5	0.817027	0.0128837
0.75582	0.727398	0.740661	0.566999	0.578545	0.576893	4.87659e-05	Tmod2	1.29112	0.0194342
1.14523	1.1284	1.15334	0.969682	0.975128	0.988426	5.78043e-05	Cntn1	1.16832	0.0194342
0.173369	0.171531	0.216883	0.477269	0.470257	0.458647	5.81166e-05	Tmem43	0.399512	0.0194342
0.31585	0.306886	0.368198	-0.0547873	-0.00751296	-0.0249889	0.000108044	Slc8a1	-11.3523	0.0305287
0.495456	0.471815	0.445407	0.201213	0.223725	0.231263	0.000121467	Vat1l	2.15281	0.0305287
1.47216	1.45986	1.47316	1.3692	1.38494	1.37383	0.000128459	Mapre1	1.06715	0.0305287
-1.62314	-1.4894	-1.45359	-2.26803	-2.29109	-2.33949	0.00015308	Heatr5b	0.661892	0.0305287
-0.985084	-1.14141	-1.14649	-1.82095	-1.84401	-1.89241	0.000181658	Nrp2	0.588945	0.0305287
1.47309	1.464	1.46535	1.63984	1.61837	1.66225	0.000184565	P4hb	0.894719	0.0305287
0.0409554	0.0361382	0.0497968	0.283919	0.259269	0.229413	0.000188113	Rps28	0.164238	0.0305287
0.651596	0.663735	0.680258	0.469231	0.505824	0.487441	0.000188968	Slc2a3	1.36451	0.0305287
1.87442	1.90306	1.8861	1.76301	1.74986	1.74188	0.000192053	Stxbp1	1.0778	0.0305287
2.25561	2.2392	2.25089	2.15885	2.15308	2.13972	0.000195385	Sptbn1	1.04558	0.0305287
-0.0537953	-0.031565	-0.0361563	-0.199618	-0.235845	-0.203875	0.000202772	NA	0.190066	0.0305287
-0.280286	-0.22125	-0.230817	0.010068	0.0195841	-0.00815162	0.00023192	Parva	-34.0622	0.0305287
0.357032	0.353812	0.362687	0.173766	0.158362	0.206098	0.000237458	Hip1	1.99457	0.0305287
-0.561574	-0.591825	-0.602738	-0.41601	-0.387322	-0.400415	0.000242816	Smpd4	1.45889	0.0305287
0.541704	0.524362	0.506793	0.668408	0.687652	0.695389	0.000244283	Gcn1	0.766707	0.0305287
0.961129	0.934711	0.939311	0.841366	0.835517	0.8434	0.000245365	Maoa	1.12493	0.0305287
-0.610698	-0.780351	-0.569862	-1.45989	-1.48295	-1.53136	0.000246494	Gng3	0.438271	0.0305287
0.915587	0.948552	0.92378	0.702112	0.721788	0.666103	0.000259664	Rap1gds1	1.33393	0.0310014
-0.88132	-1.03817	-0.815595	-1.71771	-1.74076	-1.78917	0.000268852	Vldlr	0.521202	0.0310014
-0.884572	-0.869849	-0.839832	-0.68293	-0.67283	-0.698639	0.000288085	Sbds	1.26278	0.0321119
1.68272	1.67687	1.67128	1.51782	1.54038	1.55757	0.000320323	Acly	1.08993	0.0331282
0.518806	0.56508	0.543879	0.382522	0.380317	0.390145	0.000320845	Wdr47	1.41179	0.0331282
-1.18327	-1.19956	-1.20539	-0.962812	-0.971815	-1.01841	0.000329763	Slc1a5	1.21509	0.0331282
-0.66363	-0.768296	-0.684996	0.022885	-0.0480723	-0.140305	0.00033683	Igf2r	12.7917	0.0331282
2.45903	2.43561	2.46271	2.32782	2.29436	2.30245	0.000395771	Map1b	1.06249	0.0378131
-1.29332	-1.33954	-1.10608	-2.01907	-2.04213	-2.09054	0.00041573	Sorbs2	0.607786	0.0386167
-0.739521	-0.781903	-0.760552	-1.20678	-1.28228	-1.3729	0.000443715	Lmtk3	0.590886	0.0391627
0.108649	0.0843955	0.00653479	-0.301367	-0.30889	-0.264485	0.000445031	Syt7	-0.228157	0.0391627
0.639978	0.621308	0.663713	0.808443	0.818427	0.849668	0.000459752	Iars1	0.777295	0.0394208
-1.06104	-1.09016	-1.09768	-0.937589	-0.898071	-0.909536	0.000489729	Nup98	1.18348	0.0409413
-0.466356	-0.414545	-0.485763	-0.20672	-0.191928	-0.234193	0.000574493	Esyt2	2.15957	0.0468562
-0.890515	-0.842045	-0.874667	-0.645954	-0.665135	-0.69557	0.000593621	Ube2e2	1.29929	0.0472635
0.0824087	0.0650448	0.0721196	0.198263	0.196781	0.166044	0.000614289	Lnpk	0.391334	0.0477717
-0.763308	-0.80713	-0.768415	-0.470912	-0.380392	-0.346482	0.000658803	Snx8	1.95265	0.050069
-0.904938	-0.955569	-0.954963	-0.779001	-0.762491	-0.754543	0.000689916	Ptpmt1	1.22623	0.0512684
0.0595759	0.0979015	0.118497	0.372219	0.325757	0.306969	0.000725952	Tppp3	0.274616	0.0525203
0.812467	0.776053	0.81665	0.633736	0.633884	0.6664	0.00073902	Gabarapl2	1.24361	0.0525203
1.72641	1.73917	1.72433	1.66834	1.64664	1.65809	0.00075388	Idh1	1.04361	0.0525203
-0.910458	-0.924122	-0.87085	-0.685393	-0.622238	-0.685336	0.000847706	Dpp7	1.35749	0.0572542
1.93524	1.93221	1.9217	1.87515	1.87477	1.85893	0.000873963	Rps27a	1.03214	0.0572542
1.1771	1.16013	1.16179	1.08986	1.06958	1.09357	0.000878231	Nptn	1.07562	0.0572542
2.65214	2.65035	2.64417	2.58005	2.59348	2.60056	0.000890317	Hsp90aa1	1.0222	0.0572542
1.65862	1.68447	1.65471	1.56028	1.52303	1.54308	0.000965487	Atp2b1	1.08028	0.0596629
1.47072	1.46138	1.49028	1.39905	1.40186	1.39888	0.000978288	Dnm1	1.053	0.0596629
-1.30779	-1.2549	-1.22469	-0.839336	-0.808015	-0.939235	0.000994916	Stard5	1.46424	0.0596629
-0.831754	-0.840846	-0.82486	-0.907879	-0.897821	-0.924413	0.00100952	Trim32	0.914783	0.0596629
0.504991	0.527902	0.501746	0.655276	0.674626	0.717013	0.00103342	Khsrp	0.749733	0.0596629
0.788453	0.741648	0.739196	0.592221	0.59997	0.559783	0.00103482	Kif1a	1.29528	0.0596629
0.183397	0.189739	0.112756	0.391971	0.368803	0.406018	0.00108874	Lman2	0.416434	0.0617074
0.0869247	0.126842	0.0902897	-0.234625	-0.126078	-0.191746	0.00110733	Scn2a	-0.550379	0.0617152
0.601537	0.619037	0.619404	0.507236	0.480704	0.456165	0.00114593	Ubr4	1.27413	0.0620209
1.21545	1.20906	1.21107	1.03862	1.07646	1.09648	0.00116102	Rala	1.13203	0.0620209
-0.615583	-0.637518	-0.667733	-0.317628	-0.367433	-0.419011	0.00116949	Bcat2	1.73977	0.0620209
-0.0622947	-0.100278	-0.147437	-0.301733	-0.334246	-0.330746	0.00120491	Pcp4	0.32068	0.0620209
0.138531	0.105749	0.135673	0.239814	0.254072	0.223456	0.00120555	Rpl23	0.529667	0.0620209
-0.78492	-0.732124	-0.791099	-0.430005	-0.524168	-0.418512	0.00124394	Adprs	1.68148	0.0621424
-1.09632	-1.06032	-1.08945	-0.882348	-0.813156	-0.891596	0.00125911	Iqgap1	1.25472	0.0621424
1.30885	1.30759	1.3134	1.28716	1.27817	1.28531	0.00126366	Cct5	1.02057	0.0621424
-2.10174	-2.0671	-2.1155	-1.28508	-1.05808	-1.42017	0.00140111	Klf10	1.66989	0.0679033
-0.223445	-0.20852	-0.217568	-0.814887	-0.626493	-0.637417	0.00146965	Rims1	0.312456	0.0702071
0.0261134	0.0632646	0.0434428	0.191556	0.238674	0.266504	0.0015194	Ewsr1	0.190634	0.0710928
-0.463169	-0.420889	-0.442918	-0.340936	-0.310488	-0.328211	0.00154231	Nt5dc2	1.35456	0.0710928
-0.438461	-0.495941	-0.5362	-0.943625	-0.961495	-0.814606	0.00155197	Pitpnm2	0.540717	0.0710928
-0.546713	-0.623336	-0.612498	-0.353748	-0.391589	-0.401109	0.00162384	Cpne8	1.55485	0.07338
0.197058	0.255445	0.194539	0.440429	0.476484	0.399972	0.00168333	NA	0.491343	0.0750539
-0.324604	-0.350368	-0.296713	-0.544173	-0.611703	-0.663917	0.00173753	Tprg1l	0.533953	0.0764512
0.400051	0.377755	0.406158	0.102898	0.0909301	0.199896	0.00177269	Rph3a	3.00709	0.0769854
-0.882256	-0.835405	-0.86683	-0.575172	-0.541038	-0.656695	0.0018564	Rnaset2b	1.45777	0.079587
2.00771	1.99423	1.92003	2.21373	2.29034	2.21991	0.00188725	Vim	0.880724	0.0798855
0.301504	0.241269	0.205245	0.456433	0.451159	0.482705	0.00196978	Gns	0.538028	0.0809549
-0.224901	-0.186697	-0.245986	-0.00820959	-0.0494902	-0.067469	0.00197964	Uba2	5.25358	0.0809549
1.0263	0.943673	0.985703	0.757142	0.668676	0.744055	0.00198755	Ppfia3	1.36214	0.0809549
0.244126	0.26028	0.231957	0.344748	0.396066	0.362088	0.0020564	Mtdh	0.66766	0.0809549
0.119569	0.114215	0.162161	0.323344	0.330464	0.268858	0.00206058	Rpl19	0.429132	0.0809549
1.39009	1.3943	1.43009	1.27458	1.2377	1.28683	0.00206514	Usp5	1.10933	0.0809549
0.328334	0.349916	0.306765	0.456427	0.434414	0.424746	0.00211398	Pfkfb2	0.748727	0.0809549
1.28652	1.25021	1.26186	1.04076	0.906128	0.989504	0.00211468	Gng2	1.29363	0.0809549
1.83444	1.85462	1.84474	1.90143	1.90417	1.92429	0.00213039	Hsp90b1	0.965777	0.0809549
-0.878611	-0.955721	-0.953501	-0.592948	-0.616482	-0.701965	0.00218592	Man2b2	1.45853	0.0820428
0.981474	0.970676	0.949968	1.07833	1.09348	1.05151	0.00222921	Rps6	0.90035	0.0820428
-0.39788	-0.404693	-0.371366	-0.533845	-0.53024	-0.594498	0.00223262	Mapk10	0.707797	0.0820428
-1.25214	-1.27962	-1.20118	-0.865299	-0.876486	-0.997067	0.00231565		1.36296	0.0837715
0.376208	0.322261	0.351969	0.457145	0.489032	0.476002	0.00240177	Dhrs1	0.738612	0.0837715
1.64205	1.64519	1.66912	1.56266	1.51244	1.52369	0.0024043	Myo5a	1.07775	0.0837715
0.594327	0.597335	0.612165	0.64072	0.639308	0.647437	0.00243745	Xpnpep1	0.935854	0.0837715
1.41837	1.4142	1.41651	1.3092	1.34648	1.29915	0.00245668	Pygb	1.0744	0.0837715
0.765409	0.746186	0.740785	0.587876	0.650552	0.606699	0.00246682	Psma4	1.22072	0.0837715
0.300833	0.321328	0.300984	0.195035	0.181737	0.131854	0.00247953	Atp5mg	1.81497	0.0837715
-0.078269	-0.0508451	-0.0357512	0.104342	0.198536	0.142617	0.00248262	Prkar1a	-0.370072	0.0837715
0.785863	0.813145	0.796551	0.857526	0.851112	0.852372	0.00251765	Msn	0.935396	0.0837715
-0.338658	-0.402011	-0.430712	-0.207347	-0.206826	-0.179527	0.00256988	Jpt2	1.97301	0.0837715
0.187363	0.151646	0.24852	0.00893037	-0.027424	-0.043851	0.00257215	Cyria	-9.4239	0.0837715
0.93497	0.971492	0.989606	0.854847	0.825727	0.815764	0.00258396	Ddah1	1.16013	0.0837715
[truncated: 3,241 more rows]

## Sheet: 8. DeepSEA rs145578678
Marker	SNP	z-score	Corrected p-value
[truncated: 33 more rows]
